# Supplementary material for: Engineering Strategies to Decode and Enhance the Genomes of Coral Symbionts
Source: Front Microbiol. 2017 Jun 30;8:1220. doi: 10.3389/fmicb.2017.01220 (PMC5492045; doi:10.3389/fmicb.2017.01220)
Supplement: Supplementary file 2 [file Supplementary_Dataset_1.xlsx]

## Sheet: 1a
ortholog	sgRNA	mismatch	target.region	score	efficiency	flanking_sequence	species	GO.terms	transcribed	gRNA sequence	Hit.description
Smic10192	Smic10192_gR2887f	1	Kawagutii_onechromo:590881478-590881500	31.5	0.0603552	AATTGCATGCTGTAAAGATCCCAACAGCACATGTCACCTTGTTTTCCTGGCTTGGATACCACCATTTGATGAGCAACTGCTGTACCTGGACTGTAGCCCAGAATCTTGTTTTCCATAGCCGAGGCTCAGGGCGAAGTCTACCCCTTGCTCTTGCAAGAGCTGCTTGTGACCAGATGTTGGGATGCTGCAACTCACCCAGAATGGCTGGTCTTTGAGGTGGAGGAGGGGCTGCAGATCCGCCCTGTGCAGTACGAAGTTGCGAAGAAACTGATTGAAGACCCAGGCTGTGTGGTACAGCTGAACATGGGTGAGGGAAAGACACGGGTCATTCTGCCCATGCTCATTTTGCATTGGGCTGGCAAGGGAGACCAAAGGCTGCTGAGAATCACTGCGTTGACT…	skav	GO:0003674,GO:0003676,GO:0003824,GO:0005488,GO:0008150,GO:0008152,GO:0008168,GO:0016740,GO:0016741,GO:0032259,GO:0097159,GO:1901363	yes	ATGGCTGGTCTTTGAGGTCGAGG	Putative uncharacterized protein OS=Ectocarpus siliculosus GN=Esi_0048_0038 PE=4 SV=1
Smic10192	Smic10192_gR2887f	3	symB_minutum_onechromo:472584475-472584497	0.6	0.178286	ACAGGCTTTCGGGTTTACCAATAAGCGCAACGAAAACCTTCACAAATTTTTGGGGCAAGTAGATCCCAGCGTGTCTCCAGATGTTTTGAAAGCTTCACTGAACTCTTCCTGCCTGTTGCCAAGGCAAACACGGCAGCGCATGCCCTGTTGTTGCAGGAACTTTTGGTGACACGATCATGGTCTGTGGAGGAACATCCTCAGTGGTTGGTCTTTGAAGTCGAAGAGTGCCTTCAGATCCGACCAGTGCAGTATCAGGCGAATGTGGGCCAACAACGGGAGGTCAGTTTGTATGCTTGCAAATCATATACCTCCTACGGGTCACATGAGATAGATTGAATCTAAGACACGTGGGGTCAGTGGCAAGTGGTTATCATGAGACTGGAATTGAATTTGAGTCAC…	smin	GO:0003674,GO:0003676,GO:0003824,GO:0005488,GO:0008150,GO:0008152,GO:0008168,GO:0016740,GO:0016741,GO:0032259,GO:0097159,GO:1901363	yes	ATGGCTGGTCTTTGAGGTCGAGG	Putative uncharacterized protein OS=Ectocarpus siliculosus GN=Esi_0048_0038 PE=4 SV=1
Smic10192	Smic10192_gR2887f	0	Smic_oneseq:213756641-213756663	100	0.0201708	GTGCTGGAAGACAAGTTGAAGAGGCTTGTGGCACATGTGGCTTGGCTTGCCAGCCTTCAGATTGTGCAGACTGTTTCAACTCTTCTGTGTGTATTTGACATCGCCTTGTTTTTTTGATCTGAGGCCAAGGGCCAGGTTTATCCACTGATGCTGCAGGAGCTACTGGTGTCGCGCTGCTGGGATGTCCAAGAGCATCCGGAATGGCTGGTCTTTGAGGTCGAGGGGGGCCTGCAAATTCGTCCGGTGCAGTATCAGGTAGCCAAGAAGCTTATGGATGACCCAGGCTCCGTGGTTCAGCTGAACATGGGCGAAGGCAAGACTCGAGTCATCCTCCCTATGCTCATTTTGCACTGGGCCGGACGAGACGGTGCGGGTGAGCCGAGATTGCTCCGAATCACC…	smic	GO:0003674,GO:0003676,GO:0003824,GO:0005488,GO:0008150,GO:0008152,GO:0008168,GO:0016740,GO:0016741,GO:0032259,GO:0097159,GO:1901363	yes	ATGGCTGGTCTTTGAGGTCGAGG	Putative uncharacterized protein OS=Ectocarpus siliculosus GN=Esi_0048_0038 PE=4 SV=1
Smic10523	Smic10523_gR796f	2	symB_minutum_onechromo:417344525-417344547	0.7	0.357802	TGCTGAGAAAGGCCGGACTGTGCCGCATCAAATTGAAGGGATCATTGGAGAAAAAATTGCTCTGGGGACATTTTTGATTCCAGTTGCCAACAAGGCACATGTCAACCTCTACATTTGTGTTACTAATTTGCCTAGCTTCGCTACTGAACCACGTGGCAAAATTTGAGCAAGGAGCTACTTCCTGAAGGCCTTCCGCTCAAGTACCGCAAGGGTTCTTTCGAGGCTACGTCGCTACGCCAGTCTTGAATGTTTTTCATGTGCAGATGGCCTTGGAGACAGTTTCAGGTAGTCAACTTGAACACCGGCAAGCTTCTTTTCTCCAAGCTGCAGACTGGATCATCAGTGGTCTATGAGGTTTGGAGGGATCTCATATCTGAAGAGTCAAGATTTTGAAAGTTC…	smin		yes	GTACCGAAAGGGTGCTTTCGAGG
Smic10523	Smic10523_gR796f	3	Kawagutii_onechromo:427827612-427827634	1.2	0.272117	GTCTGCTTGTGGAACTGGCTTTTTTGCGGCTTGTTGTGCGCAACAAGCAGGAATGAAGGAATACTAAGCATCAACACAATTCAAAAATCAAGGAAACATTTAGAAAAACATATTTCGATTTCAAATTCTTCCTTTTATTTTCTGAATTCGTCTTCTTTGGAAGCTTGCGAGGAGCTACTTCCTGAAGGCATTCCTCTCAGATATCGAAAGGGAGCTTTCGAAGCTGCTGCCTGAGCTCTCTGTAGTAGGGGCAGATGTTTGAGCGGCACCTGACGACTGAATTTGGCTTAGGTGGTGAACCTGAATACCGGCAAACTCCTGTTTTCCAAGCTACAAACTGGAGCGTCACTGCTTTACGAGGTCCTGTGACAAGCCTTGGTCACAAGACTTGTTCATTTT…	skav		yes	GTACCGAAAGGGTGCTTTCGAGG
Smic10523	Smic10523_gR796f	0	Smic_oneseq:219962035-219962057	100	0.11293	ACATTCGGTCCTAAGGCCCGTTGTGGCACTGGTACTCCTTGATTTGGAGACGACGACTCATCTATCAGTTTTGTACAGGTGCGGGTTGCGCTGAACGAGCCCATGGTCCTGAAGGACATGCCGTTGCAAGGTGCATGGACCTGCAGCACAGACCTTGAGAGTGTGCTTGAGGAGCTCCTGCCGGAAGGATCGACGATCAAGTACCGAAAGGGTGCTTTCGAGGCACCCTCCTGAAGAAACAGCGCTGCCCCAGAAAACGATAGTTGCCAAGGTCATGAACCTCAACACCGGCAAGCTCATGTTCTCGAAGCTCCAGACTGGTGTTTCGCCTGTGTACGAGGAGCGATCATCATACAGCTCCAGAGTAGTTTCGCAGTGCAGTAGACATCCTTACACGTG…	smic		yes	GTACCGAAAGGGTGCTTTCGAGG
Smic10526	Smic10526_gR1329f	2	symB_minutum_onechromo:453403197-453403219	8.6	0.371793	GACTGAGCCGGCTGAGCCGGTGGAATATTCTTCTTCTCCAGGTATTGGTGAATCATTAGAATCTGGGCCTCGAGCACGAATGAGTGCTATGACTCCGGAAGAGATGATTGCTGATTTGGAGGAGGCGAGCCTTGTTTGGGAGCTCCAACGCCGTACCACCATTTGGCATAGCGATTGGCGAGCTCCATTCCTGCCTCATGACTACCAAAAAGCCATCAAATGGATGGCCATTGAGGACCACTACATTCCACATCCATTCATTCCAGAAGACATGGACATAGATGAAGCGGCTGAAAGTGTAGAGCCACCCATTCGAGAGGTTAAATTCTTGGGAAGACATCGTCCATGTGAGTGGCATGTTGTGATTGATGAATCTTCTGATGCTGATGGATGGCAGTA…	smin	GO:0000175,GO:0003006,GO:0003674,GO:0003676,GO:0003723,GO:0003824,GO:0004518,GO:0004527,GO:0004532,GO:0004535,GO:0004540,GO:0005488,GO:0005575,GO:0005634,GO:0005737,GO:0005829,GO:0006139,GO:0006351,GO:0006355,GO:0006725,GO:0006807,GO:0008150,GO:0008152,GO:0008408,GO:0009058,GO:0009059,GO:0009889,GO:0009987,GO:0010228,GO:0010468,GO:0010556,GO:0016070,GO:0016787,GO:0016788,GO:0016796,GO:0016896,GO:…	yes	ATTACCAAAAAGCCATCAAGTGG	Carbon catabolite repressor protein 4 homolog 1 OS=Arabidopsis thaliana GN=CCR4-1 PE=2 SV=1
Smic10526	Smic10526_gR1329f	0	Smic_oneseq:219985691-219985713	100	0.45714	CCTGTCTATCCTTTGTCCATCTCCATTGGGTGATGGTAGCGGAGTTGGCGAGACCTTAGCGGCTGGACCACGTGCACGTGCACCCACGCTGACAGCTGAAGCCATGGTTGCAGACCTGGAGCAGCTAAGTTTGGTTTGGGAGCTGCAAAGGCGAACGACAATCTGGCACAGCGACTGGCGATCCCCCTTCCTTCCGCACGATTACCAAAAAGCCATCAAGTGGATGTCGATCCAAGATCATTACCTGCCACACCCCTTCATTCCCGACAACATTGATGTCGATGAGGCAGCTGAGAGCGAAGAACCTCCAATCGAAGAGGTCCAGTTCCTGGGCAGGAAGCGTGCTTGCAAATGGGATGTCGTGGTGGACGAAAGCACAGATTCTGAAGGATGGCAATA…	smic	GO:0000175,GO:0003006,GO:0003674,GO:0003676,GO:0003723,GO:0003824,GO:0004518,GO:0004527,GO:0004532,GO:0004535,GO:0004540,GO:0005488,GO:0005575,GO:0005634,GO:0005737,GO:0005829,GO:0006139,GO:0006351,GO:0006355,GO:0006725,GO:0006807,GO:0008150,GO:0008152,GO:0008408,GO:0009058,GO:0009059,GO:0009889,GO:0009987,GO:0010228,GO:0010468,GO:0010556,GO:0016070,GO:0016787,GO:0016788,GO:0016796,GO:0016896,GO:…	yes	ATTACCAAAAAGCCATCAAGTGG	Carbon catabolite repressor protein 4 homolog 1 OS=Arabidopsis thaliana GN=CCR4-1 PE=2 SV=1
Smic10526	Smic10526_gR1329f	1	Kawagutii_onechromo:476573636-476573658	100	0.580477	TGAGTCCAAAGCGGAGCCTGTGGACTATCCCACGTCTCCAGGTATTGGTGAGGCGTTGTCATCGGGACCACGAGCACGAGTGAGTGCAATGTCGCCCGAGGAGATGATTGCAGATTTGGAAGAGGCGAGTTTGGTGTGGGAGCTCCAAAGGCGTACCACCATTTGGCACAGTGATTGGAGAGCCCCGTTCCTTCCCCATGATTACCAGAAAGCCATCAAGTGGATGGCTATAGAAGATCATTACATTCCACATCCGTTTATTCCAGAAGACATTGATGTGGACGTCGCGGCTGAGAGTGAGGAACCACCAATTCGCGAAGTCAAATTTCTGGGAAGACGCCGACAATGTCAGTGGCATGTTGTTGTTGATGAATCTTCGGATTTAGATGGGTGGCAGTA…	skav	GO:0000175,GO:0003006,GO:0003674,GO:0003676,GO:0003723,GO:0003824,GO:0004518,GO:0004527,GO:0004532,GO:0004535,GO:0004540,GO:0005488,GO:0005575,GO:0005634,GO:0005737,GO:0005829,GO:0006139,GO:0006351,GO:0006355,GO:0006725,GO:0006807,GO:0008150,GO:0008152,GO:0008408,GO:0009058,GO:0009059,GO:0009889,GO:0009987,GO:0010228,GO:0010468,GO:0010556,GO:0016070,GO:0016787,GO:0016788,GO:0016796,GO:0016896,GO:…	yes	ATTACCAAAAAGCCATCAAGTGG	Carbon catabolite repressor protein 4 homolog 1 OS=Arabidopsis thaliana GN=CCR4-1 PE=2 SV=1
Smic11434	Smic11434_gR1183r	0	Smic_oneseq:239848055-239848077	100	0.537217	CAAACGACAATGCATCCTGCAGGATGGAAGGGGACGTGTCACCAGCAAGTTTGCAATAGTAACATGGAGTAAATCGGACATATCATTGCATCTTGACTTCATAGCTTTAATTCTAGCTTGGTTTCTGCATCTCTGCAGGCACTGTGTGCCGTGGCTTTTCATGCCCTCAAACCCAGGGGATGGCAAGTCCCCACACCTTCTGTGCAATTTCAAAGCCAGTTGGCAGCTGCCATGCAAACAGCAGCACATTGATGCCATTGAGTGCGATGTGGGCATTGCGAGCACCGTCGTTGCCTTTTTCCATGTAAGGCACCAGAGCTGCCGCCAGCGCCCAGAGAACAACGATTGCGGCACCTGCGAACAAGTGGGGTCCTGGGAAGAGTTTCTCTGCACGGAACC…	smic	GO:0005575,GO:0009507,GO:0009526,GO:0009528,GO:0009534,GO:0009536,GO:0009579,GO:0009706,GO:0009941,GO:0016020,GO:0019866,GO:0031090,GO:0031967,GO:0031969,GO:0031975,GO:0031976,GO:0031984,GO:0042170,GO:0043226,GO:0043227,GO:0043229,GO:0043231,GO:0044422,GO:0044424,GO:0044434,GO:0044435,GO:0044444,GO:0044446,GO:0044464	yes	TGTGCAATTTCAAAGCCAGTTGG	Putative uncharacterized protein OS=Medicago truncatula GN=MTR_7g117970 PE=4 SV=1
Smic11434	Smic11434_gR1183r	2	Kawagutii_onechromo:238990107-238990129	4	0.783423	GTGAGTCTATGTCACCTGGCGATAGATAGATGTTCATGGTCAATTGATGCATTGCCGCTTGAGGCTTTTTGAATTGAACATGAAACCAAAGAAAATCAAGCAATTTGCCAAAGGCATCTGTCTCGAAAGTGCCCCGAGAGGACGAAGTTCACCAAGTTCGGCAGTTCTACACCCAGGGAATGTCGAGGCCCCAAACCTTTTGCGCAATCTCAAAGCCAGTAGGCAGTTGCCATGCGAACAACAGCACGTTGACTCCGTTCAATGCAATGTGTGCAGTTCTCGCCGAATCGTTTCCTGCCAAGGCGCAGCAGTTACATGCAGTTGTATACTGTGGTTCAAACTGCTGGACTGTTGCTGAGATGCGATTTTGAAATGCTCAGGAGAGCTAGATTACATGTT…	skav	GO:0005575,GO:0009507,GO:0009526,GO:0009528,GO:0009534,GO:0009536,GO:0009579,GO:0009706,GO:0009941,GO:0016020,GO:0019866,GO:0031090,GO:0031967,GO:0031969,GO:0031975,GO:0031976,GO:0031984,GO:0042170,GO:0043226,GO:0043227,GO:0043229,GO:0043231,GO:0044422,GO:0044424,GO:0044434,GO:0044435,GO:0044444,GO:0044446,GO:0044464	yes	TGTGCAATTTCAAAGCCAGTTGG	Putative uncharacterized protein OS=Medicago truncatula GN=MTR_7g117970 PE=4 SV=1
Smic11434	Smic11434_gR1183r	2	symB_minutum_onechromo:441422168-441422190	4	0.766575	ATGCTCACACAGTCAATCTATATGCAGAATTTTGCCATTTGCTACGTGGAATAAATTTGGATTCATTCGTCTTTCAAAGATCTCTCCCATTTTTGTCAATCTTGGCATCTGAAAATCGGCGCCAACGCCAAAGCCTCAGCCTCGCACCAGCCAACGGTAGGCCAATCTAAAACCATGCAATGTCGAGTCCCCAAACCTTCTGCGCAATCTCAAAGCCAGTGGGTAACTGCCATGCAAACAACAGCACATTCACTCCGTTCAATGCGATGTGCGCAGACCGGGCGGAATCATTTCCTGGATATTTTTCAGTGGTTTTTGAAGCTTTGACACCAAAAAAATGAGTGNNNNNNNNNNNNNNNNNNNNNNNNNNNNNNNNNNNNNNNNNNNNNNNNNNNNNNN…	smin	GO:0005575,GO:0009507,GO:0009526,GO:0009528,GO:0009534,GO:0009536,GO:0009579,GO:0009706,GO:0009941,GO:0016020,GO:0019866,GO:0031090,GO:0031967,GO:0031969,GO:0031975,GO:0031976,GO:0031984,GO:0042170,GO:0043226,GO:0043227,GO:0043229,GO:0043231,GO:0044422,GO:0044424,GO:0044434,GO:0044435,GO:0044444,GO:0044446,GO:0044464	yes	TGTGCAATTTCAAAGCCAGTTGG	Putative uncharacterized protein OS=Medicago truncatula GN=MTR_7g117970 PE=4 SV=1
Smic11671	Smic11671_gR505f	3	Kawagutii_onechromo:854032286-854032308	2.5	0.23132	GTTCCGACGAGAGAGCTGGCATTGCAGACTTCATCAGTGGTGAAGGAGATTGGAAAGCACATGAATGTCCAATGCATGGTCTCCACAGGTGGCACAAGCCTTCGAGAGGACATCATGCGCTTGTACAACGAGGTTCACGTAGTAGTGGCGACTCCTGGTCGTGTCCTTGATCTTGCCAACAAGAACGTGTGCAATTTGAAACAGTGCCATATGGTTGCAATGGATGAAGCTGACAAGCTCCTTTGTCCAGAGTTCCAGCCCATCATTGAAGACCTCCTCAAGTTCCTGCCACAAGATCGACAGATCTTGATGTACTCGGCAACTTTCCCCATGACCATCTTGGATTTCAAGAACCGCTTTATGGCAGATGCGCATGAGATCAACTTGATGGACGAGCTG…	skav	GO:0000166,GO:0001882,GO:0001883,GO:0003674,GO:0003676,GO:0003723,GO:0003824,GO:0004386,GO:0005488,GO:0005524,GO:0005575,GO:0005737,GO:0006139,GO:0006152,GO:0006163,GO:0006195,GO:0006200,GO:0006396,GO:0006397,GO:0006725,GO:0006753,GO:0006793,GO:0006796,GO:0006807,GO:0006810,GO:0006897,GO:0006907,GO:0008026,GO:0008150,GO:0008152,GO:0009056,GO:0009116,GO:0009117,GO:0009119,GO:0009123,GO:0009125,GO:…	yes	GCAATGCCAGATGGTTGCAATGG	Probable ATP-dependent RNA helicase ddx6 OS=Dictyostelium discoideum GN=ddx6 PE=3 SV=1
Smic11671	Smic11671_gR505f	1	symB_minutum_onechromo:571745015-571745037	92.1	0.341893	GTTCCTACACGAGAATTGGCATTGCAAACCTCGTCAGTGGTGAAAGAAATTGGCAAGCATATGAATGTCCAATGCATGGTCTCAACAGGTGGCACAAGCCTTCGAGAGGACATCATGCGTTTGTACAATGAGGTTCATGTAGTAGTTGCTACTCCCGGTCGTGTCCTCGACCTTGCAAACAAAAATGTGTGCAACTTGAAGCAATGCCATATGGTTGCAATGGATGAAGCTGACAAGCTTCTTTGTCCTGAGTTCCAGCCTATCATTGAAGATCTCATCAAGTTTTTGCCCCAAGACAGGCAGATCTTGATGTATTCTGCCACGTTCCCCATGACCATTTTGGATTTCAAGAACCGCTTCATGGCAGATGCACATGAGATCAATTTGATGGATGAGCTT…	smin	GO:0000166,GO:0001882,GO:0001883,GO:0003674,GO:0003676,GO:0003723,GO:0003824,GO:0004386,GO:0005488,GO:0005524,GO:0005575,GO:0005737,GO:0006139,GO:0006152,GO:0006163,GO:0006195,GO:0006200,GO:0006396,GO:0006397,GO:0006725,GO:0006753,GO:0006793,GO:0006796,GO:0006807,GO:0006810,GO:0006897,GO:0006907,GO:0008026,GO:0008150,GO:0008152,GO:0009056,GO:0009116,GO:0009117,GO:0009119,GO:0009123,GO:0009125,GO:…	yes	GCAATGCCAGATGGTTGCAATGG	Probable ATP-dependent RNA helicase ddx6 OS=Dictyostelium discoideum GN=ddx6 PE=3 SV=1
Smic11671	Smic11671_gR505f	0	Smic_oneseq:245037072-245037094	100	0.537718	CAGTCTTTGGTATTTAGTGTCTTAGGTTCATAGTATTTTTTTGGGGGGAGCCCGCAACCCAGGAACGTGCAGTGCATGGTCTCGACCGGTGGGACAAGCCTTCGAGAAGACATCATGCGCCTCTACAACGAGGTCCATATCGTCGTCGCAACTCCAGGGCGTGTCCTGGATCTTGCGAACAAGAATGTGTGCAACTTGAAGCAATGCCAGATGGTTGCAATGGACGAGGCTGACAAGCTTCTCTGCCCAGAGTTTCAGCCGATCATTGAGGATCTCATCAAGTTCCTGCCCCCGGACAGACANNNNNNNNNNNNNNNNNNNNNNNNNNNNNNNNNNNNNNNNNNNNNNNNNNNNNNNNNNNNNNNNNNNNNNNNNNNNNNNNNNNNNNNNNNNNNNNNN…	smic	GO:0000166,GO:0001882,GO:0001883,GO:0003674,GO:0003676,GO:0003723,GO:0003824,GO:0004386,GO:0005488,GO:0005524,GO:0005575,GO:0005737,GO:0006139,GO:0006152,GO:0006163,GO:0006195,GO:0006200,GO:0006396,GO:0006397,GO:0006725,GO:0006753,GO:0006793,GO:0006796,GO:0006807,GO:0006810,GO:0006897,GO:0006907,GO:0008026,GO:0008150,GO:0008152,GO:0009056,GO:0009116,GO:0009117,GO:0009119,GO:0009123,GO:0009125,GO:…	yes	GCAATGCCAGATGGTTGCAATGG	Probable ATP-dependent RNA helicase ddx6 OS=Dictyostelium discoideum GN=ddx6 PE=3 SV=1
Smic11901	Smic11901_gR386f	2	Kawagutii_onechromo:185144827-185144849	4	0.708932	CCAATGCTGCGGTGGTGGTGGGCTCTGCAGCCTTGGGAGCCGTGGCGGCCACACGACGCACACAGAGGAAGGCCAGGGGTGGAGCCCGTGGAGGGTTTGAGACTGCAAAGTCTGAAGAGATCTTCACTGAGGCGAAGGATTTGATGCCAGGCGGCGTGTCCAGCCCTGTGCGAGCCTTCAAATCAGTGGGTGGTAACCCAGTGGTCTTCGACCGTGTGAAGGGTGCGTATGCTTGGGATGTGGATGGAAACCAGTATATCGACTATGTTGGTACCTGGGGTCCTGCAATCATTGGCCATGCAGATGACAAGGTCTTGAAGGCCTTGAACACTCAGATGGAGAAGGGCACTTCTTTCGGTGCTCCTTGTGCCCTGGAGAACGAGTTGGCCAAGATGGTCA…	skav	GO:0000096,GO:0000097,GO:0003674,GO:0003824,GO:0005488,GO:0005575,GO:0005576,GO:0006082,GO:0006355,GO:0006520,GO:0006534,GO:0006725,GO:0006778,GO:0006779,GO:0006782,GO:0006790,GO:0006807,GO:0008150,GO:0008152,GO:0008483,GO:0008652,GO:0009058,GO:0009069,GO:0009070,GO:0009072,GO:0009073,GO:0009507,GO:0009526,GO:0009532,GO:0009536,GO:0009570,GO:0009653,GO:0009887,GO:0009889,GO:0009891,GO:0009893,GO:…	yes	GTTGTCTTTGACCGTGTGAAAGG	Glutamate-1-semialdehyde 2,1-aminomutase 1, chloroplastic OS=Arabidopsis thaliana GN=GSA1 PE=2 SV=1
Smic11901	Smic11901_gR386f	2	symB_minutum_onechromo:578069096-578069118	1.2	0.248122	TTTTGGCTTCTGCAGCAGCAGGAGCTGTGGCGGCCACTCAGACGCGACGCCACACCCGCACTCAGCGAAAGGTTCGAGGAGGTGCTCGTGGTGGCTTCGAGACCCTCAAGTCTGAGGAGATCTTCACGGAAGCGAAGGATTTGATGCCAGGCGGCGTGTCCAGCCCTGTGCGAGCTTTCAAGTCGGTGGGTGGCAACCCTGTTGTTTTTGACCGTGTCAAAGGAGCCTATGCGTGGGATGTGGATGGAAACCAGTATGTTGACTATGTTGGCACCTGGGGCCCTGCCATCATTGGCCATGCAGATGACAAGGTGTTGAAGGCCTTGAGTACTCAGATGGAGAAGGGTACTTCCTTCGGTGCTCCCTGTGCCTTGGAGAACGAGCTGGCCAAGATGGTCA…	smin	GO:0000096,GO:0000097,GO:0003674,GO:0003824,GO:0005488,GO:0005575,GO:0005576,GO:0006082,GO:0006355,GO:0006520,GO:0006534,GO:0006725,GO:0006778,GO:0006779,GO:0006782,GO:0006790,GO:0006807,GO:0008150,GO:0008152,GO:0008483,GO:0008652,GO:0009058,GO:0009069,GO:0009070,GO:0009072,GO:0009073,GO:0009507,GO:0009526,GO:0009532,GO:0009536,GO:0009570,GO:0009653,GO:0009887,GO:0009889,GO:0009891,GO:0009893,GO:…	yes	GTTGTCTTTGACCGTGTGAAAGG	Glutamate-1-semialdehyde 2,1-aminomutase 1, chloroplastic OS=Arabidopsis thaliana GN=GSA1 PE=2 SV=1
Smic11901	Smic11901_gR386f	0	Smic_oneseq:249059072-249059094	100	0.276108	TTGTCTTGGCCTCTGCTGCCGCCGGCATGGCGGTGGCTGTGGGTTCGGGGAAGGGGGGCCGCCGCGTCCGCACACAACAGAAGGCCCGTGGTGGCTTTGACACCGTGAAGTCAGAGGAAGTCTTCACTGAGGCAAAGACGCTCATGCCGGGTGGAGTGTCCAGCCCTGTTCGCGCCTTTAAGTCAGTTGGAGGCAACCCAGTTGTCTTTGACCGTGTGAAAGGCGCCAATGCCTGGGATGTCGACGGAAATGAGTACATTGACTATGTCGGAACTTGGGGCCCTGCCATCATCGGACACGCAGATGACACAGTTCTGAAAGCACTGAACGAACAGATGCTGAAGGGCACCTCCTTCGGCGCACCTTGTGCTCTCGAGAACGAACTGGCTAAGATGGTGA…	smic	GO:0000096,GO:0000097,GO:0003674,GO:0003824,GO:0005488,GO:0005575,GO:0005576,GO:0006082,GO:0006355,GO:0006520,GO:0006534,GO:0006725,GO:0006778,GO:0006779,GO:0006782,GO:0006790,GO:0006807,GO:0008150,GO:0008152,GO:0008483,GO:0008652,GO:0009058,GO:0009069,GO:0009070,GO:0009072,GO:0009073,GO:0009507,GO:0009526,GO:0009532,GO:0009536,GO:0009570,GO:0009653,GO:0009887,GO:0009889,GO:0009891,GO:0009893,GO:…	yes	GTTGTCTTTGACCGTGTGAAAGG	Glutamate-1-semialdehyde 2,1-aminomutase 1, chloroplastic OS=Arabidopsis thaliana GN=GSA1 PE=2 SV=1
Smic12299	Smic12299_gR1030f	2	symB_minutum_onechromo:383457573-383457595	3.9	0.525889	GGCCGGACAGCTTGCATGCCAACTTGCAAGGCTTGGACTCAAATGCTTAAGGTAAGTTGTCAAATTTCTCTAAAAGACTGTTTTATTTTAAATCAACTCCACTTTGTGTTTCAGGTCTACTGCCAAGTGCGTTTTTTATCCATATTAATATTCATACTATATAATCAAGACGCAAGCCTGCACCAGGTGGGCGGTAAAGGTGAGGTGTGCTATCACAACATGGCGATGGCACCTGACTATGGTCGCATGGGCCACACTGAGGCTGGACAGGGTGGCAAGAAAGGGAGAAGTTTCATTTTTGGGGAGAGCCCCGAAAACAACTGAAAGGTTTGATGGGTTTGACTTGCCTTGGAACTCAATCCTTGGGCTCCAGGTCGTGAACGTGAGCGTCCCTGAGGA…	smin	GO:0003674,GO:0003824,GO:0008113,GO:0008150,GO:0008152,GO:0016491,GO:0016667,GO:0016671,GO:0044699,GO:0044710,GO:0055114	yes	GGAGGTGTGCTACCACAACATGG	Uncharacterized protein OS=Guillardia theta CCMP2712 GN=GUITHDRAFT_86592 PE=4 SV=1
Smic12299	Smic12299_gR1030f	1	Kawagutii_onechromo:389865444-389865466	100	0.801966	ACGTCAGCTGTTTTTCTTGCAGTTCTTTCTTGCCCACGAGTTGCTTCTGCGTCCAACGTCAACATCTACATGGGACAGGGCTGCTTTTGGCACGTGCAGCATGAAGTGGTCAAGCAGGAGGCCAAGACTCTGTCTCGCTTGGCTGGTGAAGTGACAGGGCTGTCTGGCTATGCGGGCGGAACGGAGGTGGGTGGCAACGGTGAGGTGTGCTACCACAACAGGGCAATGGCCCCAGACTACGGCCGCATGGGCCACACGGAGGTGGTGAACGTGAGCGTCCCCGAGGAGAAAGTGGGTGACTTCGCGAAGGCATATTTCGACGCTGCAGCGAAGTATCCATTCGGCCGTCCTGACCCTCAGGACTTCGGCAGCGAGTACAGATCAGCCATCGGAATCCCA…	skav	GO:0003674,GO:0003824,GO:0008113,GO:0008150,GO:0008152,GO:0016491,GO:0016667,GO:0016671,GO:0044699,GO:0044710,GO:0055114	yes	GGAGGTGTGCTACCACAACATGG	Uncharacterized protein OS=Guillardia theta CCMP2712 GN=GUITHDRAFT_86592 PE=4 SV=1
Smic12299	Smic12299_gR1030f	0	Smic_oneseq:256536878-256536900	100	0.595234	TGAGGTTTAACAAAATCGATGTAGCGTCGTTTCACGTTGGAGTATTCGAGACAGCAGTGCACTTGGTGAGGTTGATTAATTCACGCGATTTTCGTAACTACGCACCTTTTCACAACCAAGGAAACATGTAGCCGTGTCCTTCCCACCCTTGATGTGCGCCTCTACGGTGTCCCAGAAGCTGAACAGGTGGGCGGCAATGGGGAGGTGTGCTACCACAACATGGCTATGGCTCCTGACTATGGCCGGATGGGCCACACAGAGGAGCGCCCTTTGCACAAAGGACTCTTACTGCCTACTCGCACCCTAACTTTGCGAGGTCGTGAATGTCTCGGTCCCCGAGGGAAAGGTCGGTGCCTTTGCCAAGGCGACGGGCCAAAAAGAGCCCCACGCTTCCCTTAA…	smic	GO:0003674,GO:0003824,GO:0008113,GO:0008150,GO:0008152,GO:0016491,GO:0016667,GO:0016671,GO:0044699,GO:0044710,GO:0055114	yes	GGAGGTGTGCTACCACAACATGG	Uncharacterized protein OS=Guillardia theta CCMP2712 GN=GUITHDRAFT_86592 PE=4 SV=1
Smic12522	Smic12522_gR212r	0	symB_minutum_onechromo:479828742-479828764	100	0.332369	CCACTGTCATCAAAACCTGCAATCATCAAGGAAACACCAAAGGGTCGCACGCCACCTGACTGTGTGAACTCTTGCATGATAGCAGCCTCCTCACGAACAACCTGGGAGACTGGAATGAGCTCACGGTAGGTCGTGTAGTACTGCTGGGCCACTTTGCGACCTCTGCGGAGCAGCACTCGGTAGTCTGCTGGCATTCCTGCATAGACCATTCCCACACTGTCAGAGAGATTCTCCACCTTTGACAAAGTCTTCTCGTCCACAAGGGGGCTTGTGACCTTCTTTTCTGTGGCCAGCACAACACCATTCTTTGCTTTGATGCCGAGTGCAGGACGACCTTCTGCTACACGATTGAGGGCATACTCAATCTGCAAGAGCTTGCCTGACGGGGCAAATGTGGTC…	smin	GO:0000502,GO:0003674,GO:0003824,GO:0004175,GO:0004298,GO:0005575,GO:0005634,GO:0005737,GO:0005829,GO:0005839,GO:0005840,GO:0006508,GO:0006511,GO:0006950,GO:0006952,GO:0008150,GO:0008152,GO:0008233,GO:0009056,GO:0009057,GO:0009605,GO:0009607,GO:0009617,GO:0009987,GO:0010035,GO:0010038,GO:0010043,GO:0016787,GO:0019538,GO:0019773,GO:0019941,GO:0022626,GO:0030529,GO:0032991,GO:0042221,GO:0042742,GO:…	yes	ATAGACCATTCCCACACTGTCGG	Proteasome subunit alpha type-2 OS=Oryza sativa subsp. japonica GN=PAB1 PE=2 SV=1
Smic12522	Smic12522_gR212r	2	Kawagutii_onechromo:514601573-514601595	0.8	0.121345	CCGCTATCATCAAAGCCTGCAATCATCAAAGAGACACCAAAAGGTCGCACACCACCAGACTGGGTGAACTCCTGCATGATGGCAGCTTCCTCACGAACGATCTGAGAAACTGGAATGAGCTCACGGTAGGTGGTGTAGTATTGCTGGGCCACCTTGCGTCCTCTGCGGAGCAACACCCTGTAGTCAGCTGGCATTGCTGCATAGACCATTCCTACACTTTCAGAGAGATTCTCGACCTTTGACAATGTTTTCTCATCCACAAGTGGGCTTGTCACCTTCTTTTCCGTTGCCAGCACCACGCCATTCTTTGCTTTGATGCCGAGAGCAGGACGACCTTCTGCAACACGGTTGAGGGCGTACTCAATCTGCAAGAGTTTGCCTGACGGGGCAAAGGTGGTC…	skav	GO:0000502,GO:0003674,GO:0003824,GO:0004175,GO:0004298,GO:0005575,GO:0005634,GO:0005737,GO:0005829,GO:0005839,GO:0005840,GO:0006508,GO:0006511,GO:0006950,GO:0006952,GO:0008150,GO:0008152,GO:0008233,GO:0009056,GO:0009057,GO:0009605,GO:0009607,GO:0009617,GO:0009987,GO:0010035,GO:0010038,GO:0010043,GO:0016787,GO:0019538,GO:0019773,GO:0019941,GO:0022626,GO:0030529,GO:0032991,GO:0042221,GO:0042742,GO:…	yes	ATAGACCATTCCCACACTGTCGG	Proteasome subunit alpha type-2 OS=Oryza sativa subsp. japonica GN=PAB1 PE=2 SV=1
Smic12522	Smic12522_gR212r	0	Smic_oneseq:261507436-261507458	100	0.335161	CCACTGTCATCAAATCCTGCGATCATGAGGGATACTCCGAAAGGTCGCACGCCGCCCGACTGTGTGAACTCTTGCATGATGGCAGCTTCTTCACGAACGATTTGTGAAACCGGAATCAGCTCACGGTACATGGTGTAGTACTGTTGGGCAACTTTACGCCCTCTTCGGAGCAAAACACGGTAATCTGCGGGCATTCCGGCATAGACCATTCCCACACTGTCGGAGAGGTTCTCTACTTTGGCCAAGGTCTTCTCGTCGACGAGCGGACTTGTGACCTTCTTTTCGGTGGCCAGAACAACCCCGTTCTTGGCCTTGATGCCTAGGGCGGGGCGCCCTTCAGCAACTCGGTTGAGGGCATACTCGATCTGCAAAAGCTTCCCGGATGGCGCGAAGGTAGTC…	smic	GO:0000502,GO:0003674,GO:0003824,GO:0004175,GO:0004298,GO:0005575,GO:0005634,GO:0005737,GO:0005829,GO:0005839,GO:0005840,GO:0006508,GO:0006511,GO:0006950,GO:0006952,GO:0008150,GO:0008152,GO:0008233,GO:0009056,GO:0009057,GO:0009605,GO:0009607,GO:0009617,GO:0009987,GO:0010035,GO:0010038,GO:0010043,GO:0016787,GO:0019538,GO:0019773,GO:0019941,GO:0022626,GO:0030529,GO:0032991,GO:0042221,GO:0042742,GO:…	yes	ATAGACCATTCCCACACTGTCGG	Proteasome subunit alpha type-2 OS=Oryza sativa subsp. japonica GN=PAB1 PE=2 SV=1
Smic12822	Smic12822_gR1399r	3	symB_minutum_onechromo:279435790-279435812	1.5	0.438627	CACAAATGCTTGGAGCTGAAGCAATACCTTCATCATCCTCGTCACCTTCGAAAGTCAAAATGTCCACAACTTCTGGGCTACACCACTCCTCCTTGACATTGTATTGCTCACGCCAATTGGAACGTGTCTTCCAATCCCTCAAGCAAACATAATCATCAGGAGCTTCTGCTGGAACACTGGTCACAACTCCTGTGCCTTTGGACATCGAGATGGTGAACATGGGTAAGACATGGATGGTCTCATACTGGCACAGAGGGGCATCCAAGGGCAAACCAACCAAGTCTTGACCAGTTTTGGTCATCAAAGAACTGGGACGTTTCTCCTCATCACCGTCCATCAAGTCCTGATAGTACATGTTCACCGCCGATCGTTCGCTGCACACGAAGATGTCTCCCTGCT…	smin	GO:0000166,GO:0001882,GO:0001883,GO:0002161,GO:0003674,GO:0003824,GO:0004812,GO:0004823,GO:0005488,GO:0005524,GO:0005575,GO:0005737,GO:0006082,GO:0006139,GO:0006399,GO:0006412,GO:0006417,GO:0006418,GO:0006429,GO:0006448,GO:0006450,GO:0006520,GO:0006725,GO:0006807,GO:0008150,GO:0008152,GO:0009058,GO:0009059,GO:0009889,GO:0009987,GO:0010468,GO:0010556,GO:0010608,GO:0016070,GO:0016787,GO:0016788,GO:…	yes	TGCATGGAGATGGTGAACATCGG	Leucine--tRNA ligase, cytoplasmic OS=Mus musculus GN=Lars PE=1 SV=2
Smic12822	Smic12822_gR1399r	0	Smic_oneseq:266471906-266471928	100	0.428082	CTTCGCAAATAGCTGGTGCTGACGGCACATCTTCTTCTGCATCTGGAAATGTCAGGATGTCGACAACATCGAAAGGCTGGCACCACTCTTCCTTGACTCCATATTGCTCTCGCCAATTGGAGCGCTTCTTCCAATCCGTGAGACAAGCAAAATCGTCAGGTGCTTCAGCCGGGACACTGGTCACAACACCTGTCCCCTTCTGCATGGAGATGGTGAACATCGGCAATACATGAATTGTAGGGTACTGGCATAACGGGGCATCGAGTGGAAGCCCAACCAGGTCTGCACCAGTCTTTGTCATCAGGCAAACCGGCTGACTGTCCTCGGAACTCTCCGCCAAGTCCTGATAGCACATGTTCAATGCAGAGCGCTGGCTGCAGACGAAAATGTCTCCTCCAC…	smic	GO:0000166,GO:0001882,GO:0001883,GO:0002161,GO:0003674,GO:0003824,GO:0004812,GO:0004823,GO:0005488,GO:0005524,GO:0005575,GO:0005737,GO:0006082,GO:0006139,GO:0006399,GO:0006412,GO:0006417,GO:0006418,GO:0006429,GO:0006448,GO:0006450,GO:0006520,GO:0006725,GO:0006807,GO:0008150,GO:0008152,GO:0009058,GO:0009059,GO:0009889,GO:0009987,GO:0010468,GO:0010556,GO:0010608,GO:0016070,GO:0016787,GO:0016788,GO:…	yes	TGCATGGAGATGGTGAACATCGG	Leucine--tRNA ligase, cytoplasmic OS=Mus musculus GN=Lars PE=1 SV=2
Smic12822	Smic12822_gR1399r	2	Kawagutii_onechromo:211831261-211831283	5.2	0.475982	CTATTTTTTGGGCGAAATTCAACATCCACAAATCCAAGTTAGGTGTACCATGGTGAAACCAGGCAGTTGGTGGTGCCAGCCCCCAACAGGTCCCCACCTTGTATTGATCACGCCAATTGGATCGGGTCTTCCAATCACGAAGGCAAACGTAATCATCAGGAGCTTCGGCTGGAACACTGGTGACCACTCCAGTGCCTTTGGACATGGAGATGGTGAACATGGGCAGTACATGGATCGTTGGATACTGGCACAGCGGAGCATCAAGGGGCAAACCCACCAAATCTTGACCCGTCTTGGACATCAACGAAGTTGCAGTTTTCTTCTCATCATCACCTTCCAACAAGTCCTGGTAGTACATGTTCATTGCCGATCGATCGCTGCATACAAAGATCTCACCTT…	skav	GO:0000166,GO:0001882,GO:0001883,GO:0002161,GO:0003674,GO:0003824,GO:0004812,GO:0004823,GO:0005488,GO:0005524,GO:0005575,GO:0005737,GO:0006082,GO:0006139,GO:0006399,GO:0006412,GO:0006417,GO:0006418,GO:0006429,GO:0006448,GO:0006450,GO:0006520,GO:0006725,GO:0006807,GO:0008150,GO:0008152,GO:0009058,GO:0009059,GO:0009889,GO:0009987,GO:0010468,GO:0010556,GO:0010608,GO:0016070,GO:0016787,GO:0016788,GO:…	yes	TGCATGGAGATGGTGAACATCGG	Leucine--tRNA ligase, cytoplasmic OS=Mus musculus GN=Lars PE=1 SV=2
Smic13046	Smic13046_gR416r	3	Kawagutii_onechromo:103372637-103372659	1.7	0.0412336	GGGCCTCCAGTAGCTGCCAGCTCAGCAAAGTCCTCCTGCAGACGGATGCGCTGCCAGTCGATGGCACGACATTTGTCTCGGTTCACGGTGAAGCGGGCGAAGCGACATTTCCTGGGACAGCTTGCAGGGTATTCGAAGCGTCCCTCTACGGTGGTAGTGACCACTTCGCTTGAACACCGCGAGCAACTGAAGTTGAGCTCAGTAATCAGCGGTGCAATGTTGGCTGCGCGCACAACACTTCCCCGCAGCCCAACATATCGATCAATCAGTTCAGATCTCACAGCTTGAACTGTTTGATCCAATTCAGGTGCTACCAACTCGACATCTATCGGTCTTACTGCACTATGAGCTTTCTCAGACAGCTGGGGGTTGTGGCGTTGGAGCAGTAGGTGCGCCAGA…	skav	GO:0000166,GO:0000724,GO:0000725,GO:0001882,GO:0001883,GO:0003674,GO:0003676,GO:0003677,GO:0003824,GO:0004386,GO:0005488,GO:0005524,GO:0005575,GO:0005634,GO:0006139,GO:0006259,GO:0006260,GO:0006281,GO:0006302,GO:0006310,GO:0006725,GO:0006807,GO:0006950,GO:0006974,GO:0007049,GO:0007276,GO:0007292,GO:0008150,GO:0008152,GO:0009058,GO:0009059,GO:0009987,GO:0016462,GO:0016787,GO:0016817,GO:0016818,GO:…	yes	GGTGATGAGCGGTGCAATGTTGG	DNA helicase MCM8 OS=Rattus norvegicus GN=Mcm8 PE=3 SV=1
Smic13046	Smic13046_gR416r	3	symB_minutum_onechromo:496863327-496863349	1.1	0.0412662	AAATTCATACTTGGTTTCCAAGAACTGGATATCAAAATTACTACTCACACCAACAAAAACCAGCGGGGCCCTCTTGTTTTGGTGCCAATTTGTCCGTCCCAGGTGCACTTCTTCGGGCAACTGCTGGGATATTCAAAGCGTCCTTCCACTGTGATGCTGATGACCTCGGAGGAGCACCGAGAACAGGTGAAGTTTAACTCCGTGATCAACGGTGCAATGTTGGCAGCACGCACCACACTGCCACGAAGGCCGACCTTGAGATCTGGGGAAAGGGGACGACTTGATATTATGGTTCATGTTGGAAGGCAATACTTGGAATTCATGTAAAATAAATGTAACATAATGTATGGAAATGTGAATAGATGTATCGTATCGATGTAAATCATTGCAAATGGACCC…	smin	GO:0000166,GO:0000724,GO:0000725,GO:0001882,GO:0001883,GO:0003674,GO:0003676,GO:0003677,GO:0003824,GO:0004386,GO:0005488,GO:0005524,GO:0005575,GO:0005634,GO:0006139,GO:0006259,GO:0006260,GO:0006281,GO:0006302,GO:0006310,GO:0006725,GO:0006807,GO:0006950,GO:0006974,GO:0007049,GO:0007276,GO:0007292,GO:0008150,GO:0008152,GO:0009058,GO:0009059,GO:0009987,GO:0016462,GO:0016787,GO:0016817,GO:0016818,GO:…	yes	GGTGATGAGCGGTGCAATGTTGG	DNA helicase MCM8 OS=Rattus norvegicus GN=Mcm8 PE=3 SV=1
Smic13046	Smic13046_gR416r	0	Smic_oneseq:270381605-270381627	100	0.0463161	ACTAAGAAGGCAAACGCAGCAGCGTCCAAGACTCGGCGGCAGGACTGCCGTTTACGAACAACAAATCAACACAAATATGGACAGTCATGTGCGGCAGATCGTAACCCTCAGGCTAGGCATGCAACCCAACAGAAAGCAGAAGTTCTCCTGGTGCCGCAAGGGACCTCGGTGCCGCACCTGGAGCAGGTGAAGCATACTTCGGTGATGAGCGGTGCAATGTTGGCCGCCCGCACCTTCTGCTTCTTCGAATCAAGCTCCGGGACATTCAAAATGCCGACTCAACAAGGGCAAACATCCGATACATGNNNNNNNNNNNNNNNNNNNNNNNNNNNNNNNNNNNNNNNNNNNNNNNNNNNNNNNNNNNNNNNNNNNNNNNNNNNNNNNNNNNNNNNNNNNNNN…	smic	GO:0000166,GO:0000724,GO:0000725,GO:0001882,GO:0001883,GO:0003674,GO:0003676,GO:0003677,GO:0003824,GO:0004386,GO:0005488,GO:0005524,GO:0005575,GO:0005634,GO:0006139,GO:0006259,GO:0006260,GO:0006281,GO:0006302,GO:0006310,GO:0006725,GO:0006807,GO:0006950,GO:0006974,GO:0007049,GO:0007276,GO:0007292,GO:0008150,GO:0008152,GO:0009058,GO:0009059,GO:0009987,GO:0016462,GO:0016787,GO:0016817,GO:0016818,GO:…	yes	GGTGATGAGCGGTGCAATGTTGG	DNA helicase MCM8 OS=Rattus norvegicus GN=Mcm8 PE=3 SV=1
Smic13138	Smic13138_gR707r	2	Kawagutii_onechromo:438655775-438655797	1.7	0.22873	GTGGTTGAACTGCACCCTCATCCCGTCATGAAAAATATGCGCACGTCAACCACCCGTAGCCCCTATCTGTTTAATACATTTGGGAAAATAAAAATTCTATGAAAGCACCACTTGTAGTCACTGTTGGTAAGAGTCGTGAAGAGCGTGCCATCCTTGGGCAAAGGGAAAGGCAAATCGCGAGTGATTCGATCCAAGAACCAGTCGATGTAGTCGCGCTTGTTGGTCTTTGGGCCATAGATGTACTGTGGCCTATCAGGTTTCGGTCTGGGCTCTCACCTTTTTATGCAACCTTTTTCGTGCCATGGAGTCCCTGCAGTTTGAAGCCATTTGACGCTGATATGGTTCGATATGTTTCAATAGGTGGCGTTCTCATATATAATAGGGGAACCCTGAAAATGG…	skav	GO:0003674,GO:0003676,GO:0003723,GO:0003727,GO:0005488,GO:0005515,GO:0005575,GO:0005576,GO:0005840,GO:0005975,GO:0005996,GO:0006006,GO:0006007,GO:0006091,GO:0006098,GO:0006139,GO:0006355,GO:0006364,GO:0006396,GO:0006412,GO:0006417,GO:0006461,GO:0006725,GO:0006732,GO:0006733,GO:0006739,GO:0006740,GO:0006753,GO:0006778,GO:0006779,GO:0006793,GO:0006796,GO:0006807,GO:0006996,GO:0007623,GO:0008150,GO:…	yes	GTCGAGGTAGTCTCGCTTGTTGG	Chloroplast stem-loop binding protein of 41 kDa a, chloroplastic OS=Arabidopsis thaliana GN=CSP41A PE=1 SV=1
Smic13138	Smic13138_gR707r	0	Smic_oneseq:272220169-272220191	100	0.261159	GTGCAGATCTGTGCATGTTGCGGTGGGGGGTCCAAGCTTCAGCAAGTGATTGGGAAATCGGGACGTGCAGTGGAAAGAATGGAAGGAGTGCTGCCGATTTCGAAACCCCCCCCCCAAATCAACTGCGGGTGCTGCGGGATCGAAGTTTCGGGGCTGAGGCCTCACAAGGCTCGCTGAAAGAATCAAGGAGCCAGAAACCAGTCGAGGTAGTCTCGCTTGTTGGTCTTGGGGCCGTAGATGTACCTGGGCAGCGATCATGGAAAAGAGGGAAGGCTGAATGCAATCCTCTCGTGCACTCCTAGGCACTCTTGAGGCTAAAGGACAGTTGGGGTTCCTGGGCTTGGGGCCTGTTGTGGAGGCTTTAAGGCATTGGCCTTCGAAGCCCGTTTTTTCCGAACA…	smic	GO:0003674,GO:0003676,GO:0003723,GO:0003727,GO:0005488,GO:0005515,GO:0005575,GO:0005576,GO:0005840,GO:0005975,GO:0005996,GO:0006006,GO:0006007,GO:0006091,GO:0006098,GO:0006139,GO:0006355,GO:0006364,GO:0006396,GO:0006412,GO:0006417,GO:0006461,GO:0006725,GO:0006732,GO:0006733,GO:0006739,GO:0006740,GO:0006753,GO:0006778,GO:0006779,GO:0006793,GO:0006796,GO:0006807,GO:0006996,GO:0007623,GO:0008150,GO:…	yes	GTCGAGGTAGTCTCGCTTGTTGG	Chloroplast stem-loop binding protein of 41 kDa a, chloroplastic OS=Arabidopsis thaliana GN=CSP41A PE=1 SV=1
Smic13138	Smic13138_gR707r	3	symB_minutum_onechromo:130533368-130533390	0.7	0.286431	CAAATCACCTTCACCACTTCTATATGAGACAACAACTCATCTCCAGCACAATTGAAAATCTGGCCATTTGCTTCACTCTCTTTTCCCACCACACTGGCCATCATGCCAGCCACATCCTCACTGTTTGTAAGGGTGGTGAATAGAGAGCCATCCTGTGGAAGTGGAAATGGCAAGTCTCGGGTGATCCGGTCCAAGAACCAATCGATGTAGTCGCGCTTGTTAGTTTTCGGACCATAAATATATTGTGGACGAAAGGAGCACCAGTTCAATCCCAGATTTCTTGCATGATTTTCATTGGCCAGTTGCTTATTATCCAACTTTACAGCTCCACCTTCAACAAGGGGACCACTGGGTGGTACAAGATACATGCCACCAGAGCTCACATAAGCATAGACCTTG…	smin	GO:0003674,GO:0003676,GO:0003723,GO:0003727,GO:0005488,GO:0005515,GO:0005575,GO:0005576,GO:0005840,GO:0005975,GO:0005996,GO:0006006,GO:0006007,GO:0006091,GO:0006098,GO:0006139,GO:0006355,GO:0006364,GO:0006396,GO:0006412,GO:0006417,GO:0006461,GO:0006725,GO:0006732,GO:0006733,GO:0006739,GO:0006740,GO:0006753,GO:0006778,GO:0006779,GO:0006793,GO:0006796,GO:0006807,GO:0006996,GO:0007623,GO:0008150,GO:…	yes	GTCGAGGTAGTCTCGCTTGTTGG	Chloroplast stem-loop binding protein of 41 kDa a, chloroplastic OS=Arabidopsis thaliana GN=CSP41A PE=1 SV=1
Smic13590	Smic13590_gR595f	0	Smic_oneseq:281119912-281119934	100	0.543241	GCGGTGGCTGAGCTCGGTCTGACTGCTGCGCTCCTACCTGTTGACCCGCATCCGCCTTACTATGAGCAGTCGCTGGAGTGGAGGCGTGATCGACTCGGAGCGAGCAGTGTTGAGGAGCTGTGCAAAAGTGTCGTGATGGAGAACACGAAGCTTGAAGGCGATGCTGATGGACGTGTCCGATCTGTGCTGGTGGTTGTTCAATATGTGGCAAAGCTTCACAAGGAGAAGTTAATCAAGGTCGTACAGGCCATGGAAGCAGAGAGGGGATTGCCAGCTCTTGGCAAGAAGCAGTACAACATGCGTCTGCTTGAGGGAGCTGCGTGTCAAGCAATAACTGGCTGCGGTCATAATGCTGTCACCCCGTTGAAGCAGGATCTGCCCATAGTACTTAGTGATGCT…	smic	GO:0002161,GO:0003674,GO:0003824,GO:0006417,GO:0006448,GO:0006450,GO:0008150,GO:0009889,GO:0010468,GO:0010556,GO:0010608,GO:0016787,GO:0016788,GO:0019222,GO:0031323,GO:0031326,GO:0032268,GO:0050789,GO:0050794,GO:0051246,GO:0052689,GO:0060255,GO:0065007,GO:0065008,GO:0080090,GO:2000112	yes	ATATGTGGCAAAGCTTCACAAGG	Putative uncharacterized protein OS=Perkinsus marinus (strain ATCC 50983 / TXsc) GN=Pmar_PMAR011884 PE=4 SV=1
Smic13590	Smic13590_gR595f	2	Kawagutii_onechromo:460713412-460713434	2.3	0.846159	GCAAAGGAGTTGAATCTTTCAGTCAAACTGCTGGCAGTGGATCCAGATCCTCCCTATTATGAGCAGTCCTTGGAATGGAGGCGGGACAGGCTGAGCGCGAATTCCGTGGAGGAGTTGTGCAAGAGTGTTGTTCTGGAAAACACCAAGCTGGATGACACCAGTGAAACGGGCCGTATTCGGTGCGTGCTCGTGATCGTGCAGTATGTGGCAAAGCTCCACAAGGAAAAGTTGATCAAGGTGGTTCAAGCCATGGAAACTGAGAAAGGCCTGGCACCATTAGGCAAGAAACAATATAACATGCGACTCTTGGAGGGCACTGCATGTCAAGAGATGACTGGCTGTGGACACAATGCTGTCACACCCCTGGGGCAGGACCTTCCGAGGGATCAAGGGAAGTTG…	skav	GO:0002161,GO:0003674,GO:0003824,GO:0006417,GO:0006448,GO:0006450,GO:0008150,GO:0009889,GO:0010468,GO:0010556,GO:0010608,GO:0016787,GO:0016788,GO:0019222,GO:0031323,GO:0031326,GO:0032268,GO:0050789,GO:0050794,GO:0051246,GO:0052689,GO:0060255,GO:0065007,GO:0065008,GO:0080090,GO:2000112	yes	ATATGTGGCAAAGCTTCACAAGG	Putative uncharacterized protein OS=Perkinsus marinus (strain ATCC 50983 / TXsc) GN=Pmar_PMAR011884 PE=4 SV=1
Smic13590	Smic13590_gR595f	3	symB_minutum_onechromo:316407020-316407042	1.6	0.52514	GTGAAGGCGTTGAAACTTTCTGCCAAACTACTTGCTGTAGATCCAGATCCTCCATACTATGAACAATCCTTGGAATGGAGACGTGATAGGTTGAATGCCAATTCAGTGGAAGAGCTTTGCAAAAGTGTGGTATTGGAAAACACCAAGTTGGATGACAATAGTGAAGCAGGCCGTGTTCGTTGTGTACTGGTGATTGTGCAATACGTTGCCAAGCTTCACAAGGAGAAACTCATCAAAGTGGTTCAAGCCATGGAAGCACAGAAGGGCCTTCCAGCACTTGGAAAAAAACAATACAATATGCGGCTTTTGGAAGGAACAGCTTGTCAAGAAATGACGGGTTGTGGGCACAATGCAGTAACACCCTTGGGGCAGGACGGGGAGATTCAACCGGGTTTTTAC…	smin	GO:0002161,GO:0003674,GO:0003824,GO:0006417,GO:0006448,GO:0006450,GO:0008150,GO:0009889,GO:0010468,GO:0010556,GO:0010608,GO:0016787,GO:0016788,GO:0019222,GO:0031323,GO:0031326,GO:0032268,GO:0050789,GO:0050794,GO:0051246,GO:0052689,GO:0060255,GO:0065007,GO:0065008,GO:0080090,GO:2000112	yes	ATATGTGGCAAAGCTTCACAAGG	Putative uncharacterized protein OS=Perkinsus marinus (strain ATCC 50983 / TXsc) GN=Pmar_PMAR011884 PE=4 SV=1
Smic13683	Smic13683_gR1037f	0	Smic_oneseq:282900068-282900090	100	0.131191	AGAATGGTGGTGGCGTCTTTGCCACTAAGTGGACCACCAGTGGAATCAAGATGTGGTTCTTCCCCAGAGATCAGATTCCAGCAGACATCACCAGCGAAACACCCGACTCGGCGACTTGGGGAAAGCCTTATGTGACCTTTCCGTTCGGATCTGACTGTCCGTCCTACCACTTCAGCGACATGGTGCTGGTGATCAACCTGGATTTCTGCGGCGACTGGGCAGGAAGTGACTTTCCAGGTGGCACTTCTGCTTGCATCGACTATGTGAAGGACCCGGCGAATGCCAATGCCCTTTCGGAGGCATACTGGGAGATCAACTATGTCAAGGCCGGCCGCTCACATGTAGCACAGCAAGCACGATTTAGGGGAATATGAGTCGTGGTACCGAGAGTTAGCAGCA…	smic	GO:0000272,GO:0003674,GO:0003824,GO:0004553,GO:0005575,GO:0005886,GO:0005975,GO:0005976,GO:0006073,GO:0008150,GO:0008152,GO:0009056,GO:0009057,GO:0009251,GO:0009987,GO:0016020,GO:0016052,GO:0016787,GO:0016798,GO:0030243,GO:0030245,GO:0031225,GO:0043170,GO:0044042,GO:0044237,GO:0044238,GO:0044247,GO:0044260,GO:0044262,GO:0044264,GO:0044275,GO:0044425,GO:0044464,GO:0051273,GO:0051275,GO:0052736,GO:…	yes	GATTTCTGCGGCGACTGGGCAGG	Probable endo-1,3(4)-beta-glucanase NFIA_089530 OS=Neosartorya fischeri (strain ATCC 1020 / DSM 3700 / FGSC A1164 / NRRL 181) GN=NFIA_089530 PE=3 SV=1
Smic13683	Smic13683_gR1037f	1	symB_minutum_onechromo:106791772-106791794	61.1	0.172319	AACTATCCCCACTTGATGGTTTCGGTTCCGATCTTTCTATGACTTGGTTTGAACAAAAACGAGGTGTGCCATTGATTTTCGGCCCGGATTGGCATTTTGTTGCCATGAAACCTTTGTTTTTTGGATGTTTCTGTGTTGGCCTTGTCCCTTGTTCGAAAATCCATTTTTTTGGAGGCGATCATGTGCTGGTCATCAACTTGGATTTCTGTGGCGACTGGGCGGGCAGTGTGTTTCCTGGCGGCGAGCAGGCCTGTGAGGCCTTTGTGAAGGATCCAGCAAATATTGAGAAGCTGAAGGACAACGTGCTGGCACACAAAAAATATGTTCACATGTTTTAGTAAACTGTAGGAATTCCGACAATCAGCAGTCCCCCACATTTATACCTTTGGCACAGAAGTG…	smin	GO:0000272,GO:0003674,GO:0003824,GO:0004553,GO:0005575,GO:0005886,GO:0005975,GO:0005976,GO:0006073,GO:0008150,GO:0008152,GO:0009056,GO:0009057,GO:0009251,GO:0009987,GO:0016020,GO:0016052,GO:0016787,GO:0016798,GO:0030243,GO:0030245,GO:0031225,GO:0043170,GO:0044042,GO:0044237,GO:0044238,GO:0044247,GO:0044260,GO:0044262,GO:0044264,GO:0044275,GO:0044425,GO:0044464,GO:0051273,GO:0051275,GO:0052736,GO:…	yes	GATTTCTGCGGCGACTGGGCAGG	Probable endo-1,3(4)-beta-glucanase NFIA_089530 OS=Neosartorya fischeri (strain ATCC 1020 / DSM 3700 / FGSC A1164 / NRRL 181) GN=NFIA_089530 PE=3 SV=1
Smic13683	Smic13683_gR1037f	2	Kawagutii_onechromo:816105749-816105771	3.9	0.0436364	CGGGCGAACCGCCTTGGATTCCCTGAACTGAGCATCAAAATTACATCAGGCTCGTTGATTTGATCACCCCAATGTAATTTTGATCACCCTTGTTGATAATAAGCTTCATTACGTCAGCTTCACCCCTGCCCTAGGGGCTGCGGTATTGTTTCAGCTGACCATTTCTCGCGCGAGGTGATCATGTGCTGGTGATCAACTTGGACTTCTGCGGTGACTGGGCTGGCAGCGTTTTCCCTGGTGGAGAAGACGCTTGCGAAGGCTATGTCAGAGACCCCAACAACATCGAGAAGTTGAAGGCGCGCCGGGAGGGCACCGGGATCCCTGTGGGGGTGCTTTGGTCACCCCCACCTGCAGGTAGGTTGGAGCCCCCCAACAGCCAGGAGCTAGGGGTTTAGCAGC…	skav	GO:0000272,GO:0003674,GO:0003824,GO:0004553,GO:0005575,GO:0005886,GO:0005975,GO:0005976,GO:0006073,GO:0008150,GO:0008152,GO:0009056,GO:0009057,GO:0009251,GO:0009987,GO:0016020,GO:0016052,GO:0016787,GO:0016798,GO:0030243,GO:0030245,GO:0031225,GO:0043170,GO:0044042,GO:0044237,GO:0044238,GO:0044247,GO:0044260,GO:0044262,GO:0044264,GO:0044275,GO:0044425,GO:0044464,GO:0051273,GO:0051275,GO:0052736,GO:…	yes	GATTTCTGCGGCGACTGGGCAGG	Probable endo-1,3(4)-beta-glucanase NFIA_089530 OS=Neosartorya fischeri (strain ATCC 1020 / DSM 3700 / FGSC A1164 / NRRL 181) GN=NFIA_089530 PE=3 SV=1
Smic14034	Smic14034_gR126r	2	Kawagutii_onechromo:783474449-783474471	5.7	0.37112	GTTCACAATGGTCAGGCCCATGTCACGGCAAAGCTGCTTGTAGGATTTCTTCGGCAAGTTCTCTGGATCCATGATGGTGCTTTCTGCACGAATCCTCCAGTACCAGTAAGCATCGATGAAGCCCAAGTTGTATGGGTTACTGGCCATCAATGACTTCACATCCTTTGGCATTGACTCGGTATTCAACTCAAAGTCCTCAGGCAGGACACGCCACCAATGGCGGTAGCCACGCCTGGCCTCCAGCTGGCATGCTGCTGGCACAGATTGCCAGACTTTGGACGGCGTCACCCGGGCCGCGGTGCCCAGGGCGCCCACAGCGCGGCGAGCCACGCCTAGCATTGCTGCCTACTCTACCGAGCACTGGAGCAGAGCAGCTGCAGCAGAGCAATCGGCGATTCT…	skav	GO:0003674,GO:0003824,GO:0004129,GO:0005215,GO:0005488,GO:0005575,GO:0005739,GO:0005740,GO:0005743,GO:0005975,GO:0005996,GO:0006006,GO:0006007,GO:0006810,GO:0006811,GO:0006812,GO:0006818,GO:0008150,GO:0008152,GO:0008270,GO:0008324,GO:0009055,GO:0009056,GO:0009535,GO:0009987,GO:0015002,GO:0015075,GO:0015077,GO:0015078,GO:0015672,GO:0015992,GO:0016020,GO:0016052,GO:0016491,GO:0016675,GO:0016676,GO:…	yes	GTAGCACACGCCACCAATGGCGG	Cytochrome c oxidase subunit 5b-1, mitochondrial OS=Arabidopsis thaliana GN=COX5B-1 PE=2 SV=1
Smic14034	Smic14034_gR126r	2	symB_minutum_onechromo:368024651-368024673	5.7	0.37112	ATTCACAATTGTCAGACCCATGTCACGGCACAGCTGCTTGTAGGATTTCTTCGGCAGGTTCTCTGGGTCCATAATGGTGCTCTCTGCACGAATCCTCCAGTACCAATAAGCATCAATGAAGCCCAAGTTGTAAGGATTGCTGGCCATCAATGATTTCACATCTTTTGGCATTGATTCTGTGTTGAGCTCAAAGTCTTCAGGCAGGACACGCCACCAATGGCGGTAGCCACGCCTAGCCTCCAACTGGCATGCTGCTGGCACAGCCTGCCACGTTTTGGGCGTCACCCGGGCGGCCGTGCCCAGAGCACCCACGGCACGGCGAGCGACGCTGAGCATGGCTGCCTACTCTACGCAGTGCTGGAGCAGAGCAGCTGAACACACGTTGCAGTGATTGGTGGT…	smin	GO:0003674,GO:0003824,GO:0004129,GO:0005215,GO:0005488,GO:0005575,GO:0005739,GO:0005740,GO:0005743,GO:0005975,GO:0005996,GO:0006006,GO:0006007,GO:0006810,GO:0006811,GO:0006812,GO:0006818,GO:0008150,GO:0008152,GO:0008270,GO:0008324,GO:0009055,GO:0009056,GO:0009535,GO:0009987,GO:0015002,GO:0015075,GO:0015077,GO:0015078,GO:0015672,GO:0015992,GO:0016020,GO:0016052,GO:0016491,GO:0016675,GO:0016676,GO:…	yes	GTAGCACACGCCACCAATGGCGG	Cytochrome c oxidase subunit 5b-1, mitochondrial OS=Arabidopsis thaliana GN=COX5B-1 PE=2 SV=1
Smic14034	Smic14034_gR126r	0	Smic_oneseq:290701043-290701065	100	0.500345	GTTCACGATGCTGAGGCCCATGTCTCGGCAGAGTTGCTTGTAGGACTTCTTCGGCAAGTTCTCAGGATCCATCATTGTGCTTTCAGCGCGGATCCTCCAGTACCAGTACGCATCGATGAAGCCCAGGTTGTGGGGGTTGCTGGCCATAAGAGACTTCACATCCTTCGGCATTGACTCTGAGTTCAACTCAAAATCCTCAGGTAGCACACGCCACCAATGGCGGTAGCCACGTCTTGCTTCAAGCTGGCATCCTGCAGCAGCAGGCACTGCCGGCTGCCAACTTTGCGGCTTCGGAGTCAGCCTGGCCGCCCCACTCAGCACGCGGCGAGCGGCGCTGAGCATCGCTGCCACCGGCCCCTTCTACGGCCAGGGGGCACTCAATCGCTGGGGCAACTGGCT…	smic	GO:0003674,GO:0003824,GO:0004129,GO:0005215,GO:0005488,GO:0005575,GO:0005739,GO:0005740,GO:0005743,GO:0005975,GO:0005996,GO:0006006,GO:0006007,GO:0006810,GO:0006811,GO:0006812,GO:0006818,GO:0008150,GO:0008152,GO:0008270,GO:0008324,GO:0009055,GO:0009056,GO:0009535,GO:0009987,GO:0015002,GO:0015075,GO:0015077,GO:0015078,GO:0015672,GO:0015992,GO:0016020,GO:0016052,GO:0016491,GO:0016675,GO:0016676,GO:…	yes	GTAGCACACGCCACCAATGGCGG	Cytochrome c oxidase subunit 5b-1, mitochondrial OS=Arabidopsis thaliana GN=COX5B-1 PE=2 SV=1
Smic14035	Smic14035_gR1093f	1	Kawagutii_onechromo:783477912-783477934	100	0.55763	TATGATTCGTCAATTACTTCAATGATGAATCAACCACAACTGGATAATGATTACTAAACTGATTTATCCTTTTTATCATTAATCAACTGGATGATTGGCCTGCCCCAGTGGCCCAAGAAACACCTCCATGGGGAGTTCCTCCAGTCACTGGCTTAGACCGAGACCTGGTGAGTCCATGGCATCCAGGAGAGCCTCCGCGACAGCTACGAGGCCTTCCCCAAGGATGCCAAGGGCAACTTGCCGCCGCACCAGGCCCTGCCAGCCTTGGCCCGGGCCTACTTTGCCAAGGCGCGGGTCGCAGGGATCAGCGGTTGGTTCGGTTCCTCCAGGGGTTCGTCTGCGCTTGGATTTTTAATACTTATAGCCATGGCTATGGCCATTGCCGTTATTTTTCGGATT…	skav	GO:0003674,GO:0003824,GO:0004129,GO:0005215,GO:0005488,GO:0005575,GO:0005739,GO:0005740,GO:0005743,GO:0005975,GO:0005996,GO:0006006,GO:0006007,GO:0006810,GO:0006811,GO:0006812,GO:0006818,GO:0008150,GO:0008152,GO:0008270,GO:0008324,GO:0009055,GO:0009056,GO:0009535,GO:0009987,GO:0015002,GO:0015075,GO:0015077,GO:0015078,GO:0015672,GO:0015992,GO:0016020,GO:0016052,GO:0016491,GO:0016675,GO:0016676,GO:…	yes	AAGCTACGAGGCCTTCCCCAAGG	Cytochrome c oxidase subunit 5b-1, mitochondrial OS=Arabidopsis thaliana GN=COX5B-1 PE=2 SV=1
Smic14035	Smic14035_gR1093f	2	symB_minutum_onechromo:368027003-368027025	2.3	0.336234	GTGGGTGAATTGATTCTTGTTCGTTTGGGACGTCAAGACTGGTTCTTCATAATGTCAATTTTTCCAAGGTGATCACTCCTGGTTCCACAATTTAGGAATCATGTTGACCCTCGGAAGCTATTCAGAAATTCTTTGAATAAGTTTGAAGCTCTCAATTCTTGGAAGATTTTTTGATTTGCCACGAAGGAGAGCCTTCGCGACAGCTACGAGGCCTTTCCCAAAGATGCCAAGGGCAATCTTCCTCCTCACCAAGCGTTACCTGCCTTGGCTCGGGCCTATTTTGCCAAGGTGAGTTTCGGGGGAGGATAGGGGAGTTAGGTGAAAAAAAACATGGCATGATTTGATGGAATTCTCATTAAAAACTTGGGATTTTCTTGGAAAATAAACAGATTGCAATGA…	smin	GO:0003674,GO:0003824,GO:0004129,GO:0005215,GO:0005488,GO:0005575,GO:0005739,GO:0005740,GO:0005743,GO:0005975,GO:0005996,GO:0006006,GO:0006007,GO:0006810,GO:0006811,GO:0006812,GO:0006818,GO:0008150,GO:0008152,GO:0008270,GO:0008324,GO:0009055,GO:0009056,GO:0009535,GO:0009987,GO:0015002,GO:0015075,GO:0015077,GO:0015078,GO:0015672,GO:0015992,GO:0016020,GO:0016052,GO:0016491,GO:0016675,GO:0016676,GO:…	yes	AAGCTACGAGGCCTTCCCCAAGG	Cytochrome c oxidase subunit 5b-1, mitochondrial OS=Arabidopsis thaliana GN=COX5B-1 PE=2 SV=1
Smic14035	Smic14035_gR1093f	0	Smic_oneseq:290703550-290703572	100	0.622289	GTCGGGGCATTGTGCTTGGGCGCAAGCAGGTGGACATTGGCCATTGCAGCCATGGTCTCGATGGCCTCGGCGCAGCTGATGCGCAGGGACAAGCCAAAAAGAGAAGGGACTGTTCATCATATGCTGCAAGCAGCATTGCGGCAGGGGCTGGTGAAAGTTTCTGCAGATCGCTTGCTCCATGTGGAGGAAAGCTTGCGCGCAAGCTACGAGGCCTTCCCCAAGGATGCACGGGGAAACGTGCCACCGCATCAGGTCTTACCGGCCCTCGCGAGAGCCTATTTTTCCAAGGAGCACGGTTGGCTAGTTCGTGGCTTGGAATCTCCTGGAGCACCTGTCATCGCTCCTGGAGAGTCGCATCAAGATGCACGCCCGTCAGTCACCGCGAGTGGCTTGTACGAG…	smic	GO:0003674,GO:0003824,GO:0004129,GO:0005215,GO:0005488,GO:0005575,GO:0005739,GO:0005740,GO:0005743,GO:0005975,GO:0005996,GO:0006006,GO:0006007,GO:0006810,GO:0006811,GO:0006812,GO:0006818,GO:0008150,GO:0008152,GO:0008270,GO:0008324,GO:0009055,GO:0009056,GO:0009535,GO:0009987,GO:0015002,GO:0015075,GO:0015077,GO:0015078,GO:0015672,GO:0015992,GO:0016020,GO:0016052,GO:0016491,GO:0016675,GO:0016676,GO:…	yes	AAGCTACGAGGCCTTCCCCAAGG	Cytochrome c oxidase subunit 5b-1, mitochondrial OS=Arabidopsis thaliana GN=COX5B-1 PE=2 SV=1
Smic14060	Smic14060_gR1301r	2	Kawagutii_onechromo:93050342-93050364	4.3	0.0792235	ATCAGTACGTGGGATAGGACAGAACCCAGCGCATACTTGGCAGTTCCTCCAGATGTGACGCAGGCTTCAATGGCTTCGGAAATGGCAATCCCGAGGGATCCTGGACAATCTGGATCCTTCTCCAACACTTTGGCGCCATACTCGGTCCTTTCAGAAGGTGATGGATAGATTTGTGCCCCACAGGTCTCAATGAAGGCTTTCCGATAAGGCTTCTGCTCATAGGACACCTTCACCTGGTAGACTTCAACCGGCATCTCAAATTGCTTTCCTGAAAAAGCAAGAGCACTTCCCCATTGTCCGGCTCCAGTTTCAGTGGTGACCTTCTTAGTCCCAGCTTCTTTGTTATAAAAAATCTGAGCCACAGCAGTGTTCGTCTTGTGAGACCCCGAGGGAGAGCCT…	skav	GO:0000162,GO:0003674,GO:0003824,GO:0004834,GO:0005488,GO:0006082,GO:0006520,GO:0006568,GO:0006576,GO:0006586,GO:0006725,GO:0006807,GO:0008150,GO:0008152,GO:0008652,GO:0009058,GO:0009072,GO:0009073,GO:0009308,GO:0009309,GO:0009987,GO:0016053,GO:0016829,GO:0016835,GO:0016836,GO:0018130,GO:0019438,GO:0019752,GO:0030170,GO:0034641,GO:0042401,GO:0042430,GO:0042435,GO:0043167,GO:0043168,GO:0043436,GO:…	yes	CCGGTAAGGCTTCTGCTCGTAGG	Tryptophan synthase beta chain 2 OS=Thermotoga maritima (strain ATCC 43589 / MSB8 / DSM 3109 / JCM 10099) GN=trpB2 PE=3 SV=1
Smic14060	Smic14060_gR1301r	0	Smic_oneseq:291058333-291058355	100	0.0424321	TGCATCAGTACGTGGGATAAGACCGAGCCCAAAGCATACTTGGCATCTTCTGAGGAGACACAAGCCTCGATAGCCTCCGAGATGGCAATTCCCAAGGATCCGGGACACGTTGGGTCTTCCTCTAGGGCCTTACTGCCCACAGCAGTCTTCGTGGACGGTGATGGGAAGATCTCTGCGCCGCAGGCTTCGATGAAGGCCTTCCGGTAAGGCTTCTGCTCGTAGGAAACCTGGCCGACAGCTAAGGCTCCCGTTTTGGCAACTTGTCTATAACATTCTATAACGCCCCTAAGCTCCAAAAACTAAGACTCTAAACCCGAACCCGTCTATAAGACCCATAAACCCCCAAACTCTAAAGGCTCTACACCCAAAACCTGTCTATAAGACCTTGCTCAAAGCACA…	smic	GO:0000162,GO:0003674,GO:0003824,GO:0004834,GO:0005488,GO:0006082,GO:0006520,GO:0006568,GO:0006576,GO:0006586,GO:0006725,GO:0006807,GO:0008150,GO:0008152,GO:0008652,GO:0009058,GO:0009072,GO:0009073,GO:0009308,GO:0009309,GO:0009987,GO:0016053,GO:0016829,GO:0016835,GO:0016836,GO:0018130,GO:0019438,GO:0019752,GO:0030170,GO:0034641,GO:0042401,GO:0042430,GO:0042435,GO:0043167,GO:0043168,GO:0043436,GO:…	yes	CCGGTAAGGCTTCTGCTCGTAGG	Tryptophan synthase beta chain 2 OS=Thermotoga maritima (strain ATCC 43589 / MSB8 / DSM 3109 / JCM 10099) GN=trpB2 PE=3 SV=1
Smic14060	Smic14060_gR1301r	3	symB_minutum_onechromo:240301334-240301356	0.5	0.0953266	ATGAGCACATGTGATAAGACGGAACCCAAGGCATATTTGGCAGTGCCCTGCGAGGTCACGCAAGCTTCAATGGCTTCTGAAATTGCAATGCCTAAAGATCCTGGACAATCAGGATCTTCTTGTAAAACTTTGCTGCCATATTGAGTACGTTCTGAAGGTGATGGATAAATCTGTGCACCACAAGTTTCAATAAATGCCTTGCGGTAAGGTTTCTGTTCGTAGGACACCTTTACTTGGTAGACTTCCACCGGCATATCAAATTGTTTGCCTGAGAAGGCCAAAGCACTTCCCCATTGTCCTGCACCAGTTTCTGTCGTCACCTTCTTAGTACCAGCTTCCTTGTTGTAATAAATTTGTGGCACCGCAGTGTTGGTTTTATGTGAACCCGAAGGTGATCCA…	smin	GO:0000162,GO:0003674,GO:0003824,GO:0004834,GO:0005488,GO:0006082,GO:0006520,GO:0006568,GO:0006576,GO:0006586,GO:0006725,GO:0006807,GO:0008150,GO:0008152,GO:0008652,GO:0009058,GO:0009072,GO:0009073,GO:0009308,GO:0009309,GO:0009987,GO:0016053,GO:0016829,GO:0016835,GO:0016836,GO:0018130,GO:0019438,GO:0019752,GO:0030170,GO:0034641,GO:0042401,GO:0042430,GO:0042435,GO:0043167,GO:0043168,GO:0043436,GO:…	yes	CCGGTAAGGCTTCTGCTCGTAGG	Tryptophan synthase beta chain 2 OS=Thermotoga maritima (strain ATCC 43589 / MSB8 / DSM 3109 / JCM 10099) GN=trpB2 PE=3 SV=1
Smic14171	Smic14171_gR685f	2	Kawagutii_onechromo:659308507-659308529	1.1	0.619798	GCAGCTCTGATCTCAGGGATGTCCATATTGAGGGTTGCCACCATGGATGATGACCGACACACTCCAAAAGCCTTTTTGAGAAGGAAGAAGAAGGAACTCCTCATGCAGAAAGTTGGCAACCATGGAGAGGATGTCGCGACAGGAGGGAGCTCACCCATTGTTTGCTTGGGTGACAGCATCACCCGCGGAAATCTCTCAGCAGACTGGGTCAGCTCATTGAGGGAAGAGTGGCAACAGGGTTTGGTCCTGAATGCAGGTGTGAACATGCAATGCTCCCAGAACATCCAACAGAGAATCGATGAAGTCATTGCTTGCCAGCCATCTCATGTCACCGTGCTGGTGGGCACCAATGACTTGAAAGCAGCTCTTTCACCCGTTGAGGGCTTCATGTACCAAGTC…	skav	GO:0003674,GO:0003824,GO:0008150,GO:0008152,GO:0016787	yes	AGACTGGGTGAGCTCTTTGAGGG	GDSL-like Lipase/Acylhydrolase OS=Mycobacterium mageritense GN=BN978_03780 PE=4 SV=1
Smic14171	Smic14171_gR685f	0	Smic_oneseq:292629117-292629139	100	0.544037	TTCTGCAGCGATCCGCTGGTTGCCAGCGTTGGCTGGGCAGCTCTTCTCTCGGGCATAACTGTGCTTAGGGTGGCGATGGACGATGACGAAGATACGCCGAGATCATTTCTCAAGAAGCGGAGGAGAAGGCGGAAGTTGCGCCAGGACTCGGCTCCCATTGTTTGCCTCGGGGACAGCATAACACGCGGCAACCTATCCACAGACTGGGTGAGCTCTTTGAGGGAGGAGCTGAACCAAGGTTTGGTGTTGAACGCTGGCATCAATATGCAGCTTTGGCGCAGGGTGGAGGTAGCTGTCCTTTTAAGATCTTTGCTTGAGCCTTTCGATCAGCTTCGATAAGATGCCATCTCTTGTCCGATTGTTTCCTGAGGCAGTGCTCCCAGAACATCCAAGAGCGTA…	smic	GO:0003674,GO:0003824,GO:0008150,GO:0008152,GO:0016787	yes	AGACTGGGTGAGCTCTTTGAGGG	GDSL-like Lipase/Acylhydrolase OS=Mycobacterium mageritense GN=BN978_03780 PE=4 SV=1
Smic14171	Smic14171_gR685f	1	symB_minutum_onechromo:251174868-251174890	92.1	0.557682	TGCAGTGATCCTCTTGTGTCCTGCGTTGGTTGGGCCGCATTGATTTCAGGGATGACCATTCTGAGGGTGGCCACAATGGATGATGACCGACATACTCCACGTGCTTTCTTGAAACGGAAGAGGCAACTTGGAAGTACACAAGCAGGAAACTCACCAATCGTTTGCCTAGGCGACAGCATTACTCGAGGCAACTTATCAGCAGACTGGGTTAGCTCTTTGAGGGATGATTGGCAGCAAGGATTGGTTTTGAATGCCGGAGTGAATATGCAATGCTCCCAAAACATTCAACAGCGCATTGACGAGGTCATTGCCTGTAAGCCATCTCATGTCACGGTGCTGGTGGGCACTAATGACCTCAAGGCAGCTTTGTCACCCATTGAGGGTTTCATGTATCAAGTC…	smin	GO:0003674,GO:0003824,GO:0008150,GO:0008152,GO:0016787	yes	AGACTGGGTGAGCTCTTTGAGGG	GDSL-like Lipase/Acylhydrolase OS=Mycobacterium mageritense GN=BN978_03780 PE=4 SV=1
Smic14291	Smic14291_gR716f	2	symB_minutum_onechromo:260803739-260803761	3.4	0.345452	GGTCATAAAAATTGGGGGGCCCGTTTCATCCTTCCCAACCATGGGGTTTTCCCATGATTTTTTTCAGACTTTGGAGCTTGGTAAAATATCTTATAAGGGATGCCATGGCGTATCCGTCATCTCCCTCCTTAACAACCGGAAAATGGCGGCTTGGGGTCCTCGTTGCGCCGCCCAAGGTGTTGCGAGACTACAAAGAGATTGAACCGATCATCCTCAGTGTGGGCGAAGAAGATGAAGTGTCCATTGCTGATGTCGCAAAGATGATTTGTGATGCTATGGACTTCAAGGGTGGCCTTGATTTTTTAAATGCTTGGCCTTGTTGAGTATTTGTGTGTAGAGGGGCGGAGGGGTCAAGTGTTTGATACTTATGGTTGGGGCCAAACTGATGTATCATATAGC…	smin	GO:0003674,GO:0003824,GO:0005488,GO:0006139,GO:0006725,GO:0006753,GO:0006793,GO:0006796,GO:0006807,GO:0008150,GO:0008152,GO:0009058,GO:0009117,GO:0009165,GO:0009225,GO:0009226,GO:0009987,GO:0016491,GO:0016614,GO:0016616,GO:0016853,GO:0018130,GO:0019438,GO:0019637,GO:0034641,GO:0034654,GO:0042350,GO:0042351,GO:0044237,GO:0044238,GO:0044249,GO:0044271,GO:0044281,GO:0044699,GO:0044710,GO:0044711,GO:…	yes	GAGCCCATCATCCTCAGTGTGGG	GDP-L-fucose synthase OS=Dictyostelium discoideum GN=ger PE=3 SV=1
Smic14291	Smic14291_gR716f	0	Kawagutii_onechromo:837916753-837916775	100	0.409966	TCACTTCCATCGCGACTAGCCAAGGTTGCCCATAGCAAATTCGATGCCGCAACCGGGAATCAACTAATTCTTGACCATCAACTGAGCCACACAAAGTATCATGGTCAACCTTTGAACATGAAAATCCTCACTAGAAGACGTGTGACCTGCCATTGTTTGCAGCTCTACAGCGTCAGGTCTTGCGTGACTACAAGGAGATTGAGCCCATCATCCTCAGTGTGGGCGAAGAAGATGAGGTACGGGACAGTGGGAAACGACAGAAGCTGCTCCCGAACCCCCCAGAGGTCACCAGAAACCGGTGAATCGTTGGGGAACCAATGGTCCATTGTGGTTGATCATGACTGGTTGGTGGTTTGATTGACATGTTCTTTTTGATAGGAGATTATAGTGGTTAGTAAG…	skav	GO:0003674,GO:0003824,GO:0005488,GO:0006139,GO:0006725,GO:0006753,GO:0006793,GO:0006796,GO:0006807,GO:0008150,GO:0008152,GO:0009058,GO:0009117,GO:0009165,GO:0009225,GO:0009226,GO:0009987,GO:0016491,GO:0016614,GO:0016616,GO:0016853,GO:0018130,GO:0019438,GO:0019637,GO:0034641,GO:0034654,GO:0042350,GO:0042351,GO:0044237,GO:0044238,GO:0044249,GO:0044271,GO:0044281,GO:0044699,GO:0044710,GO:0044711,GO:…	yes	GAGCCCATCATCCTCAGTGTGGG	GDP-L-fucose synthase OS=Dictyostelium discoideum GN=ger PE=3 SV=1
Smic14291	Smic14291_gR716f	0	Smic_oneseq:294921655-294921677	100	0.385854	TGACTGCTCGCTTTGCTTCTGGCAGGTTCAATCAACTTTCGTTCTGTGATTGTATTCGTGATTCCTTCACCATCTCACCCGTACCCTCTAGGCAGCCATGTAGTAAACCTCCCGCAAACACCTCTAAGACCATGCAGCAAGCAAGTGGTTTACAGCAAAGCAGCTGTGAGGTTTGGGTCCTGCGAGAGTACAAGGAAATCGAGCCCATCATCCTCAGTGTGGGCGAAGAGGATGAGGCAACACCCAGGATAAAGGCGTTTGAAGGTCTTGCAGCTTTTTCTGCTTAAGGTTTCTGGAACTATCCTTGTCACAAGAGGCTGCAGCTGATCACAACGAAGGAAAGCAAACTGAAGAAAGGTGTTGAGCGGAACCNNNNNNNNNNNNNNNNNNNNNNNNNNN…	smic	GO:0003674,GO:0003824,GO:0005488,GO:0006139,GO:0006725,GO:0006753,GO:0006793,GO:0006796,GO:0006807,GO:0008150,GO:0008152,GO:0009058,GO:0009117,GO:0009165,GO:0009225,GO:0009226,GO:0009987,GO:0016491,GO:0016614,GO:0016616,GO:0016853,GO:0018130,GO:0019438,GO:0019637,GO:0034641,GO:0034654,GO:0042350,GO:0042351,GO:0044237,GO:0044238,GO:0044249,GO:0044271,GO:0044281,GO:0044699,GO:0044710,GO:0044711,GO:…	yes	GAGCCCATCATCCTCAGTGTGGG	GDP-L-fucose synthase OS=Dictyostelium discoideum GN=ger PE=3 SV=1
Smic14316	Smic14316_gR613f	3	symB_minutum_onechromo:178011583-178011605	0.8	0.0113255	ACCACTACTTTGCTTCCAATTGTAAGTGAAGTGCCCGAGGCTCCATTGCGAGCCAATGAGATAGCGAGACACCCTCGAGTTGAGGCAATCACCTGGGGAGCTGAAGATCTCTCGGCAGAACTGGGTGCGAAGCGACGACGGGATGGTGCTGGTGAGTATCTTGAAGTCTTTCAGCTTTGTCGAAGTCTCACGCTTTTGGCAGCCAAAGGTGCAAAGGTTCAGGCCATCGACACGGTGTACACAAGCCTGAAGGACCTTGATGGTTTGAAGTCGCCTGATCAGTGCATTTAGTAAAGACATGTTAAAAACATTTAAAAACATGTCTCTTTTATCTTAGATATCTTGTGTTTTTCAAAGTGCAACTTTAATTTCTTTCGTCAAGTTGCCTACTAATTTTCA…	smin	GO:0003674,GO:0003824,GO:0005488,GO:0006725,GO:0008150,GO:0008152,GO:0009987,GO:0016787,GO:0016829,GO:0016830,GO:0043167,GO:0043169,GO:0044237,GO:0046872	yes	TGCCAAGGGTGCCAAGGTTCAGG	(3S)-malyl-CoA thioesterase OS=Rhodobacter sphaeroides (strain ATCC 17023 / 2.4.1 / NCIB 8253 / DSM 158) GN=mcl2 PE=1 SV=1
Smic14316	Smic14316_gR613f	0	Smic_oneseq:295571746-295571768	100	0.0127028	AAAGCCACCAAAGAATCAAGCTCTGACAAGGACCTGTCTGCCGAACTGGGCGCCAAGAAGCGCAGGGATGGCTCGGGACAGTACCTGGCTGCTTGGCAAGATGGTGTTTCGGTTCAAGACTAGCGTCTTTCAACACCCCTGAGCCCATGTCCCTGAGCCGAGGAAGTCTTTCAGCTGTGCCGAAGCCTCACCCTCTTGGCTGCCAAGGGTGCCAAGGTTCAGGCTGGATCTTGCGGTTTACAGGGTTTAGTAAGGCACTTATAGGATCTNNNNNNNNNNNNNNNNNNNNNNNNNNNNNNNNNNNNNNNNNNNNNNNNNNNNNNNNNNNNNNNNNNNNNNNNNNNNNNNNNNNNNNNNNNNNNNNNNNNNNNNNNNNNNNNNNNNNNNNNNNNNNNNNNN…	smic	GO:0003674,GO:0003824,GO:0005488,GO:0006725,GO:0008150,GO:0008152,GO:0009987,GO:0016787,GO:0016829,GO:0016830,GO:0043167,GO:0043169,GO:0044237,GO:0046872	yes	TGCCAAGGGTGCCAAGGTTCAGG	(3S)-malyl-CoA thioesterase OS=Rhodobacter sphaeroides (strain ATCC 17023 / 2.4.1 / NCIB 8253 / DSM 158) GN=mcl2 PE=1 SV=1
Smic14316	Smic14316_gR613f	2	Kawagutii_onechromo:516295258-516295280	5.7	0.00943378	ACGACGTTGCTTCCCATCGTCAGCGAAGTCCCTGAGGCACCTCTCAGGGCCAATGAGATCGCCAGACATCCACGAGTGGAGGCCATCACTTGGGGCGCGGAGGATCTCTCAGCAGAGCTGGGAGCCAAGCGACGACGCGATGCGAAAAACGGGGAGTACTTGGAAGTCTTTCAGCTCTGCAGAAGTCTCACCTTGCTGGCGGCAAAGGGTGCCAAGGTTCAGGCCATCGACACGGTGTACACAAGCCTCAAGGATCTTGATGGTCTCAGGTCGCTTTGCCAGCATTTTTCGTATTTGTTTTTCCCTATTCATTCTCAATCATTTTTATATCATCTTTGAATGAATGGAAATCCCTGCTCTCATTGGTCTCCCTTCAATATCCTTCCATCAATTTCTCCA…	skav	GO:0003674,GO:0003824,GO:0005488,GO:0006725,GO:0008150,GO:0008152,GO:0009987,GO:0016787,GO:0016829,GO:0016830,GO:0043167,GO:0043169,GO:0044237,GO:0046872	yes	TGCCAAGGGTGCCAAGGTTCAGG	(3S)-malyl-CoA thioesterase OS=Rhodobacter sphaeroides (strain ATCC 17023 / 2.4.1 / NCIB 8253 / DSM 158) GN=mcl2 PE=1 SV=1
Smic14559	Smic14559_gR912r	2	symB_minutum_onechromo:372614783-372614805	1.2	0.853952	GCCCACCTTGATCTCGTTGGGGATGTCCAGCACCTGGATCTGAGCATCGAACTCCTTGGTCTGGCCCAAGGTGGTGTCCTTCTTGTAGACCATCACGTCACCAGAGCGGGGCATGTTGTTCTTGTCAAGACCCTTGATGTTCAGGCCCACGTTGTCGCCAGGGTTGGCGAAGTCCACACGCTGGTGGTGCATCTCCACGGTGAAGACCTTGCCAGTGCAAGGGTTGGAGGCAGTGTGGGTGGGCAGGAAGACAACCTCCTCACCAGGCTTCACCACACCCTGCTCAACACGTCCTGCAAGCACATCACCCACACCCTTGATCTTGTAGATGCCGGAGATTGGCATGCGCATAGGGGCGCTCACAGGACGCTCAGGCACACGGCACATCTTGTCAAGCAC…	smin	GO:0000166,GO:0001882,GO:0001883,GO:0003674,GO:0003676,GO:0003723,GO:0003746,GO:0003824,GO:0003924,GO:0005488,GO:0005525,GO:0005575,GO:0005737,GO:0006139,GO:0006152,GO:0006163,GO:0006184,GO:0006195,GO:0006412,GO:0006414,GO:0006725,GO:0006753,GO:0006793,GO:0006796,GO:0006807,GO:0008135,GO:0008150,GO:0008152,GO:0009056,GO:0009058,GO:0009059,GO:0009116,GO:0009117,GO:0009119,GO:0009141,GO:0009143,GO:…	yes	TGAACACCTTGCCTGTGCAAGGG	Elongation factor 1-alpha OS=Cryptosporidium parvum PE=2 SV=1
Smic14559	Smic14559_gR912r	0	Smic_oneseq:300940338-300940360	100	0.853952	GCCGACCTTGATCTCGTTGGGGATGTCGAGCACCTGGATCTGCGCGTCGAACTCCTTCGTCTGGCCGAGCGTGGTGTCCTTCTTGTACACCATGACATCGCCGGAACGAGGCATGTTGTTCTTGTCCAGGCCCTTGATGTTCAGGCCAACGTTGTCACCTGGGTTGGCGAAGTCCACACGCTGGTGGTGCATCTCCACGGTGAACACCTTGCCTGTGCAAGGGTTGGAGGCAGTGTGGGTGGGCAGGAAAACCACCTCCTCTCCGGGCTTCACCACTCCCTGCTCCACGCGGCCAGCCAACACATCACCGACACCCTTGATCTTGTAGATACCCGAGATCGGCATCCTCATGGGAGCGCTGACGGGTCGCTCAGGCACACGGCACATCTTGTCCAGGAC…	smic	GO:0000166,GO:0001882,GO:0001883,GO:0003674,GO:0003676,GO:0003723,GO:0003746,GO:0003824,GO:0003924,GO:0005488,GO:0005525,GO:0005575,GO:0005737,GO:0006139,GO:0006152,GO:0006163,GO:0006184,GO:0006195,GO:0006412,GO:0006414,GO:0006725,GO:0006753,GO:0006793,GO:0006796,GO:0006807,GO:0008135,GO:0008150,GO:0008152,GO:0009056,GO:0009058,GO:0009059,GO:0009116,GO:0009117,GO:0009119,GO:0009141,GO:0009143,GO:…	yes	TGAACACCTTGCCTGTGCAAGGG	Elongation factor 1-alpha OS=Cryptosporidium parvum PE=2 SV=1
Smic14559	Smic14559_gR912r	2	Kawagutii_onechromo:221701677-221701699	1.2	0.853952	CACAAAGCCAATTGGGGAGTAGCCCACCTTGATCTCATTGGGGATGTCCAGCACCTGGATCTGAGCATCGAACTCCTTGGTCTGGCCCAGGGTGGTGTCCTTCTTGTAGACCATCACGTCACCACAGCGAGGCATGTTGTTCTGGTCAAGACCCTTGATGTTCAAGCCCACGTTGTCGCCAGGGTTGTATATTCCCACGGTGAAGACCTTGCCAGTGCAAGGGTTGGAGGCAGTGTGAGTGGGCAGGAAGACCACCTCCTCACCAGGCTTCACCACACCCTGCTCCACGCGTCCTGCAAGCACATCACCCACACCCTTGATCTTGTAGATGCCAGAGACTGGCATGCGCATGGGGGCGCTCACTGGACGCTCAGGCACACGGCACATCTTGTCCAGCAC…	skav	GO:0000166,GO:0001882,GO:0001883,GO:0003674,GO:0003676,GO:0003723,GO:0003746,GO:0003824,GO:0003924,GO:0005488,GO:0005525,GO:0005575,GO:0005737,GO:0006139,GO:0006152,GO:0006163,GO:0006184,GO:0006195,GO:0006412,GO:0006414,GO:0006725,GO:0006753,GO:0006793,GO:0006796,GO:0006807,GO:0008135,GO:0008150,GO:0008152,GO:0009056,GO:0009058,GO:0009059,GO:0009116,GO:0009117,GO:0009119,GO:0009141,GO:0009143,GO:…	yes	TGAACACCTTGCCTGTGCAAGGG	Elongation factor 1-alpha OS=Cryptosporidium parvum PE=2 SV=1
Smic14597	Smic14597_gR111f	2	symB_minutum_onechromo:317421307-317421329	3.1	0.297342	ACCAGGCAATGCATTCAGTAACATTCCATGGATTCACCTGTATACCCAGGTCCCTTATGTGAACACCTGGTTTTGGCCATCCTTTACTTTGGTTGGTGCATCTTCCCTTTGCTTTGGTGCCTTGGCCTTCTGTTGATGTTTGTTGGGTACACGTTGGAACTTCCGATATAATCCAACTGCGTGAGGTGTCTACATCGGCAAGATCACGAACTCGCATGAGTGGAAGGAAATCTTTTTGGACTACTGCCACCACAAGAGGACCTCTTATTCGTGTAGAGCTTACAGAAGGAAAATTTGGTTGTGTTTTGGAACCAATTTGTTCATGCAGAAGAGCATACAGCATATGCCTTCCATGGATTTGCATTAGAGTCTCCAAGGCCCAATCCTTTGGACAAGGTG…	smin		NA	AGATCACAAACTCGCACGAGTGG	unknown [Pfiesteria piscicida]
Smic14597	Smic14597_gR111f	1	Kawagutii_onechromo:768408792-768408814	100	0.352791	TGTGAAAGGGCAGCCATCATCAATTGGTTCAGCGTGATGCTAGCCTCTATGCTCTATTAAATCCTGCAAGGACTCGGATTCGAGAATCCAATGGGTCATTTGAAGCTAAGGGTTTGAGCTGCTCCAATCATCCACTTCCCCAGCAAGTCTCCTACCCGTCGAATGGTGCATCCAAGTGGCCTGAGGTGTCTACATTGGCAAGATCACCAACTCGCACGAGTGGAAGGAGATCTTTTTGGACTACTGCCACCACAAGAGGACTTCTCATTCGTGCTACTCTCAGAAGTTCCGACACGGCGGACTGGTGAACTGCCGTTTGCCGCTGAAGGCCCAATCCCCTCGACAAGGTGGCTCGCTGCGTCCTGAATCTGCTCCGCATTGCTCCCAAGTGAAAGGCAA…	skav		NA	AGATCACAAACTCGCACGAGTGG	unknown [Pfiesteria piscicida]
Smic14597	Smic14597_gR111f	0	Smic_oneseq:301486352-301486374	100	0.287757	ACGGGGCATAGGCTTTGGATATCAAGATCCCTGAATGCCACACTTTGATCAGTCATCTCATATGTTGGTGTTGTCCATCAGAGGATGTAGGGTTCGGGGTGCAGGTTCGTTTTGTTCATGGTTGCGGCCTTTACACCATAACACAGGACCTGCACCGGGTCGTTCAACTCCGTCCCCGGTCCTAGGCATCTACGTCGGCAAGATCACAAACTCGCACGAGTGGAAGGAGATCTTCCTGGACTACTGCCACCACAAGCGGACGTCCTACTCGTCAGCGCCCCAGGAGAGCACTCCCTTACACCTAAGTCCCGCATTCATTGACCCCAAAGTCCTAAAGTCAGAGCCAGGAATCCCGCTAAACCCCAAGCCCTAAACCCCTATTCAGAGCCAGCAATTCCT…	smic		NA	AGATCACAAACTCGCACGAGTGG	unknown [Pfiesteria piscicida]
Smic14626	Smic14626_gR692f	4	Kawagutii_onechromo:774392649-774392671	0.8	0.0357098	GTGCCGTGGAAGGTATGATTTACGGGATGTCCAACCCGCAGCCTGCCAGCTCCCAGGAAGAGAAAGGTCCAGCAGCGAAACAGATCCAGTTGCTGGGAGCTGCTGGAAACCAAGCACAACAGATGAAAGCTTGGATGTGGCCAACGAAGGGTTGGGGCAAAGGTTGGGCCATGCCCTTCCCATTTATGGGAATGAAGGGCTTTGACAAAGGCTGGGGCAAAGGTGGCGGCTATGGCAAGGGAGGCAAGAGTTGAGAGATGCTGCAGTTAGCCAGCCCAGTCAACAGCAAAGGGGCGGCAATCAAGTCGCTGATTGCGATGACGGACATCACTCCAATATGTTTCGATTGATTTGATTTACTTTGCATGATTGCAAAAAGAAAACCGTGAGCGAGCCTGA…	skav	GO:0003674,GO:0003676,GO:0003677,GO:0005488,GO:0006355,GO:0008150,GO:0009889,GO:0010468,GO:0010556,GO:0019219,GO:0019222,GO:0031323,GO:0031326,GO:0050789,GO:0050794,GO:0051171,GO:0051252,GO:0060255,GO:0065007,GO:0080090,GO:0097159,GO:1901363,GO:2000112,GO:2001141	yes	TGGGGGAAAGGCTGGGGCAAGGG	Cold shock protein-like OS=Karlodinium veneficum PE=2 SV=1
Smic14626	Smic14626_gR692f	4	symB_minutum_onechromo:419212271-419212293	1.3	0.0632249	AGGGCTTCCCATCCAACAGCCCTCCGAAATGCCATGCTGAGGAAGAGAAAGGCCCAGCAGCCAAGCAGATCCAGTTATTGGGAGCTGCTGGGAACCAAGCACAACAAATGAAAGTTTGGACGTGGCCCCAGGGTTGGGGTGGGAAAGGTTGGGGCCCCATGCCCTTTCCTTGGGGAATGAAGGGCTTTGACAAAGGCTGGGGTTCGAAAGGCTGGGGCAAAGGTAAGAGCAAACACCTTTAGACTGTCACAAAGCCAAAGCCCATCTGAGCGCGCGCATCTGAACGCGACCTCAGCCTGTTCATCTACATCACTTTAATGTGTTTCGATTGATTTGATTTATTTTGCATGATTGCAAAGAGACAACAGTGCAGTCCGAGCCCGTGTTCGAGAGAAAATT…	smin	GO:0003674,GO:0003676,GO:0003677,GO:0005488,GO:0006355,GO:0008150,GO:0009889,GO:0010468,GO:0010556,GO:0019219,GO:0019222,GO:0031323,GO:0031326,GO:0050789,GO:0050794,GO:0051171,GO:0051252,GO:0060255,GO:0065007,GO:0080090,GO:0097159,GO:1901363,GO:2000112,GO:2001141	yes	TGGGGGAAAGGCTGGGGCAAGGG	Cold shock protein-like OS=Karlodinium veneficum PE=2 SV=1
Smic14626	Smic14626_gR692f	0	Smic_oneseq:301951801-301951823	100	0.0407559	TAGTTAGAATCAGGGGATCGACCGTTCTGAGATCCTCCGCAGGTTTTGGCCCCGAAGGTGGCCACTGCAAGTTCAAGGTCACGAAGGAAGAGAAGGGGCCGGCGGCGAAGCAGGTCCAGCTTCTTGGAGCTGCTGGGAATCAAGCTCAACAGATGAGATCTTGGATGGGCTATGGAGGGTATCCTATGCCCTTCATGGACTGGGGGAAAGGCTGGGGCAAGGGCTGGGGGAAGTGAATTCACTCTGAACCCCAGCATACGTCTTGTGGGTTCCTGTTCCAGGAATTGTGCCCTGTAGGCTCTAGCGCATAGCGAAGACTGATGTAGCTTAAGTGCGTGCACGGTCCGAAAAGGCATGCTTCTTTGAATGCCACATTCCACGGTCTTAGTGGTCGCCTGG…	smic	GO:0003674,GO:0003676,GO:0003677,GO:0005488,GO:0006355,GO:0008150,GO:0009889,GO:0010468,GO:0010556,GO:0019219,GO:0019222,GO:0031323,GO:0031326,GO:0050789,GO:0050794,GO:0051171,GO:0051252,GO:0060255,GO:0065007,GO:0080090,GO:0097159,GO:1901363,GO:2000112,GO:2001141	yes	TGGGGGAAAGGCTGGGGCAAGGG	Cold shock protein-like OS=Karlodinium veneficum PE=2 SV=1
Smic14744	Smic14744_gR2069r	2	symB_minutum_onechromo:223118923-223118945	5.7	0.0172869	TCGACCCAGTTTCTATCCTCATCACAGCAGCAGACTGTTGGATCCGCATTCCAATTGTGACCCATGCGACCTGCCCAGTAGAACTCACCCAGGAAAGAGGATCCCCCGGCTGCCAAGCCTTTGTAGTGCAAATACTGGCTAAGAAATGACAGTTTCTGTGCTCTCCACGTCACCTGTGCTTGCTTTGCATTCGGAAGCTTGGTCGGATTGTTGCAGTTCCTGGCCACCTGCAAGCCAGCACTCCACTCGCCAATGTACAAGCGATAGCCATCTTTCAGTAAGCCCTTCTTCATGAACGCTGCCCATGCTCCCTGCTCATACTGATGCGAGGTGTTTGGGATGTTGGCTGAGCACACGCATGGAATGTCGATAAAGTTGGGCTCCCCATACACATTGCAC…	smin	GO:0003674,GO:0003824,GO:0004553,GO:0005975,GO:0008150,GO:0008152,GO:0016787,GO:0016798,GO:0044238,GO:0071704	yes	CGTGGGATTGTTGCAGTTCCGGG	Predicted protein OS=Monosiga brevicollis GN=30302 PE=4 SV=1
Smic14744	Smic14744_gR2069r	1	Kawagutii_onechromo:818723533-818723555	17.2	0.0355559	TCGACCCAGTTTGGATCTTCATCGCAGCAACAAACGTTGGGATCCGCATTCCAATTGTGACCCATCCTACCTGCCCAGTAGAAGTCACCCAAGAAAGAAGATTCTCCATTTGCCAGGCCTTCATACTCAAGATACTGACTCAGAAAGGACAACTTCTGTGTTCTCCACATCACCTGAGCCTGCTTTGCGTTCGGAAGCTTCGTGGGATTGTTGCAATTCCGAGCGACCTGCAAGCCTGCGCTCCATTCACCAATGTACAACCGATAGCCCTCGTCGAGCAAGCCCTTTTTCATAAACCCTGCCCATGCCCCCTGCTCATACTGATGCGAGGTATTGGGGATGTTGGCAGAACAAACGCATGCAATGTCAATGTAGTTGGGGTCACTCCATACGTTGCAC…	skav	GO:0003674,GO:0003824,GO:0004553,GO:0005975,GO:0008150,GO:0008152,GO:0016787,GO:0016798,GO:0044238,GO:0071704	yes	CGTGGGATTGTTGCAGTTCCGGG	Predicted protein OS=Monosiga brevicollis GN=30302 PE=4 SV=1
Smic14744	Smic14744_gR2069r	0	Smic_oneseq:303402215-303402237	100	0.0172109	CGGCCGGCCCAGTAGTAGTCCCCGAAGAAGGAGGACTGGTCGTTCGCTGCCAGGCCCCGGTAGTGCAGGTAGTTCCGGAGGAAGGAAAACCTAGGCCAGACAGCTTAATCTGCTACAAGTAGCCGCTCCTGCAAGCTGCGAGGGCCAAGAAGCTTCTGCGCCCTCCACATGACCTGGGCCTGCTTGGGATTCGGCAGCTTCGTGGGATTGTTGCAGTTCCGGGCCACCTGCGCACGGAGCTTTGTGGGATTCTCACCCTTATACCAAAAACAAAATGTATATAGGAACCGCATACACCGCCTGTAGTCCAGCGCTCCACTCTCCGATGTAGAGCCTGTACCTAGGCTGGGCTCACAAGCGGCCCTACTGCCGGCGACCTTCTCAACATTGGGGTGCATG…	smic	GO:0003674,GO:0003824,GO:0004553,GO:0005975,GO:0008150,GO:0008152,GO:0016787,GO:0016798,GO:0044238,GO:0071704	yes	CGTGGGATTGTTGCAGTTCCGGG	Predicted protein OS=Monosiga brevicollis GN=30302 PE=4 SV=1
Smic15206	Smic15206_gR387f	2	symB_minutum_onechromo:507657032-507657054	1.5	0.631786	TCAAAATTTTTGGGGACTCCGACCGGGTGTCGTTGATCGTAACTTTCAAGAAGATGCTCTTGTGACAAAAGATGCATTGAAGTGGCATCGCAAAGAAACACAGTTTTCTGGAGAAATTGAAGACAGCTCTTGGGCACAACGTTCCAATGAGGGGTCGAAGCATCGTTGGTGGGACTCTTGGGAAGCAGAGTGGGATGATGGTTGGGACTGGGAAGAGAAGTGGCAGAGCCGACGCTTGGATGGCACTCCTGCGGGAAGTGAAGTGATTGTTGGAAAAGAGGAGCCTCGTCGACCCAAGGGTCCACTGTGGCTTCAGGAAGGTGTTTATCAACCAGTTCCAACCTTAAATCATTCTCAACTTGCAGAAGCAATAGTGGATGCACGCAACAAAAGAGTGGA…	smin	GO:0005575,GO:0006810,GO:0008150,GO:0009987,GO:0016021,GO:0044425,GO:0044699,GO:0044763,GO:0044765,GO:0051234,GO:0055085	yes	GATGGGACTGGGAGGAGAAGTGG	Putative uncharacterized protein OS=Aureococcus anophagefferens GN=AURANDRAFT_65919 PE=4 SV=1
Smic15206	Smic15206_gR387f	0	Smic_oneseq:311787721-311787743	100	0.341931	AGCTTCTCGGAGTCGAGTAGAACAGTAGGCGGCAAGAGACGATGTCAGACTTGACCCAACCGTTTCGCGACGGTCTACCAGGCACCGCAAGGAGGTGCATCACGCACAGGAGGTGAAAGACGCACTCGTGGAGGTGAGCTCCGGCGCCGAGGAGTCTGCAGCGCGCTGGTGGGATGCCTGGGATGCCGAGTGGGACGAGGGATGGGACTGGGAGGAGAAGTGGCGAACAGCAGCCGGCCGATCCGAGCTCGTAAGCAAGGATGATCCTCGACGACCTCGAGGCCCGCTTTGGTCTTGCGAGGATGGGTACCAGCCAGTGGCCACACTAAACCACGAGGAGCTCGTGGCAGCCATCGTATCTGCACGCAATGGGCAGGCAGACGAACTGCAGTGGCAGGC…	smic	GO:0005575,GO:0006810,GO:0008150,GO:0009987,GO:0016021,GO:0044425,GO:0044699,GO:0044763,GO:0044765,GO:0051234,GO:0055085	yes	GATGGGACTGGGAGGAGAAGTGG	Putative uncharacterized protein OS=Aureococcus anophagefferens GN=AURANDRAFT_65919 PE=4 SV=1
Smic15206	Smic15206_gR387f	1	Kawagutii_onechromo:50069419-50069441	100	0.313632	AAGTCGAAACTTTTGGGGACTGCGGCCACGTGTTGATGAGAGCTTTAAAGAAGATGCTTTGATCGCAAGTCAGACATTGAATTGGCACCGGAGGGAAACTCAGTTTTCAGGTGCAGTGGATGACTGCTCGTTGGCAAGTGCAGGTCAGGGAGATCGTTCGAATCGTTGGTGGGATTCATGGGAAGCGGAATGGGATGAAGGCTGGGACTGGGAGGAGAAGTGGCACCGAACAGCGGATGGTGTTCCAACGGCGCCTGGTGAAGTGGTAACTGGAAAGGACAATCCCCGAAGGCCCAAGGGCCCCATGTGGCTGGACGGAAGGTATCAGCCAGTGCCAACCCTGAATCATTCTCAACTGGCAGAAGCCATTGTCGATGCACAGTCTCAGGTGGGCAGTCC…	skav	GO:0005575,GO:0006810,GO:0008150,GO:0009987,GO:0016021,GO:0044425,GO:0044699,GO:0044763,GO:0044765,GO:0051234,GO:0055085	yes	GATGGGACTGGGAGGAGAAGTGG	Putative uncharacterized protein OS=Aureococcus anophagefferens GN=AURANDRAFT_65919 PE=4 SV=1
Smic15445	Smic15445_gR1234r	2	symB_minutum_onechromo:334649216-334649238	0.6	0.737846	CGTTGAGATATCTATGTGATATTATGTTATATGGTTTTATGATCCTGTTTCTATATTTTTCTGAGTTCCTGAAGGCACTCTTTGCTGTTCAAGCTCGCACAGGTTGCAACTAAAGAGTCATTCACCTCGCGTTTGCCTATGCGACTGCTTGGGTTCTTCAAGCCAGCGCCTGCTCTTGGAGGGAGCCCAAGGCCAACCCTGTGATCTTCTTGGTGCCACCGGGAAGAAGTAGCCTCATTCAAATCTATGACTTCAGATTGGGACCACGGAGAAAGCTGCAAAAAGACAGTACTGTTCATTCACCTGTAACAAGCCGGGTCAGTCAGAAATGATGCTGTCTCCACTTCCTGCAACAACTGACAGATCTCAACGATAAGTCTTGGTTCCCTGCAATGTGAA…	smin	GO:0001071,GO:0003674,GO:0003676,GO:0003677,GO:0003700,GO:0003723,GO:0005488,GO:0005575,GO:0005634,GO:0005730,GO:0005737,GO:0006139,GO:0006351,GO:0006355,GO:0006364,GO:0006396,GO:0006417,GO:0006725,GO:0006807,GO:0008150,GO:0008152,GO:0009058,GO:0009059,GO:0009889,GO:0009890,GO:0009892,GO:0009987,GO:0010468,GO:0010556,GO:0010558,GO:0010605,GO:0010608,GO:0010629,GO:0016070,GO:0016072,GO:0018130,GO:…	yes	GTGATCTTCTTCGTGCCGCCAGG	Proliferation-associated protein 2G4 OS=Mus musculus GN=Pa2g4 PE=1 SV=3
Smic15445	Smic15445_gR1234r	0	Smic_oneseq:316160675-316160697	100	0.694872	CACATGCTGGTTTGGCGCATCATTCTTTAGGTAACCTGTCGATGCCGCTAGCATACCTGTCCTCGTCCACGACAGAGAGCTCTGATGCGGCCTGAGAGTGGCACTACGTAAACATCTCGGCATCTGCGCATCCCCCGCACTCCATCAAAAACAGTGGCTGAAGGTGTGCCTGCTCCTGGAGCTTGCCCAGGGCGAGACCCGTGATCTTCTTCGTGCCGCCAGGCAGCAAAAGCCTCTCTCACAACGGTGGCGAGGCCGCCGGNNNNNNNNNNNNNNNNNNNNNNNNNNNNNNNNNNNNCNNNNNNNNNNNNNNNNNNNNNNNNNNNNNNNNNNNNNNNNNNNNNNNNNNNNNNNNNNNNNNNNNNNNNNNNNNNNNNNNNNNNNNNNNNNNNNNNNNNN…	smic	GO:0001071,GO:0003674,GO:0003676,GO:0003677,GO:0003700,GO:0003723,GO:0005488,GO:0005575,GO:0005634,GO:0005730,GO:0005737,GO:0006139,GO:0006351,GO:0006355,GO:0006364,GO:0006396,GO:0006417,GO:0006725,GO:0006807,GO:0008150,GO:0008152,GO:0009058,GO:0009059,GO:0009889,GO:0009890,GO:0009892,GO:0009987,GO:0010468,GO:0010556,GO:0010558,GO:0010605,GO:0010608,GO:0010629,GO:0016070,GO:0016072,GO:0018130,GO:…	yes	GTGATCTTCTTCGTGCCGCCAGG	Proliferation-associated protein 2G4 OS=Mus musculus GN=Pa2g4 PE=1 SV=3
Smic15445	Smic15445_gR1234r	2	Kawagutii_onechromo:193238446-193238468	0.6	0.685579	CATTCAAGCTTTCGAAACAGTGCGATGACGTTTCTCTAGGCCGCTAGGCCTCTTCCGCATCAGCGCCCTTCTCACCTTTGTCCTTCTTCTTCTTGGCCTTCTTGGGATTTGCGGAAGTGGCCAGAAGCTTCTTGATGTCTTCATCCACAACTGACAAGCTTGATGCGGCCTGTTCCTGTAGTTTGCCCAGGGGCAGTCCCGTGATCTTCTTGGTGCCACCAGGAAGCAGCAACAGGGTGAACTTGAACTGCGAGACAAACTCGTTGTTGGCTTCCTTCAGGACTGGGTACTCATCCAGAAGTTCATGGCGTCTAGCCTCGGAGACACCCACTCTTGCCACCTGCTCATCTTCAATTGCTCGCAAAGTGAAGGGCAAGACAGGAAAGCGTTTCTGCACTT…	skav	GO:0001071,GO:0003674,GO:0003676,GO:0003677,GO:0003700,GO:0003723,GO:0005488,GO:0005575,GO:0005634,GO:0005730,GO:0005737,GO:0006139,GO:0006351,GO:0006355,GO:0006364,GO:0006396,GO:0006417,GO:0006725,GO:0006807,GO:0008150,GO:0008152,GO:0009058,GO:0009059,GO:0009889,GO:0009890,GO:0009892,GO:0009987,GO:0010468,GO:0010556,GO:0010558,GO:0010605,GO:0010608,GO:0010629,GO:0016070,GO:0016072,GO:0018130,GO:…	yes	GTGATCTTCTTCGTGCCGCCAGG	Proliferation-associated protein 2G4 OS=Mus musculus GN=Pa2g4 PE=1 SV=3
Smic15476	Smic15476_gR1711f	0	Smic_oneseq:316590084-316590106	100	0.410538	AGGCCATCGTCGATCACGGCGCATGCTTCGACTCTGGCAGTGCCACTCACCACTTGACATTGCGACTCGGAATCTTCAGCTCTGACACAATTCAAGGTGGCTTGCACTGAGCTCAGGTACAAAGCCAAGAGTGGCGCTTTGGTCTTCGGGGCAGGCACGGTCCAGTGGGCCTGGGGACTGGACAATTTCCACGACTCCGTCACGGGCATGAACAACATGTGGGAGAGTGAGTGCTCCGGCTCCCGTCGGTTGTTTGGGCGACACGTTGCAAGGTCATCCTTCTTCAAAACACTGCGTTCTGCAACAAAAGTGCCAGAAAACAGACGGGCTGGGCATGAGCATCGAAGAGAATAGCTAGTCGGTCACCGAGTCGTCAGTGTTTGCTGGCCTAGCCGGCTT…	smic	GO:0003674,GO:0003824,GO:0005488,GO:0008150,GO:0008152,GO:0016491,GO:0030151,GO:0043167,GO:0043169,GO:0044699,GO:0044710,GO:0046872,GO:0046914,GO:0055114	yes	CACGGGCATGAACAACATGTGGG	Uncharacterized protein (Precursor) OS=Chroococcidiopsis thermalis PCC 7203 GN=Chro_4813 PE=4 SV=1
Smic15476	Smic15476_gR1711f	2	symB_minutum_onechromo:95757943-95757965	2.3	0.349896	CCCTCCCAATCCCAATTGTATTGCGACTTTACAGTAATGCACTTGAAAGCTGCTTGAAACTGGCTGCAGGCTCAAATCGATCACTGAAACTGGGTGCTCAGCCCTTTGCCCAGGTACAAGGCCAAGTCAAGCGGTGCATTGGTTTTCGGAGCTGGCACTGTGCAATGGGCATGGGGGCTGGACAACTTTCACGATTCTGTAACGGGCATGAACAATATGTGGGAGAGCGAGTGCCTTTGGCTGTCCAGCACTGTTTGATGTCCAAGGTGTGCCTTGAGAAATCCAGAGCAATGAACAACTGTGACTGTGAGCTTCTCCTTTTCTTGACGGTTTTTGTTTGCAATGGAATAGCCAACCCGGATATTTTCCACGTGTTTTGCATTTTACGGAGGTACAACA…	smin	GO:0003674,GO:0003824,GO:0005488,GO:0008150,GO:0008152,GO:0016491,GO:0030151,GO:0043167,GO:0043169,GO:0044699,GO:0044710,GO:0046872,GO:0046914,GO:0055114	yes	CACGGGCATGAACAACATGTGGG	Uncharacterized protein (Precursor) OS=Chroococcidiopsis thermalis PCC 7203 GN=Chro_4813 PE=4 SV=1
Smic15476	Smic15476_gR1711f	2	Kawagutii_onechromo:33660534-33660556	5.7	0.40324	CGGAGAAATTTCGTCCACAGACAATTCAACAGCTCAATTCAGCAGCGTGATTTCAGTGCAGCAGGAAGCCACCACAAGGTGGCGGCAGTATGCAGCTGTTTCGAATTCTACCCCAGGTACAAGGCGTCAAGTGGCGCATTGGTCTTTGGAGCTGGAACTGTGCAATGGTCGTGGGGCTTGGACAATTTCCACGATGCGGTGACAGGCATGAACAACATGTGGGAGAGTGAGTACCTTGGTGGCCAACCGTCCAACTTGGTGTCCTTTTCCCCAGAAGTTGGTTGGAAAACTTCTAATTACATAGGGTGACATAGGGCTACATTTGTGGTTGCACTTGAGTGGTGATCTACAGACCTTTTAAACCACTCAGGTATTATACCGAAAGTAACACATTATTGC…	skav	GO:0003674,GO:0003824,GO:0005488,GO:0008150,GO:0008152,GO:0016491,GO:0030151,GO:0043167,GO:0043169,GO:0044699,GO:0044710,GO:0046872,GO:0046914,GO:0055114	yes	CACGGGCATGAACAACATGTGGG	Uncharacterized protein (Precursor) OS=Chroococcidiopsis thermalis PCC 7203 GN=Chro_4813 PE=4 SV=1
Smic15883	Smic15883_gR62f	1	Kawagutii_onechromo:570585307-570585329	49.2	0.200714	GATGCCCCCACGGCTTGTCGACAGCTTCTTGGCTTGTGAAGTACACCTGTTCGATCAGCTTGCGCATCGTGGCCGTCTCGAATCAAGGTAGTGTCGGTGTTTACCTCTGTTTCCAGTTCAATATTGCAAGCGCTTCCTGACCGCCTTCTCTTGCCATGGAGTTGAATGGAACAGTGAAGAACTTCAACCCACACAAGGGCTGGGGCTTCGTTGAGTGCAATGGCCAGGATATGTTTTTGCACAAGAAAGACCTGAACGGATTCTGCCCTTCAAAGGGCGACCAGGTGCAATTCACCGTTGGCCAAACAGAGAAGGGTGCCGTGGCTGAAAATGCGAAGGTCGTGGCATCGGAGGAGACTTCCTACTATGGTCAAATCAAGAGCTACAACCCTCAGAAAG…	skav	GO:0003674,GO:0003676,GO:0003677,GO:0005488,GO:0005575,GO:0005737,GO:0006139,GO:0006351,GO:0006355,GO:0006725,GO:0006807,GO:0008150,GO:0008152,GO:0009058,GO:0009059,GO:0009889,GO:0009987,GO:0010468,GO:0010556,GO:0016070,GO:0018130,GO:0019219,GO:0019222,GO:0019438,GO:0031323,GO:0031326,GO:0032774,GO:0034641,GO:0034645,GO:0034654,GO:0043170,GO:0044237,GO:0044238,GO:0044249,GO:0044260,GO:0044271,GO:…	yes	TGGGGCTTCGTGGAGTGCAATGG	Cold shock-like protein OS=Aquifex aeolicus (strain VF5) GN=csp PE=3 SV=1
Smic15883	Smic15883_gR62f	2	symB_minutum_onechromo:259812411-259812433	1.1	0.0330579	AGCGTGAAACATTCGATTTGCCATTATATTTGATCTACTGTAATCAGGTTGGATCCTGTGGCCGTTTCGAGTCAAGGTAGTGTCGGTGTTAGATTTTGGTTTCCGGTTCAACAGCGCAAGCACTGCTTTCCACCCAACCGCTTTCCAGTTTTACTATGGAGCTCAATGGTACCGTCAAGGCCTTCAATCCTCACAAGGGCTGGGGCTTTGTGGACTGCAATGGGCAGGACATGTTTCTGCACAAAAAAGACCTGAAGGGCTTTTGCCCATCCAAGGGCGATCAAGTTCAGTTCACGGTTGGCCAGACAGAGAAAGGTGCCGTGGCAGAAAATGTCAAGGTTGTCTCTCCACCTGAGGAGACTTCCTACTATGGCTCAATCAAGAGCTACAATCCCAGCA…	smin	GO:0003674,GO:0003676,GO:0003677,GO:0005488,GO:0005575,GO:0005737,GO:0006139,GO:0006351,GO:0006355,GO:0006725,GO:0006807,GO:0008150,GO:0008152,GO:0009058,GO:0009059,GO:0009889,GO:0009987,GO:0010468,GO:0010556,GO:0016070,GO:0018130,GO:0019219,GO:0019222,GO:0019438,GO:0031323,GO:0031326,GO:0032774,GO:0034641,GO:0034645,GO:0034654,GO:0043170,GO:0044237,GO:0044238,GO:0044249,GO:0044260,GO:0044271,GO:…	yes	TGGGGCTTCGTGGAGTGCAATGG	Cold shock-like protein OS=Aquifex aeolicus (strain VF5) GN=csp PE=3 SV=1
Smic15883	Smic15883_gR62f	0	Smic_oneseq:324740100-324740122	100	0.268672	AACTGTACACTGGGGCTTTACAAGGCGGGAGAGAGGTGTAGACTCCGAGATGCGTTGCTTTATCCTCAAGCGGTTACGTGTAGTGTCTGTGTTAGGCTTTGTTCCGGTTCTGTTGCTACGGCGCTGCTCCCCTTCCCCACCAGCCTCTCCGGATCATGGCGCTGACGGGCACCGTGAAGGCTTTCAACCCACACAAGGGATGGGGCTTCGTGGAGTGCAATGGCACTGACACTTAGTATANNNNNNNNNNNNNNNNNNNNNNNNNNNNNNNNNNNNNNNNNNNNNNNNNNNNNNNNNNNNNNNNNNNNNNNNNNNNNNNNNNNNNNNNNNNNNNNGACATGTTCATGCACAAGAAGGACCTCAACGGCTTTTGCCCCTCCAAAGGCGACCAGGTGCAGT…	smic	GO:0003674,GO:0003676,GO:0003677,GO:0005488,GO:0005575,GO:0005737,GO:0006139,GO:0006351,GO:0006355,GO:0006725,GO:0006807,GO:0008150,GO:0008152,GO:0009058,GO:0009059,GO:0009889,GO:0009987,GO:0010468,GO:0010556,GO:0016070,GO:0018130,GO:0019219,GO:0019222,GO:0019438,GO:0031323,GO:0031326,GO:0032774,GO:0034641,GO:0034645,GO:0034654,GO:0043170,GO:0044237,GO:0044238,GO:0044249,GO:0044260,GO:0044271,GO:…	yes	TGGGGCTTCGTGGAGTGCAATGG	Cold shock-like protein OS=Aquifex aeolicus (strain VF5) GN=csp PE=3 SV=1
Smic1591	Smic1591_gR394f	2	Kawagutii_onechromo:490953909-490953931	2.3	0.414947	GAAGACATGTTGATGAAGACGCGTTGTTCACGAATAGTTGTGATGGTTTTGACATGTTGATGCTGATGAATGACGGTTGATGATTGTAATGATCAACAATGGTGAATAACAAGCGTATGCAGCAGGCTGGCAACAACCAGCCTTGGGGAAGCTGCCCCAACATCCTGGCGGCCAAGGCCTCTCTTCGGCGTCCGACGCACGCTGTTTCAAAGATGTGTTGAGGCAGGTGGATCCGACGTGGAATTCCCTCGCTTAGACTACTGAGCCGCTGCTTCCAGGACTAAGCCCATGAATCATCAGACATCATCAGCCATTATGGGGAGAGCTGAATGAAGCATCCGCTATCATCAGCTATCATCAGCTATCATCAGCTATCGTCAGCCACGGAAAATCTTTCGA…	skav	GO:0003674,GO:0003824,GO:0005488,GO:0005575,GO:0005634,GO:0005737,GO:0006139,GO:0006351,GO:0006355,GO:0006464,GO:0006725,GO:0006807,GO:0008150,GO:0008152,GO:0009058,GO:0009059,GO:0009889,GO:0009987,GO:0010468,GO:0010556,GO:0016070,GO:0016491,GO:0016705,GO:0016706,GO:0018126,GO:0018130,GO:0018193,GO:0018196,GO:0018197,GO:0018202,GO:0019219,GO:0019222,GO:0019438,GO:0019538,GO:0031323,GO:0031326,GO:…	yes	GCTGTTTCAGAGATGTGTGGAGG	Hypoxia-inducible factor 1-alpha inhibitor OS=Danio rerio GN=hif1an PE=2 SV=2
Smic1591	Smic1591_gR394f	2	symB_minutum_onechromo:9721135-9721157	4.3	0.613602	TGGAAGAAATGTGAACCATGTATAGAATGAAGTGACAATGATGCAAATGGAATATTGTCATGGAATATTCAAGGATTTCGAAGTTTATTTTCAATTGTGTTCAGTTTATCTATCATTTTGTTTTTCAGATTTTTTTCCTGGAAGTCTTTGGAGGGATGTCAAACCTCTTGATGAAGGCCTCTTTTTGGTGTCCGACGCACGCTCTTTCAGAGATGTGTTGAGGACGGGAAAAGAGGAACCAATGGATGTTTCATGGAGCTCCAGTGTAGCTGTCTACAAGAAATTTGACCAGAGAAAACACATCTTCCATCTTGATATTCAAAAAACTTACAAAAATCAAAAGTTGTTTTTAAACAGTTCTTCAATTAGCTCCTTCACTTTGGTTTATTCTTGGAAACT…	smin	GO:0003674,GO:0003824,GO:0005488,GO:0005575,GO:0005634,GO:0005737,GO:0006139,GO:0006351,GO:0006355,GO:0006464,GO:0006725,GO:0006807,GO:0008150,GO:0008152,GO:0009058,GO:0009059,GO:0009889,GO:0009987,GO:0010468,GO:0010556,GO:0016070,GO:0016491,GO:0016705,GO:0016706,GO:0018126,GO:0018130,GO:0018193,GO:0018196,GO:0018197,GO:0018202,GO:0019219,GO:0019222,GO:0019438,GO:0019538,GO:0031323,GO:0031326,GO:…	yes	GCTGTTTCAGAGATGTGTGGAGG	Hypoxia-inducible factor 1-alpha inhibitor OS=Danio rerio GN=hif1an PE=2 SV=2
Smic1591	Smic1591_gR394f	0	Smic_oneseq:36664405-36664427	100	0.821691	GAATTATTACGGCCCCCCCCTACATTCTGTGCGCTGTAAGTTATTGTCCCTTGTCATTGTCGGGCTTGTAACACTGTAGGTTCAGGATTTCTTGGCTCCTGTGTCGGTACTGTTCCTTTAAGTAAGCAACCTTGGTTTAGGAGTCAGACCGGACAAGCCTCGGCCAGTTGCCACAGGCCCCTGTATGGCGTTCGGCGGATGCTGTTTCAGAGATGTGTGGAGGCTGCGCCACAGCTCGTTTCAGCCGAGATGGCTTAGGCTTACACTTCAGGCTTGCTGACCCCATAAGCTTTAGCCCTAGTGATCCCTACTGCACCCNNNNNNNNNNNNNNNNNNNNNNNNNNNNNNNNNNNNNNNNNNNNNNNNNNNNNNNNNNNNNNNNNNNNNNNNNNNNNNNNN…	smic	GO:0003674,GO:0003824,GO:0005488,GO:0005575,GO:0005634,GO:0005737,GO:0006139,GO:0006351,GO:0006355,GO:0006464,GO:0006725,GO:0006807,GO:0008150,GO:0008152,GO:0009058,GO:0009059,GO:0009889,GO:0009987,GO:0010468,GO:0010556,GO:0016070,GO:0016491,GO:0016705,GO:0016706,GO:0018126,GO:0018130,GO:0018193,GO:0018196,GO:0018197,GO:0018202,GO:0019219,GO:0019222,GO:0019438,GO:0019538,GO:0031323,GO:0031326,GO:…	yes	GCTGTTTCAGAGATGTGTGGAGG	Hypoxia-inducible factor 1-alpha inhibitor OS=Danio rerio GN=hif1an PE=2 SV=2
Smic16054	Smic16054_gR397f	2	Kawagutii_onechromo:151190283-151190305	2.3	0.31597	GAATGGTCGACCACCATGGGTTGACCACAAATGCTCCCATCATCATCCGCCCATCTGCCCCTGGGTGTTCCGCCTGGGTGCTTCCCTAGGGCCTCCTGCCACTGTCCTGCCGCAGGCGTGGTGAAGTTCGCCCAGGTCGTTGGCGTTTTCCCGGGCCCTCGTTTCGATGACCCCGAGGGCGGGGAAGCGGGCGAAGCCGATGTGGAGCTCTTGGGCTGGGAGGTGCGGTGGCGGGCACCGGTTCGGGTCCCGGGAGGGGATGGATGACAGGAGGTGAAGGAGGTGAAGGTGTCACGGGTGACATGTCTTCAAGGATGAAAAGCTTGGAAAACTCAACCAAAATATGATTAAAACACATGATCAATCATGATCACACATTCAACAAAACTAATAAGATAT…	skav		yes	CGTGGAGCTCTTGGGATGGGAGG
Smic16054	Smic16054_gR397f	2	symB_minutum_onechromo:128822342-128822364	4.8	0.214619	TTGGCTAGCAGCAAGGGCTATGGCTCAACATTTATTTCAACTTGTGGATTTCAAATGAAAAAAAACAGATTTGGACAATGTTCAATTTTTCTGCAAGCATCACTGTTAATCATGTAGGTCGCAATTTTCATGTGTTTGGCAAAAAAAAGTCATTTGTTTCAGCCAGCTGAAACCCAGGGTGCTGATCAGGGAGAAGCGGATGTGGAGCTCCTGGGATGGGAGGAGCTTCCAGAAGCGTGTCCCACCCTTCCACTTCCACCCCCTCCACTTTCNNNNNNNNNNNNNNNNNNNNNNNNNNNNNNNNNNNNNNNNNNNNNNNNNNNNNNNNNNNNNNNNNNNNNNNNNNNNNNNNNNNNNNNNNNNNNNNNNNNNNNTTCTCCACCTTTTTTTTGGGGGTGT…	smin		yes	CGTGGAGCTCTTGGGATGGGAGG
Smic16054	Smic16054_gR397f	0	Smic_oneseq:329438157-329438179	100	0.229716	CCTTGCATCAAAAGCCCTCTCAATACATTGCGCTCTTGTTAGGGGACTACCAGGATCGGGACCTATAGAAAATAACGGGACTTCCTCATGGAGAAAACTATGAAACCTACCACAATTTGAGACCCCAAGACCCTAAATGCCTAGGCCAGAAATCTCAAATCCACCCTCCAGAGTGCAGGGGCAGACCAGGGCGAGGCAGACGTGGAGCTCTTGGGATGGGAGGAGCGAGCTAGGGTCGCCTCTGCGTACCGCTACTGCCAGNNNNNNNNNNNNNNNNNNNNNNNNNNNNNNNNNNNNNATGAATCATATTATGAGNNNNNNNNNNNNNNNNNNNNNNNNNNNNNNNNNNNNNNNNNNNNNNNGGCCAAGGCCGACTGTCCACCAGTTCTTCATCTACCG…	smic		yes	CGTGGAGCTCTTGGGATGGGAGG
Smic1644	Smic1644_gR680f	2	symB_minutum_onechromo:450450244-450450266	2.6	0.055272	AGCCTTTCCTTTTTCGTGTCCATCTTTGCTCAATAGAGATTTATCATTATTACTATTATTACATTGAAATTTCTTCACTTCCTTCAACTCTTCTCAGTATCTTTCTGTAGAAATCGAAATCACTTCGTTGCTTTCAGTGGAGTTGCCAGGTGCATTGCTTCCACTACTTCTCGCTGGGGAAGTCGCAGAATCTCGTTGGAGAGATGAAGGGCGAGATTACAGGGTGGGGATCGAAGACTTGTTGCTGGAGTTGTGCCAACGCTTGGATATTTATATATTTTTGTTTGATTCCCTGGGAGAAATCTCAAACATCATCAAGCATTTTCCATCATTTTCCAATACACACATCCTATTGAAAAACTGCTGATCGACTTTGAAGAAATTCCGCTGGCAGGGATT…	smin	GO:0003674,GO:0005575,GO:0008150,GO:0009653,GO:0009987,GO:0016043,GO:0030030,GO:0032502,GO:0032989,GO:0032990,GO:0044699,GO:0044763,GO:0044767,GO:0048858,GO:0048869,GO:0060271,GO:0071840	yes	GAAATGAAGGGCGAGATCACCGG	Uncharacterized protein C15orf26 homolog OS=Danio rerio GN=zgc:110373 PE=2 SV=1
Smic1644	Smic1644_gR680f	0	Smic_oneseq:38040577-38040599	100	0.0752903	ATCATCTCGACAAGTTTCGGATGTGATCGAGAGGCTCTTTTCTGGCTTCTGACGAGATCCCTTACCACAATTTGTTTGGCGTCGAATTTGAGGCCGGATTGCTGCTTAGCACCCTTGTGGGCAGTTGTCCTCGCTGGCTGCACCTCCAGGTCCACTGCTTTCATTATTTTTCCCTGGGCAAGTCCCAGAACCTGGTTGGAGAAATGAAGGGCGAGATCACCGGGCAATTCTCTCTTGTTGCAGAGGGTCCTTGCAAATTTCGCATCGTATTGGTGCCTCCCGTTCCTGGCACATCAACAAGCATGACAGGGACTATGCCCTCCGAAAGCATGGCTTGCCCAACATTTGGAGCATGATTGCCGACAGCGGTGAGATGGCCATGGCCTGAGGTGCTTGCAA…	smic	GO:0003674,GO:0005575,GO:0008150,GO:0009653,GO:0009987,GO:0016043,GO:0030030,GO:0032502,GO:0032989,GO:0032990,GO:0044699,GO:0044763,GO:0044767,GO:0048858,GO:0048869,GO:0060271,GO:0071840	yes	GAAATGAAGGGCGAGATCACCGG	Uncharacterized protein C15orf26 homolog OS=Danio rerio GN=zgc:110373 PE=2 SV=1
Smic1644	Smic1644_gR680f	1	Kawagutii_onechromo:776692775-776692797	98.6	0.057153	CACTTTACCCAGACACTCAAGCCCGCTTTGAGATGGATGGGGAGCCTGTACAGGCAGGAGCACCTTTAGTGATGCGGCATGTGCAAACAGGTTCCTTTCTTGCATCTGATGAGATCCCCTACCACAATATCTTTGGTGTCGAGTTTGAGGTGCACTGTTTCCACTACTTCTCGCTTGGGAAGTCACAGAATTTGGTAGGTGAGATGAAGGGCGAGATCACAGGGGACTATGCTTTGCGCAAGCATGGGCTTCCAAACATATGGAGCTTCCTCACTGATGACTCGGGCATGGTGGGTGAGGACACAGCCAAACCGGAGGCATGTGAGTGAACATTGTATCTACTGGCGGTGCTTCTCGTGAAGGTTGCATTTGATGAGCGGGATTGTTTCACATGGTGTC…	skav	GO:0003674,GO:0005575,GO:0008150,GO:0009653,GO:0009987,GO:0016043,GO:0030030,GO:0032502,GO:0032989,GO:0032990,GO:0044699,GO:0044763,GO:0044767,GO:0048858,GO:0048869,GO:0060271,GO:0071840	yes	GAAATGAAGGGCGAGATCACCGG	Uncharacterized protein C15orf26 homolog OS=Danio rerio GN=zgc:110373 PE=2 SV=1
Smic16554	Smic16554_gR1901f	2	Kawagutii_onechromo:77637141-77637163	2	0.543787	TGGTGTTTGTTTGACCTGTCTAAGATTCATTTCCATCTTGGAAAATTGAGCATAGAATCGTTCATTGACTTTCGAGTTGCTTGGTAGCCTTCCTTCAGAATCTTTGTCAGACTCAGGTCGGAGAGGATGGCCCTACCCATCAGCCCATCGAGACCATCCCATCTTTGCGTCTCATCCCTGACCTGACAGTGATGCGCCCCGCTGATGGCAATGAGACTGCCGGTGCCTACAAGTACCTGGGTCAAAGAGATGAAAACATGCAGAGATCTGATCTTGGTTGACCAAATCTTTGAAGATTTGATGGAAGCTCAGACTTTGATACTCCAAGGTATGCCGTGGAGAGATCGAAGAACGAGTCTCGACCCACCATGATGGCATTCTCCCGTCAGGCTGTGCCCA…	skav	GO:0003674,GO:0003824,GO:0004802,GO:0005488,GO:0008150,GO:0008152,GO:0016740,GO:0016744,GO:0043167,GO:0043169,GO:0046872	yes	GCTGACGGCAACGAGACTGCCGG	Transketolase OS=Nostoc sp. (strain PCC 7120 / UTEX 2576) GN=tkt PE=1 SV=1
Smic16554	Smic16554_gR1901f	1	symB_minutum_onechromo:493187482-493187504	98.6	0.139806	GAGCAGCATTTCAAAGTGTGTGCAAGCATTTGCAGCATTTTACATCTTTTGCTTCAGTTTTTATCTTACGGGAAGTGTGCTCAAGTTGTGTGTGTTGGACTGCGTGAAGAACTCAGGTTGGAGAGGATGGCCCCACCCACCAGCCCATTGAGACCATTCCATCTCTGCGTCTCATCCCCGACCTCACTGTGATGCGCCCAGCCGACGGCAACGAGACTGCTGGTGCCTACAAGTATCTTGTCAAGTACAAATAAGATGGTGCTTACATAGCTTCTTTTTGGTGAAAATTTGAAGTCTGAACTGCTTGTGTCGTGGCATTTTGCTGGAAATCAAAGGTGTTGAGTAAGACATAACGCAACTGTGACGTTGAACTCCCAGGTATGCCGTGGAGAGATCGAA…	smin	GO:0003674,GO:0003824,GO:0004802,GO:0005488,GO:0008150,GO:0008152,GO:0016740,GO:0016744,GO:0043167,GO:0043169,GO:0046872	yes	GCTGACGGCAACGAGACTGCCGG	Transketolase OS=Nostoc sp. (strain PCC 7120 / UTEX 2576) GN=tkt PE=1 SV=1
Smic16554	Smic16554_gR1901f	0	Smic_oneseq:743756937-743756959	100	0.527475	CACAACATGTTCTTTGCAGTCACATTTTTCTCTCAGACTCTGCATTGAATTGCATGCACTACCTGTACACTTTACATGTCACTGTCTGCTCACCACTCCTGAACTGAACCCGAATGCCGCAACACCCGAAGTGTTGTACTGGCAGAAGTCATGACCTGCAATTCCAACACCCGAACGAGCCTACTCAGGTCATGCGACCAGCTGACGGCAACGAGACTGCCGGTGCCTACAAGTCATTGCCTCGGCAGGGGCATGTCTCTTGAATCGACAGTGCAGGCAGCAAAGAAGGTGACAGAAAGCATGCTTTGCATCACAGTGCAAACATGAGACAATGCAGAGTGCAGAGCAGTCAAGGCAACTGTGCGATGACATTTGGGCACCTGACCGGGACTCAAAGGC…	smic	GO:0003674,GO:0003824,GO:0004802,GO:0005488,GO:0008150,GO:0008152,GO:0016740,GO:0016744,GO:0043167,GO:0043169,GO:0046872	yes	GCTGACGGCAACGAGACTGCCGG	Transketolase OS=Nostoc sp. (strain PCC 7120 / UTEX 2576) GN=tkt PE=1 SV=1
Smic16693	Smic16693_gR1138f	2	symB_minutum_onechromo:325998909-325998931	5.7	0.21412	CATTTAGGACACTTGGACCATTTTGAGATCCGGGGCAAAACCTATGGCATCATTGGTGGCTTGGGATATATCGCTTCGAACATCTCCAAGAAAGCTTTAGGTCTTGGCATGAAAGTCATTGTCTCAGATATGCCATCAACACCTTTGGGAATGCGTGACTCCGGTGTGGAAGTGGTATCTTTTGATGATTTGTTGAAGAACTCCGATTTCATCAGCCCCATGGTGCCGTTGAACAAACACACGAAGGGCCTTTTGAACGCCGCATGCTTCGACAAGATGAAGCCCAGTGCCTATGTTATCAACACAGCACGTGGCCCCATTGTGGATCAAGATGCTCTTATTGATGCTCTACGCAAAAAGAAGATTGCTGGTGCTGCTCTTGATGTCTTTGGTGAGGGC…	smin	GO:0000166,GO:0003674,GO:0003824,GO:0005488,GO:0008150,GO:0008152,GO:0016491,GO:0016614,GO:0016616,GO:0036094,GO:0044699,GO:0044710,GO:0048037,GO:0050662,GO:0051287,GO:0055114,GO:0097159,GO:1901265,GO:1901363	yes	GTCGGATTTCATCAGCCCCATGG	Putative 2-hydroxyacid dehydrogenase HI_1556 OS=Haemophilus influenzae (strain ATCC 51907 / DSM 11121 / KW20 / Rd) GN=HI_1556 PE=1 SV=1
Smic16693	Smic16693_gR1138f	0	Smic_oneseq:343913688-343913710	100	0.41181	CACCTGGGGCACTTGGACCACTTCGAGATCCGCGGCAAGACCTACGGAATCATTGGCGGTTTAGGCTACATCGCTTCCAACATCTCCAAGAAGGCGCTCAACCTCGGCATGAAGGTCATCGTCTCAGACATGCCGTCCACACCATTGGGCATGCGTGACAGCGGTGTGGAGGTGGTGAGCTTTGATGACCTCCTAAAGCAGTCGGATTTCATCAGCCCCATGGTGCCGCTCAACAAGCACACCAAGGGACTTCTGAATGCAGACTGCTTCGACAAGATGAAGCCGACCGCCTACGTCATCAACACGGCGCGTGGCCCCATCGTGGACCAGGAGGCGATTATCGATGCCCTGCGCAAGAAGAAGATCGCGGGTGCCGCCCTTGACGTCTTCGGTGAAGGC…	smic	GO:0000166,GO:0003674,GO:0003824,GO:0005488,GO:0008150,GO:0008152,GO:0016491,GO:0016614,GO:0016616,GO:0036094,GO:0044699,GO:0044710,GO:0048037,GO:0050662,GO:0051287,GO:0055114,GO:0097159,GO:1901265,GO:1901363	yes	GTCGGATTTCATCAGCCCCATGG	Putative 2-hydroxyacid dehydrogenase HI_1556 OS=Haemophilus influenzae (strain ATCC 51907 / DSM 11121 / KW20 / Rd) GN=HI_1556 PE=1 SV=1
Smic16693	Smic16693_gR1138f	2	Kawagutii_onechromo:378746120-378746142	4.3	0.365175	CATCTTGGACACCTGGACCATTTTGAGATCCGGGGCAAGACCTATGGCATCATCGGTGGCTTGGGCTACATCGCTACCAACATCTCCAAGAAGGCTTTGGGCCTCGGCATGCGGGTCATTGTTTCTGACATGCCATCGACACCCTTGGGCATGCGCGACACTGGAGTGGAGGTAGTCACCTTCGATGATTTGCTGAAGCAGTCAGATTTCATCAGCCCAATGGTCCCGCTGAACAAGCACACCAAGGGCCTTTTGAACGCGGAATGTTTTGACAAGATGAAACCCACGGCTTTTGTCATCAACACCGCCCGTGGCCCCATCGTCGACCAAGATGCCATCGTTGATGCCCTCCGGAAAAAGAAGATTGCAGGTGCTGCCCTTGATGTCTTTGGAGAGGGC…	skav	GO:0000166,GO:0003674,GO:0003824,GO:0005488,GO:0008150,GO:0008152,GO:0016491,GO:0016614,GO:0016616,GO:0036094,GO:0044699,GO:0044710,GO:0048037,GO:0050662,GO:0051287,GO:0055114,GO:0097159,GO:1901265,GO:1901363	yes	GTCGGATTTCATCAGCCCCATGG	Putative 2-hydroxyacid dehydrogenase HI_1556 OS=Haemophilus influenzae (strain ATCC 51907 / DSM 11121 / KW20 / Rd) GN=HI_1556 PE=1 SV=1
Smic16747	Smic16747_gR7082f	0	Smic_oneseq:344593592-344593614	100	0.411561	TGATCCTGGTTGTCTCCACCTGTGGTCTCGGCGAGTACCCGGCAAACTGCAAGCAGACATGGATGAAGCTTCAGTCCCAGGAGCTGCCAATGAGCTGGCTGTCGGGAACCAAATTTGCCGTTTTCGGCCTGGGCGACTCCACCTACTCGCAGTTCTGCGTGGCGGCGATCGGCTTCGACACCCGCCTCGGCGAGCTGGGCGCCCAGCGCATGCTCAAGCGTGGCGTCGGCGACGATCGGGACGAGGACCGCTACTACACCGGCTGGGAGGCTTGGCTCCCGGAGCTCTGGCAGGTGGGGTCAGGGCGTAACAAGGTTGCCACCCGGGGAGCCTGCTGAGGTATGGTAACTATGAAGGTAGTATTGTAAGGTGGTTATAGCATAGCACTACTGTAGTAGT…	smic	GO:0000166,GO:0003674,GO:0003824,GO:0005488,GO:0005506,GO:0005575,GO:0005739,GO:0006082,GO:0006090,GO:0006091,GO:0008150,GO:0008152,GO:0009987,GO:0010181,GO:0015980,GO:0016491,GO:0016620,GO:0016722,GO:0016723,GO:0016903,GO:0019752,GO:0019842,GO:0022900,GO:0030976,GO:0032553,GO:0032787,GO:0036094,GO:0043167,GO:0043168,GO:0043169,GO:0043226,GO:0043227,GO:0043229,GO:0043231,GO:0043436,GO:0044237,GO:…	yes	GCCCAGCGCATGCTCAAGCGTGG	Pyruvate dehydrogenase [NADP(+)], mitochondrial OS=Euglena gracilis GN=PNO PE=1 SV=1
Smic16747	Smic16747_gR7082f	3	symB_minutum_onechromo:460772446-460772468	0.8	0.730281	TGATCTTGGTTGTCTCCACCTGCGGATTAGGAGAGTATCCAGCCAACTGCAAGCAGACTTGGCTGAAGCTTCAGTCCCAGGATTTGCCAATGTCCTGGCTGTCAGGTGTGAAGTTCTGTGTCTTTGGTTTGGGTGACTCAACATACAGCCAGTTCTGCGTGGCAGCAGCCGGCTTCGACACACGTCTGGGCGAGCTTGGTGGTCAGCGCATGCTGAAGCGTGGTGTTGGTGATGACCGTGATGAGGACCGCTACTACACTGGCTGGGAAGCATGGCTGCCAGAGCTTTGGAAGGTGCTAGGAGCCCCAGCTCTGCCATTGAGCCAAGACATCCCAGCACCATCCTATCGCGTGGATGCATCTGCAGGCACTTTGGAGAAGCCACCTGTGAAGGATGATG…	smin	GO:0000166,GO:0003674,GO:0003824,GO:0005488,GO:0005506,GO:0005575,GO:0005739,GO:0006082,GO:0006090,GO:0006091,GO:0008150,GO:0008152,GO:0009987,GO:0010181,GO:0015980,GO:0016491,GO:0016620,GO:0016722,GO:0016723,GO:0016903,GO:0019752,GO:0019842,GO:0022900,GO:0030976,GO:0032553,GO:0032787,GO:0036094,GO:0043167,GO:0043168,GO:0043169,GO:0043226,GO:0043227,GO:0043229,GO:0043231,GO:0043436,GO:0044237,GO:…	yes	GCCCAGCGCATGCTCAAGCGTGG	Pyruvate dehydrogenase [NADP(+)], mitochondrial OS=Euglena gracilis GN=PNO PE=1 SV=1
Smic16747	Smic16747_gR7082f	3	Kawagutii_onechromo:29241043-29241065	0.8	0.730281	TGATCTTGGTCGTCTCCACCTGTGGCTTGGGAGAGTATCCGGCCAACTGCAAGCAGACTTGGCTGAAGCTTCAGTCTGCAGACTTGCCAATGTCTTGGTTGTCAGGTACGAAGTTCTGTGTCTTTGGCCTTGGCGATTCCACTTACAGCCAGTTCTGTGTGGCCGCAATTGGCTTTGATACACGTCTGGGCGAGCTTGGTGGTCAGCGCATGCTGAAGCGTGGTGTCGGTGATGACCGTGATGAGGACCGCTACTACACTGGATGGGAAGCCTGGCTTCCAGAGCTTTGGAAGGTGCTAGGAGCCCCAGCCCTCCCTCTGAGCCAGGAGATTCCAGCCCCTTCCTACCGAGTTGATGCATCTCCAGGTACTTTGGCAAAGCCTCCTGTCAGTGATGACG…	skav	GO:0000166,GO:0003674,GO:0003824,GO:0005488,GO:0005506,GO:0005575,GO:0005739,GO:0006082,GO:0006090,GO:0006091,GO:0008150,GO:0008152,GO:0009987,GO:0010181,GO:0015980,GO:0016491,GO:0016620,GO:0016722,GO:0016723,GO:0016903,GO:0019752,GO:0019842,GO:0022900,GO:0030976,GO:0032553,GO:0032787,GO:0036094,GO:0043167,GO:0043168,GO:0043169,GO:0043226,GO:0043227,GO:0043229,GO:0043231,GO:0043436,GO:0044237,GO:…	yes	GCCCAGCGCATGCTCAAGCGTGG	Pyruvate dehydrogenase [NADP(+)], mitochondrial OS=Euglena gracilis GN=PNO PE=1 SV=1
Smic16775	Smic16775_gR1052f	3	Kawagutii_onechromo:125537461-125537483	0.9	0.499364	AGAAGTTCGCAGATTCCTTCAGCCGACACTTTGACCTCATCGCTGAGCGCAAGAGTGTGGTTTTCCACCTTCGTGAGTTGGCAAAGGCTTCGGTCATGGCCAAGTACTTGGTGGATTCGCATGTGCGAGTGGATCCTCAGTGGCACCGTATCGCAGATGAGATCGTGAAGGCGACTCCCAAAGAGGCGCATCCAGAGATCCCACAACTTTGGAACATGCGTGGCAACTCCCGCATCCAGCTGAAGAACGGCCGTCTCATCGACATGTTCACAGGTGGGCAGAAGAACCTGCAGGCGATTTATGGAGGTGTGGAGTTTGGCTTGGATCGCTTTGAGCTCGCTCAGCGCCATGCCTTGCAGGGGCAAACTGGAATGCAGCTGGGTCAGTCTGGACGACCAA…	skav	GO:0003674,GO:0003796,GO:0003824,GO:0004553,GO:0008150,GO:0008152,GO:0016787,GO:0016798	yes	CCGCAGCTCTGGAACATGCGTGG	Chromosome undetermined scaffold_64, whole genome shotgun sequence OS=Paramecium tetraurelia GN=GSPATT00020378001 PE=4 SV=1
Smic16775	Smic16775_gR1052f	0	Smic_oneseq:803814721-803814743	100	0.546764	AGAAGTTCGCGGATGCCTTCACACGCAACTTCGACCTGATCGCCGAGCGCAAGAGCGTGGTCTTCCACCTCCGAGAGCTTGCGAAGGCTTCGGCCATGGCCAAGTACCTCATCGACTCCAAGGCGCGTCTGGACCCTACATGGTATGCCCTGGCTGACGAGATCGTGAAGTCTACCGAAGCGGAGCCTTACCCTCAGATCCCGCAGCTCTGGAACATGCGTGGCAACTCGCGCATCAAGCTCAAGGAGGGCCGGCTTGTGGACATGGTGACAGGTGGCCAGAGCAATCTGCAGGCCATCTATGGCGGCGTTGAGTTTGGCCTCGACCGCTTCGAGCTCGCCCAGCGTCACGCGCTGCAGGGCCAAAAGCCAAGTGTGCCGGGTGTGCAGCTGGCGCAGT…	smic	GO:0003674,GO:0003796,GO:0003824,GO:0004553,GO:0008150,GO:0008152,GO:0016787,GO:0016798	yes	CCGCAGCTCTGGAACATGCGTGG	Chromosome undetermined scaffold_64, whole genome shotgun sequence OS=Paramecium tetraurelia GN=GSPATT00020378001 PE=4 SV=1
Smic16775	Smic16775_gR1052f	3	symB_minutum_onechromo:131250299-131250321	0.9	0.524511	AGAAATTTGCGGATTCCTTCAGCCGACACTTTGATCTCATCGCAGAACGCAAGAGTGTGGTCTTCCACCTTCGTGAGTTGGCAAAAGCCTCAGTGATGGCCAAGTACTTGGTGGATTCGCACGTTCGTGTGGATCCTCAATGGCACCGTATTGCAGATGAGATTGTGAAGGCGACACCAGCTGAGGCGCATCCAGAAATTCCACAACTTTGGAACATGCGTGGCAATTCTCGTATCCAGCTGAAGAACGGCCGTCTCATTGACATGTTCACCGGTGGGCAAAAGAACTTGCAGGCCATCTACGGAGGTGTGGAGTTTGGCTTGGACCGCTTTGAGCTGGCACAGCGTCATGCCTTACAAGGTCAAACTGGAATGCAGCTGGGCCAGTCTGGACGTCCCA…	smin	GO:0003674,GO:0003796,GO:0003824,GO:0004553,GO:0008150,GO:0008152,GO:0016787,GO:0016798	yes	CCGCAGCTCTGGAACATGCGTGG	Chromosome undetermined scaffold_64, whole genome shotgun sequence OS=Paramecium tetraurelia GN=GSPATT00020378001 PE=4 SV=1
Smic16962	Smic16962_gR1996r	2	symB_minutum_onechromo:489801367-489801389	3.9	0.644652	CCACTGGAAATTGGACAGGGTCAGGGCTTGAAATCTTGGCTCGTACGGCCGTCTCGTCATCGCCTGGCACATAAAATGGGTGCCAACCGGTGAAGAGCTGACAAAGAATGATTCCAATGCTAAACAAATCCGCTTTCTGGTCATAGGACCCTTCAATCATCTCGGGTGCCATGTAATGTGGAGTTCCAGCCTTTTGCATGACACGCTTCCGCTCATGCCAGGGGATGAGATGTCGACCATTCACCGAAGGCAGCATACGGGCAAGTCGACCCATGGTGCCACTGCGTGCTACCTTCACTTCTTTGGCCTGCTCCCTAATCTTCTCATGGAAATTGGCTAGGCCAAAGTCAATAATCTTCAGTGAAGAGCTTGCAGTGCGATCCACAAAGAGAATATTCT…	smin	GO:0000166,GO:0001882,GO:0001883,GO:0003674,GO:0003824,GO:0004672,GO:0004674,GO:0005488,GO:0005509,GO:0005524,GO:0006464,GO:0006468,GO:0006793,GO:0006796,GO:0008150,GO:0008152,GO:0009987,GO:0016301,GO:0016310,GO:0016740,GO:0016772,GO:0016773,GO:0017076,GO:0019538,GO:0030554,GO:0032549,GO:0032550,GO:0032553,GO:0032555,GO:0032559,GO:0035639,GO:0036094,GO:0036211,GO:0043167,GO:0043168,GO:0043169,GO:…	yes	ACGCGCTTCCGTTCATGCCAAGG	Calcium-dependent protein kinase 2 OS=Plasmodium falciparum (isolate K1 / Thailand) GN=CPK2 PE=1 SV=3
Smic16962	Smic16962_gR1996r	2	Kawagutii_onechromo:674591729-674591751	3.9	0.291477	CCATAGGGAACTGCACTGGGTCAGGGCTGGAGATTTTGGCTCGTACGGCCGTCTCATCGTCGCCTGGCACATAAAATGGGTGCCAACCGGTGAGGAGCTGACAAAGAATGATTCCTATGCTAAACAAATCAGCTTTCTGGTCATATGACCCTTCGATCATCTCCGGCGCCATATAGTGCGGAGTTCCAGCTTTCTGCATCACTCGCTTCCGCTCATGCCAAGGGATCAAATGCCGACCATTCACAGATGGCAGCATCCGTGCCAGTCTGCCCATGGTACCGCTCCGTGCCACCTTCACTTCTTTGGCCTGCTCCCGAATCTTCTCGTGGAAGTTGGCTAGGCCAAAATCGATGATCTTCAGTGAAGAACTGGCGGTTCGATCCACAAACAGAATATTCT…	skav	GO:0000166,GO:0001882,GO:0001883,GO:0003674,GO:0003824,GO:0004672,GO:0004674,GO:0005488,GO:0005509,GO:0005524,GO:0006464,GO:0006468,GO:0006793,GO:0006796,GO:0008150,GO:0008152,GO:0009987,GO:0016301,GO:0016310,GO:0016740,GO:0016772,GO:0016773,GO:0017076,GO:0019538,GO:0030554,GO:0032549,GO:0032550,GO:0032553,GO:0032555,GO:0032559,GO:0035639,GO:0036094,GO:0036211,GO:0043167,GO:0043168,GO:0043169,GO:…	yes	ACGCGCTTCCGTTCATGCCAAGG	Calcium-dependent protein kinase 2 OS=Plasmodium falciparum (isolate K1 / Thailand) GN=CPK2 PE=1 SV=3
Smic16962	Smic16962_gR1996r	0	Smic_oneseq:349126829-349126851	100	0.341026	TAGTGTGTGACTGAACAAGCACTCCGGGGCCCTGAGGATATGACGACACAACTCCATGCACGGTTCCGAGGCCTACGAATGTCCTCCAGTCGCTCGGGATGTGGAGGGAACGCCAGAACGAACGCTAGGATAGCGAGCGTCCCTCCAAACCTGAAGAGCTGAATCCTCAAACCAATGCCCTCACGGGTGTTCGGGGTCGGACGCGCTTCCGTTCATGCCAAGGAATCAAATGTCGGCCGTTCACGGATGGCCTCGGCTGGCTCCCATGGTTTGGCCAAGAGGGTTCTGGATTTGGCATTATGAGCCTACAGGTTTTGACAGGTCTGAGGTGACAAAACCGGTAATTACTCCTGCAGGGAACAGCACGAACTGGAATGCTCATGTTCCCGGCTTTCCGCT…	smic	GO:0000166,GO:0001882,GO:0001883,GO:0003674,GO:0003824,GO:0004672,GO:0004674,GO:0005488,GO:0005509,GO:0005524,GO:0006464,GO:0006468,GO:0006793,GO:0006796,GO:0008150,GO:0008152,GO:0009987,GO:0016301,GO:0016310,GO:0016740,GO:0016772,GO:0016773,GO:0017076,GO:0019538,GO:0030554,GO:0032549,GO:0032550,GO:0032553,GO:0032555,GO:0032559,GO:0035639,GO:0036094,GO:0036211,GO:0043167,GO:0043168,GO:0043169,GO:…	yes	ACGCGCTTCCGTTCATGCCAAGG	Calcium-dependent protein kinase 2 OS=Plasmodium falciparum (isolate K1 / Thailand) GN=CPK2 PE=1 SV=3
Smic17010	Smic17010_gR236f	2	Kawagutii_onechromo:859175610-859175632	2.7	0.0880394	CAGATCCTGCTGGTCTCGAGAAGGATGTGAGCGATGGATTCTGAAAGCACCTATGCAGAATGTTGCAGGTGGGACACTTGAAGCCATGTGATGATAGGCATGTGCTGAACTCAGCTTCTCTAGTCAGAATTGCCAACTTGCATTGATTCATTGTGATGTGCAACCAATTCTTCAAGGCCCCAATCCGGCTCTACCGCAGCTATGGCGAATGGTTCGAAGCTGGACTGCAGGCTCTTCTAGCTCAGCCGTAGATTACAGGTACAGTGCCTTGTTTTGAGTTCAGGCTCCGATGCCCAATGTCACTCTTGAAACGACTTCGTCAGCAGCTCTGTGAAAGCTTCCGAAAGGACCACTTTTGAGGTCAAAGAGTTTCTCGAAGATTCAAATTTGCAATTTTTC…	skav		yes	TACGGCGAATGGTTTGAAGCTGG
Smic17010	Smic17010_gR236f	0	Smic_oneseq:350023439-350023461	100	0.0882297	GGATCCGAAATGCCGGTCGGGTTTGGGTTTTGCGGGTGCCCAGCTTAAAGGCAAGAATGCACTCAGCTGGTGGGGTACAGCCTTCAGCACGGGATGGGCCTGATTAGGCGGCTGGCTTTGCAGAGACGCTTGTGGCCATGGCTCTCGGAGGACTCTAACTCTAACCACGCCCTAAGGCTCCGATTCGTCTCTATCGGAGCTACGGCGAATGGTTTGAAGCTGGTCTCCAGGCATCCTGCAATCTGCAAGCGGCACCCGGTAGCCTCGAATCTGTGGAGGCTCCGGTGCCCAATGTTACCATGATGACAACCTCGCTACGCTCCCAGTTTCAAGCGGAGTTGGGCGGGCAATCTCGCGTCAGCTGCATAGGCATGCACGCCTTGCAGTGAGGTCTAGATT…	smic		yes	TACGGCGAATGGTTTGAAGCTGG
Smic17010	Smic17010_gR236f	1	symB_minutum_onechromo:82306078-82306100	60.5	0.0587551	TAAAGTCATTTTGGCAGTGTTCAGTTCTTGGATACGTGGCCCTTGCAGGTGGGGCATTTGAAACCGTGTGATGATCGGCACGCACTTGCCTCAGTACTTGTGAAAAGCGTGTTTTTTTTTGCATAGCCAGTGGATGGATCCATAGCAAGGTATGATTTCCACGACAAAGTGTTGAGGCTCCAATCCGACTATACCGCAGCTACGGTGAATGGTTTGAAGCTGGACTCCAGGCTGATTTGGCTTTTGTTTGGCTTTTCCTTCCACATGGGTTTTGCATTTTCTTGTTTGTTTCGTTTTCCGAGCTTTCACAAGTAACTTCTTGCTTTTGCAGGCTCCTTTGCCCAACGTCACTCTTGAGACGACTTCGTCCGGAACTTATGAATGCAGGAGAATGCTTGA…	smin		yes	TACGGCGAATGGTTTGAAGCTGG
Smic17017	Smic17017_gR253f	0	Smic_oneseq:350065731-350065753	100	0.616075	TAGCGGCCTCCTCACGAGCATCTGCTCCAACAGTCTTCGATAAGCGAAGGTTTCAGGCAGTCAAGAAGAACCAGAACATGACCTCGGTGGCACTTCGAGGCGATGATAGTGCCAGTTCCTCAAGTGTTTGCCAAGTTGAGTTCTGGTGGACTCACTGTTAGGTGAGTCGTTCATCGATGTTCATCGTACAAGGTCGTAGCAGTGACGCAGAAGAAGGTGCCGGACAAGCTGATGGACAAGGTGTGGTTTTAGAGTTGCATCAGGCATGGCGATCGAATCGTGTAGGGCAGTGGCTGAGATGCAAAGAGGTACGGCATGTTCGCAAGCAACGGTCGGAAACTTGACTTGCAGGAGTTTGGGACGCACCTCTACAACATTACACCAAACCTCGGCTGCCTG…	smic	GO:0000502,GO:0000932,GO:0003674,GO:0003676,GO:0003723,GO:0003824,GO:0004175,GO:0004298,GO:0005488,GO:0005515,GO:0005575,GO:0005634,GO:0005737,GO:0005739,GO:0005839,GO:0005844,GO:0006355,GO:0006508,GO:0006511,GO:0008134,GO:0008150,GO:0008152,GO:0008233,GO:0009056,GO:0009057,GO:0009889,GO:0009987,GO:0010468,GO:0010556,GO:0016363,GO:0016787,GO:0019219,GO:0019222,GO:0019538,GO:0019773,GO:0019941,GO:…	yes	AGTGACGCAGAAGAAGGTGCCGG	Proteasome subunit alpha type-6 OS=Rattus norvegicus GN=Psma6 PE=1 SV=1
Smic17017	Smic17017_gR253f	2	symB_minutum_onechromo:130579263-130579285	6.5	0.409752	TACTCGAACTCCTCCATTTTTGTGCTGCTGAAGATTTTTGGAAGGTTTCTAACTGGATCTGCCAACACAAAGGTTAAAAAAGCTCATCTCGCATCGGTAAAAAAAGTTAAAACCGCATTTTTCAATCATTCACAGATGAACAATCCAGAATTCTTGATTGGCCTTTGATCAGCTCATGGAATGGGCCCTGAGGTTGTCGCTGTGACGCAGAAGAAGGTTCCAGATAAGCTGATGGACAAGGACAAGTTGGTGCTTCAACCACACCATGCTTTCAGTTGGCCAATCGCATGCCGCTTTCAACAATTTCCTTGTTTTTGGCATCCCAACATGTCCAATCCTTGATCAAAAGACCTTAGATGACCTTAGTGCAAGCATTTTGGCCGTTGCAACTGAGGAGTT…	smin	GO:0000502,GO:0000932,GO:0003674,GO:0003676,GO:0003723,GO:0003824,GO:0004175,GO:0004298,GO:0005488,GO:0005515,GO:0005575,GO:0005634,GO:0005737,GO:0005739,GO:0005839,GO:0005844,GO:0006355,GO:0006508,GO:0006511,GO:0008134,GO:0008150,GO:0008152,GO:0008233,GO:0009056,GO:0009057,GO:0009889,GO:0009987,GO:0010468,GO:0010556,GO:0016363,GO:0016787,GO:0019219,GO:0019222,GO:0019538,GO:0019773,GO:0019941,GO:…	yes	AGTGACGCAGAAGAAGGTGCCGG	Proteasome subunit alpha type-6 OS=Rattus norvegicus GN=Psma6 PE=1 SV=1
Smic17017	Smic17017_gR253f	1	Kawagutii_onechromo:356111407-356111429	100	0.585509	ATCTGCATAGGCGATCTACCCTAGCTGAGTTGTCCATATTGTCGGAAGTTAGACTTCTAAACTTCCTTCGACAACACCATTATGAGCCATGATTGGCTCTTCTTAACCATTATCAAGCCCGTCATCTGTGTAACCTGATCTAAAGCCACTTTGCCTGGCTGGCTGGGTTCGTGGCTGCTTTTCTCTCATGAGGTTGTCGCTGTGACGCAGAAGAAGGTGCCAGATAAGTTGATGGACAAGGAGCATTGCCACAGATCTTGGCAGGTGTCAGGGTACTCCTTTGCTGTTTCCTGATGTCCGACTGCTTAGTTGGGCAATCAGCATTTCGGGGTTCCCTACGGTTATCTATAGAGTCGTTTTTGTTTGTAAAGCCAATGCAGCATCCAAAGTGATATCAAG…	skav	GO:0000502,GO:0000932,GO:0003674,GO:0003676,GO:0003723,GO:0003824,GO:0004175,GO:0004298,GO:0005488,GO:0005515,GO:0005575,GO:0005634,GO:0005737,GO:0005739,GO:0005839,GO:0005844,GO:0006355,GO:0006508,GO:0006511,GO:0008134,GO:0008150,GO:0008152,GO:0008233,GO:0009056,GO:0009057,GO:0009889,GO:0009987,GO:0010468,GO:0010556,GO:0016363,GO:0016787,GO:0019219,GO:0019222,GO:0019538,GO:0019773,GO:0019941,GO:…	yes	AGTGACGCAGAAGAAGGTGCCGG	Proteasome subunit alpha type-6 OS=Rattus norvegicus GN=Psma6 PE=1 SV=1
Smic17106	Smic17106_gR1130f	2	Kawagutii_onechromo:777767835-777767857	4.6	0.4193	CGGTCTTCCTGGCCATTGGCTTTGGTGCAGATGTGATGTTTGTGTACTACGATGCTTGGACCCAGTCTGAAGCCCATGCAGAGAAAGTTTCCAACCGTTTGGCATGGACCTACCGGCGAGCAGTGAAGGCATCTCTGGCGACGACTTCGACGACTGCGCTGTCATTTCTTTGCAATATGGCTTCGGTGATTCGGGCTCTCCGACAGTTCGGCTTCTTCATGGGCATTTGTGTTCTGATCACCTGGCTTTCCTTGACCTTTATTTATGTCCCAACCATCGTGATTGACCATGTCTGGTGCAGGAGAGTTCGACTGTCCACCCGAAAGTTGTCGGGTTCGAAATCGCGGTGCTTCGGAACCTGGGCTCTGGTGTTGCATCGCATTCGATACTGCATCTTGT…	skav		yes	AGACAGTTTGGCTTCTTCATGGG
Smic17106	Smic17106_gR1130f	0	Smic_oneseq:351514515-351514537	100	0.158151	CCGTAGGTCTTGCATGAAGATGAGATGCACCATCGGGGCTATTGCATTATGTAAAGGGTCTTAGTTCGGTCCACTGGCATGGTCAGATTAGAGTTTGCAGGATTTAGGGTTCATTTTTTTTTTTAACGAAATTCCTTCCTTAATAGACCGTTTTAAGCCGTTAAAGCCGAGGCAACATGGCCAGTGTGATCCGGGCCTTGAGACAGTTTGGCTTCTTCATGGGCCTTTGTGTGCTGGTGGCCTGGGTCCACATCACCTTTATCTACGTGCCCTTCATCGTCATAGACCCTTGGCTTTTTAAAGCACAGAAGGCTCTTTCTTCCAGGGTGAGTACTGAATCATTACCGATCACTCAAACAACTGCAAGCTTATGTCAGAGAACGTTGCACTTTCGGACAA…	smic		yes	AGACAGTTTGGCTTCTTCATGGG
Smic17106	Smic17106_gR1130f	3	symB_minutum_onechromo:394802803-394802825	0.9	0.101231	CCGTTTTTCTTGCGATTGGCTTCGGGGCAGACGTGATGTTTGTCTACTACGATAGTTGGGTTCAGTCGGAAGCTCGAGCTGAAAATCTGACGAATCGTTTGGCCTGGACCTACCGCCGAGCGGTGAAAGCTTCTTTGGCGACCACTTCCACGACGGCCTTGTCCTTTCTTTGTAACATGGCCTCGGTGATTCGAGCTCTCCGACAATTTGGTTTCTTCATGGGCATTTGTGTTCTGATCACTTGGCTTTCATTGACATTCATCTACGTGCCAACCATTGTCATTGATCATGTTTGGTGCAGGAGAATCCGTTTTTCGAGCCAAAAGTTCCAAAGTAAGAAGAGTGTATGTTTTGGACAATGGGCTTTCTGCCTCTTTCGCCTTCGCTATTGCATCTTGT…	smin		yes	AGACAGTTTGGCTTCTTCATGGG
Smic17478	Smic17478_gR4219f	0	Smic_oneseq:359180158-359180180	100	0.272769	GCCTTCAGTTCCTAAGCCCGAAGCTGTAGCCCCTTAACCTACAGCCCTTAACACCCAAAACATACAGCGAAGTTGGCAGGTCAGACTTCACAGCCAGGTGCAAGAGTTGGACAAGCAGCTCGGTTTGTTGGAGATGTCTTCCCTGGCCTCAGTTTCGCCATGTTCGCGCAGCCTTGAAAGAGCGTGTTGACGCCGAGGCAGATCAACCAGAGCCGCTTCATGGCACCCCGACATGGAACAGCAGAGTTGTTGAGGAGAGTCGGTCGTGACCTTCATAGGAGTTTACAGGAGAAGCCCCATGAAGACTAGGAGTCAAGTGCACTCCAGGTCATGAACGACGACCTTCGTGCCATGAGGAGAGTTCTTCGGAGGCCGCTTCGATGCAGCATCATCAGCTGT…	smic	GO:0000166,GO:0000178,GO:0000375,GO:0000377,GO:0000398,GO:0000460,GO:0001882,GO:0001883,GO:0003674,GO:0003676,GO:0003723,GO:0003824,GO:0004386,GO:0005488,GO:0005515,GO:0005524,GO:0005575,GO:0005634,GO:0005654,GO:0005681,GO:0005730,GO:0006139,GO:0006364,GO:0006396,GO:0006397,GO:0006725,GO:0006807,GO:0008150,GO:0008152,GO:0008380,GO:0009987,GO:0016070,GO:0016071,GO:0016072,GO:0016462,GO:0016787,GO:…	yes	GATCAACCAGAGCCGCTTCATGG	Superkiller viralicidic activity 2-like 2 OS=Homo sapiens GN=SKIV2L2 PE=1 SV=3
Smic17478	Smic17478_gR4219f	4	symB_minutum_onechromo:37638689-37638711	0.9	0.100114	CTTACAGCCTTATTCCATTTATTTCAATATAACATGCATTTTCCTATGTTCATCCAGTATCGTCCTTGCTCATCCATTTCCACAGAGACTCCGGTTGTATGTAGAATTTTTTGAAAGAAATCCCCACGCTAAGTGATCCACATGGAGAGCCCTGGTCTCAAGGTGAAGTTGCATGGTCAAGTTCAAGATTTGGAGAAGCAAATTAATCAAAGCCGCTTCATGGTACCATGGTGGCAGTTTCCAAGAGATTTTTTCCGCCCGAAACCCTTCAAGGTGTATGTAAATCAATTGACCGGTGGTTTCCAAGGATGTTTTTTTTCTTTTTCGCACACCATTATAGCTTTAGGGTGTTTAGCCATAGCANNNNNNNNNNNNNNNNNNNNNNNNNNNNNNNNNNNN…	smin	GO:0000166,GO:0000178,GO:0000375,GO:0000377,GO:0000398,GO:0000460,GO:0001882,GO:0001883,GO:0003674,GO:0003676,GO:0003723,GO:0003824,GO:0004386,GO:0005488,GO:0005515,GO:0005524,GO:0005575,GO:0005634,GO:0005654,GO:0005681,GO:0005730,GO:0006139,GO:0006364,GO:0006396,GO:0006397,GO:0006725,GO:0006807,GO:0008150,GO:0008152,GO:0008380,GO:0009987,GO:0016070,GO:0016071,GO:0016072,GO:0016462,GO:0016787,GO:…	yes	GATCAACCAGAGCCGCTTCATGG	Superkiller viralicidic activity 2-like 2 OS=Homo sapiens GN=SKIV2L2 PE=1 SV=3
Smic17478	Smic17478_gR4219f	2	Kawagutii_onechromo:286412633-286412655	0.9	0.25522	TAACCATCATCAGTAAGCATCAGCCATCAAAACCCATCAAAACCCATGAAAACCCATAAGAAACCCATTAAAAAACCCATCAAAACCTATCAAAAAACCCAAAAAACCCATCAACGACATTCCATCAGCTACTCTGTGTCGCGCCTGGGTCGCCGGCGCCAGGTGAACTTGCACAAACAGGTGCAGGACCTTGAGAAGCAGATCAATCAGAGCCGTTTCATGGCACCTGGGCGCAACGGGTCGCTGGGTTCGCCACTGGGTTCGCCTTGGGGCTTCACAACATGAGGGGAATCTCCCGTGGGGAATCTCCCATGGGGAATCCAGTGATGACATGGCGAGCACGAATGTAGTGGTGAGCACAATGATTAATAATGGCGAACAATGACAAGTGATATTGAG…	skav	GO:0000166,GO:0000178,GO:0000375,GO:0000377,GO:0000398,GO:0000460,GO:0001882,GO:0001883,GO:0003674,GO:0003676,GO:0003723,GO:0003824,GO:0004386,GO:0005488,GO:0005515,GO:0005524,GO:0005575,GO:0005634,GO:0005654,GO:0005681,GO:0005730,GO:0006139,GO:0006364,GO:0006396,GO:0006397,GO:0006725,GO:0006807,GO:0008150,GO:0008152,GO:0008380,GO:0009987,GO:0016070,GO:0016071,GO:0016072,GO:0016462,GO:0016787,GO:…	yes	GATCAACCAGAGCCGCTTCATGG	Superkiller viralicidic activity 2-like 2 OS=Homo sapiens GN=SKIV2L2 PE=1 SV=3
Smic17595	Smic17595_gR1487f	3	Kawagutii_onechromo:247834552-247834574	0.8	0.226099	CAGAAAGGCTGCGCAAGGATGAGGAGCGTGAAGTGGTTCGCAAAGCGTTGCAGAAACATTGCAGTGGAGTGAAGAGTTTACAGGTGGACTACACCAACGATTCAACTGTTTTGAAGGCCAAAGCTCGCATAGTGGCAAAGTTGAAAGCAGGCGAAGAGCCGCCTGTTGGGGTCGGGGATGTTGTTTGGACACCTGCCTTTTGCAGGATGGTGGCTCTCATTGGTCGCTGTGTGCAATCAGGTGAGCCAGCTCTGCTTGTTGGAGAAACAGGTGGTGGCAAGACGATGGCATGTCAGTTGATCTCGTGGGCATTGGTGGAAGATGGAATGCCTCAAAGGAGGCTCCGGATCTTAAACTGTCACCAACAAACCGAGACTTCAGATTTTATTGGATCCTTGC…	skav	GO:0000166,GO:0001882,GO:0001883,GO:0003674,GO:0003824,GO:0005488,GO:0005524,GO:0005575,GO:0005634,GO:0006139,GO:0006152,GO:0006163,GO:0006195,GO:0006200,GO:0006461,GO:0006725,GO:0006753,GO:0006793,GO:0006796,GO:0006807,GO:0008150,GO:0008152,GO:0009056,GO:0009116,GO:0009117,GO:0009119,GO:0009123,GO:0009125,GO:0009126,GO:0009128,GO:0009141,GO:0009143,GO:0009144,GO:0009146,GO:0009150,GO:0009154,GO:…	yes	TGCCGAATGGTTGCTCTCATTGG	Midasin OS=Dictyostelium discoideum GN=mdn1 PE=3 SV=2
Smic17595	Smic17595_gR1487f	2	symB_minutum_onechromo:434691056-434691078	3.9	0.420018	CTGAAAGGCTACGCAAGGATGAAGAACGTGAAGTGGTTCGCAAATCGTTGCAGAAACATTGCAGCGGAGTAAAATCTCTACAAGTGGATTATGCCAAAGATGCAATAGTGTTGGATGCAAAGGCACGTGTAAAAGCAAAGTTAGAAGCAGGTGAGCAGCCACCTGTTGGGGTAGGGGAAGTTGTTTGGACACCTGCCTTTTGTCGAATGGTGGCTCTCATTGGTCGCTGTGTGCAATCAGGCGAGCCAGCCCTTCTTGTTGGAGAAACAGGTGGTGGCAAAACCATGGCATGCCAGTTGATTTCATGGGCATTAGTGGAAGAGGCAATGCCACAAAGGAGGCTGAGAACCTTAAATTGCCACCAACAGACTGAGACTTCTGATTTTATTGGATCCTTAC…	smin	GO:0000166,GO:0001882,GO:0001883,GO:0003674,GO:0003824,GO:0005488,GO:0005524,GO:0005575,GO:0005634,GO:0006139,GO:0006152,GO:0006163,GO:0006195,GO:0006200,GO:0006461,GO:0006725,GO:0006753,GO:0006793,GO:0006796,GO:0006807,GO:0008150,GO:0008152,GO:0009056,GO:0009116,GO:0009117,GO:0009119,GO:0009123,GO:0009125,GO:0009126,GO:0009128,GO:0009141,GO:0009143,GO:0009144,GO:0009146,GO:0009150,GO:0009154,GO:…	yes	TGCCGAATGGTTGCTCTCATTGG	Midasin OS=Dictyostelium discoideum GN=mdn1 PE=3 SV=2
Smic17595	Smic17595_gR1487f	0	Smic_oneseq:361586125-361586147	100	0.15627	CAGAAAGGCTGCGGAAGGAGGACGAGCGAGAGGTCGTTCGCAAGTCGTTGGTAAAGCACTGCACGGGCGTCAAGGACTTGCAGCTCGACTACAGCCAGGATGAGGTCGTCTGTGCCGCTCGGGAACGAGTGGCCCAGAAGCTCAAAGCTGGATGCCAAGCACCTGGAGGAGTCGGCCAGGTTGTATGGACGCCGGCATTCTGCCGAATGGTTGCTCTCATTGGCCGATGCATACGGTCCGGAGAGCCCGCCCTCCTAGTTGGGGAAACGGGAGGTGGCAAGACGATGGCATGTCAGCTGCTGTCTTGGGCCTTGGTTGAAGAGGATCTTCCGGAGCGTCAACTGCGGACTTTGAACTGTCACCAGCAGACGGAGACGTCGGACTTCATCGGTTCCCTTC…	smic	GO:0000166,GO:0001882,GO:0001883,GO:0003674,GO:0003824,GO:0005488,GO:0005524,GO:0005575,GO:0005634,GO:0006139,GO:0006152,GO:0006163,GO:0006195,GO:0006200,GO:0006461,GO:0006725,GO:0006753,GO:0006793,GO:0006796,GO:0006807,GO:0008150,GO:0008152,GO:0009056,GO:0009116,GO:0009117,GO:0009119,GO:0009123,GO:0009125,GO:0009126,GO:0009128,GO:0009141,GO:0009143,GO:0009144,GO:0009146,GO:0009150,GO:0009154,GO:…	yes	TGCCGAATGGTTGCTCTCATTGG	Midasin OS=Dictyostelium discoideum GN=mdn1 PE=3 SV=2
Smic17719	Smic17719_gR646r	0	symB_minutum_onechromo:360466359-360466381	100	0.0374945	ACTTCAATTCGGTGGTGGTGGACAAAAAACGTGGCATCCGCAATTTTTCTCCGGGCTTCACCAAATGCAGGGATTCACCGATACCTACACCGCTGTAGAAAACACCTCCTTCATGGTGAACCGAATTGATAAAGAAATTGATATCCATGATGATCTTCATCACAGCTTTAAGCACATTTGGAGAGTCCTGACAAATTGCACAATTCAAAGCTCTGTGGAATGGTTTTCTCTCAAAGAAATGGATTGGCCTTCTTCCTGTCCAGTCAGAGAAATTTGTATTAATGAAAGCATGGTAGTCCAGACCAGGAATGCCATCAGGAAATTGAAACGGTCGAAAGAGAAATTGCTTTGTTCGACCAATCTCATCTGAAGCTTCGATCGATTGAGGTCTTCCCACTT…	smin	GO:0003674,GO:0003824,GO:0004605,GO:0005575,GO:0005886,GO:0006629,GO:0006644,GO:0006650,GO:0006793,GO:0006796,GO:0008150,GO:0008152,GO:0008610,GO:0008654,GO:0009058,GO:0009987,GO:0016020,GO:0016021,GO:0016024,GO:0016740,GO:0016772,GO:0016779,GO:0019637,GO:0044237,GO:0044238,GO:0044249,GO:0044255,GO:0044425,GO:0044464,GO:0044699,GO:0044710,GO:0044711,GO:0044763,GO:0045017,GO:0046341,GO:0046474,GO:…	yes	CAATTCAAAGCTCTGTGGAAGGG	Phosphatidate cytidylyltransferase OS=Synechocystis sp. (strain PCC 6803 / Kazusa) GN=cdsA PE=3 SV=1
Smic17719	Smic17719_gR646r	1	Kawagutii_onechromo:713624913-713624935	19.6	0.082423	ACTTCAGCTCAGTGGTGGTGGACAGGAATCGCGGCATACGCAATTTTGCTCCCGGTTTGACCAAATGCAAAGATTCGCCAATGCCGACCCCGCTGTAGAAAACACCACCTTCGTGGTGAACTGAGTTAATGAAGAAATTGATGTCCATGATGATTTTCATTACGGCCCTAAGCACATTGGGTGAATCCTGACACATCGCACAATTCAAAGCTCTGTGAAAGGGTTTCCTCTCAAAGAAGTGAATTGGTCTTCTGCCTGTCCAGTCTGAGAAGTTGGTGTTGATGAAAGCATGGTAGTCCAAGCCAGGAATACCATCAGGACATTGAAATGGTCGAAATAAAAGTTGCTTTGTTCGACCAATCTCATCAGAAGCCTCAATACTCGAGGGTCTTCCCACTT…	skav	GO:0003674,GO:0003824,GO:0004605,GO:0005575,GO:0005886,GO:0006629,GO:0006644,GO:0006650,GO:0006793,GO:0006796,GO:0008150,GO:0008152,GO:0008610,GO:0008654,GO:0009058,GO:0009987,GO:0016020,GO:0016021,GO:0016024,GO:0016740,GO:0016772,GO:0016779,GO:0019637,GO:0044237,GO:0044238,GO:0044249,GO:0044255,GO:0044425,GO:0044464,GO:0044699,GO:0044710,GO:0044711,GO:0044763,GO:0045017,GO:0046341,GO:0046474,GO:…	yes	CAATTCAAAGCTCTGTGGAAGGG	Phosphatidate cytidylyltransferase OS=Synechocystis sp. (strain PCC 6803 / Kazusa) GN=cdsA PE=3 SV=1
Smic17719	Smic17719_gR646r	0	Smic_oneseq:363811597-363811619	100	0.104052	ACTTGAGCTCGGTTGTAGTCGAGAGAAATCGGGGCATGCGCAGCTTTGCACCTTCTTTTACCAAACGGATGGACTCTCCGATGCCCACACCACTGTAGAACACGCCACCCTCGTGATGAACAGAGTTGATGAAGTAGTTCATATCCATAATGATTTGCATTACCGCTTTCAGCACGTTCGGAGCATCTTGGCAGATTGCGCAATTCAAAGCTCTGTGGAAGGGTTTACGCTCGAAAAAGTGGACTGGCCGCTTGCCAGTCCACTCAGAGAAATTGGTGTTGATGAAGCCATGATAATCCAAACCTGGAATATCCTCCGGGTATTGGAACGGCCGGAAAAGGACCTGCGTGGAATTGCCTTCCTCATCTGTGGACGTAATGGATGTAGGCCGTCCAACCT…	smic	GO:0003674,GO:0003824,GO:0004605,GO:0005575,GO:0005886,GO:0006629,GO:0006644,GO:0006650,GO:0006793,GO:0006796,GO:0008150,GO:0008152,GO:0008610,GO:0008654,GO:0009058,GO:0009987,GO:0016020,GO:0016021,GO:0016024,GO:0016740,GO:0016772,GO:0016779,GO:0019637,GO:0044237,GO:0044238,GO:0044249,GO:0044255,GO:0044425,GO:0044464,GO:0044699,GO:0044710,GO:0044711,GO:0044763,GO:0045017,GO:0046341,GO:0046474,GO:…	yes	CAATTCAAAGCTCTGTGGAAGGG	Phosphatidate cytidylyltransferase OS=Synechocystis sp. (strain PCC 6803 / Kazusa) GN=cdsA PE=3 SV=1
Smic17733	Smic17733_gR569f	2	symB_minutum_onechromo:360538684-360538706	3.4	0.135429	TTCCAGGGATCCCTCAGGTGATTGAAAACCTCAAAAAGAGCGGCAAAAAGTTGTTCTTCGTGACGAACAACTCAACCAAAAGCCGTGCCGGCTACCAATCCAAGTTCACCTCTTTGGGGTTGAATGTGCAGCCGGAGGAGATCTTTTCATCCTCTTTTGCGGCCGCTGCATACTTGGAGCAGACGAAGTTCAAGGATACTGGGAAAAAGGTCTACATCATTGGTGAGAAAGGTATCTCTGAAGAGCTTGACTTGGTGGGTGTCCCTTGGCTGGGTGGAGAAGGAGACAAGGACCAGGCCCCAAATATGGGTTCTGGAGGCAGGGTTGACATTGACCACGATGTGGGTGCGGTGATTGTTGGCTTTGACCGGCATATCAACTACTACAAGCTGCAGTATG…	smin	GO:0003674,GO:0003824,GO:0005575,GO:0006793,GO:0006796,GO:0008150,GO:0008152,GO:0008967,GO:0009058,GO:0009507,GO:0009536,GO:0009853,GO:0009987,GO:0016311,GO:0016787,GO:0016788,GO:0016791,GO:0042578,GO:0043094,GO:0043226,GO:0043227,GO:0043229,GO:0043231,GO:0044237,GO:0044249,GO:0044424,GO:0044444,GO:0044464	yes	GGCAAGAAGGTCTACATCATCGG	Phosphoglycolate phosphatase 1B, chloroplastic OS=Arabidopsis thaliana GN=PGLP1B PE=1 SV=1
Smic17733	Smic17733_gR569f	0	Smic_oneseq:363913411-363913433	100	0.211426	TCCCAGGAATTCCTCAGGTGATTGAAAACTTGCGCGCGGGGGGGAAGAAGCTCTTCTTCGTGACCAACAACTCGACCAAGAGCAGAGCCGGGTACAAGTCCAAGTTCACTTCCCTTGGTCTGGATGTGCAGCCAGAGGAAATTTTCTCCTCATCCTTTGCTGCTGCTGCATATCTAGAACAGACTAACTTCAAGCAGACCGGCAAGAAGGTCTACATCATCGGAGAGAAGGGAATTGGTGAAGAGCTGGATCTTATCGGTGTCCCATGGTTTGGGGCTGAGGCAGACAAAGACAACCAGCCCAACATGGGATCCGGCGGCAGAGTAGAGGTCGACCACGATGTGGGCGCAGTGGTGGTTGGCTTCGATCGGCACATCAACTACTACAAGTTGCAGTACG…	smic	GO:0003674,GO:0003824,GO:0005575,GO:0006793,GO:0006796,GO:0008150,GO:0008152,GO:0008967,GO:0009058,GO:0009507,GO:0009536,GO:0009853,GO:0009987,GO:0016311,GO:0016787,GO:0016788,GO:0016791,GO:0042578,GO:0043094,GO:0043226,GO:0043227,GO:0043229,GO:0043231,GO:0044237,GO:0044249,GO:0044424,GO:0044444,GO:0044464	yes	GGCAAGAAGGTCTACATCATCGG	Phosphoglycolate phosphatase 1B, chloroplastic OS=Arabidopsis thaliana GN=PGLP1B PE=1 SV=1
Smic17733	Smic17733_gR569f	0	Kawagutii_onechromo:713736384-713736406	100	0.211426	TTCCAGGAATTCCACAAGTCATTGACAAGCTTCGAGCAGATGGCAAGAAGCTGTTCTTTGTGACGAACAATTCCACCAAGAGTCGGGCTGGATATCAGTCCAAGTTCACATCCTTGGGTTTGAATGTCCAGCCAGAGGAAATCTTCTCCTCATCTTTTGCCGCAGCAGCATATTTAGAGCAGACCAAGTTCAAGGACACCGGCAAGAAGGTCTACATCATCGGAGAGAAAGGCATCTCTGAGGAACTTGACTTGGTCGGTGTCCCGTGGGTGGGCGGAGAAGCTGATGCTGGCAAACAACCAGACATGGGTTCAGGAGGCAGGTTGGACATTGACCACGACGTTGGCGCTGTGATCGTTGGATTTGACCGGCACATCAACTACTACAAGTTGCAATATG…	skav	GO:0003674,GO:0003824,GO:0005575,GO:0006793,GO:0006796,GO:0008150,GO:0008152,GO:0008967,GO:0009058,GO:0009507,GO:0009536,GO:0009853,GO:0009987,GO:0016311,GO:0016787,GO:0016788,GO:0016791,GO:0042578,GO:0043094,GO:0043226,GO:0043227,GO:0043229,GO:0043231,GO:0044237,GO:0044249,GO:0044424,GO:0044444,GO:0044464	yes	GGCAAGAAGGTCTACATCATCGG	Phosphoglycolate phosphatase 1B, chloroplastic OS=Arabidopsis thaliana GN=PGLP1B PE=1 SV=1
Smic17844	Smic17844_gR5856f	3	Kawagutii_onechromo:300380640-300380662	0.7	0.0912172	CTGGTATCAAGAAGCAGACCGCAGACTGACTTCGATGAGATGGTTCCGACATCCCTTGGACCAATGCTGCTACTTGCTTACAGAGGATGATGGAGTTGGCAGCACTTTGGTGGCTATGTTGATCCTACATGTGGATGACATTTTGGTGACTGGAAGTCCCACGTCACCGACGTTTGCCAAGACTTTGAAGACCTTGAAGAAGAGCTTCAACTTTGGGAAGTGGGACACACTCAGCCCCAGCGCTCCCATCAAGTACTGTGGTAGCGTGATCATGGAAAAGGACGATGGCTCGGTTGAGGTGAGCTTTGAAGAGTATGTTTCCAAGATCTGTCCGATCAGTGTGAACAAGGACAGAGACATGACAAAGCCACTCACCAACCACGAGATCACCAAAGCAAG…	skav	GO:0003674,GO:0005488,GO:0005506,GO:0005575,GO:0005739,GO:0005759,GO:0008150,GO:0008152,GO:0009058,GO:0016043,GO:0016226,GO:0022607,GO:0031163,GO:0031974,GO:0043167,GO:0043169,GO:0043226,GO:0043227,GO:0043229,GO:0043231,GO:0043233,GO:0044422,GO:0044424,GO:0044429,GO:0044444,GO:0044446,GO:0044464,GO:0046872,GO:0046914,GO:0051536,GO:0051537,GO:0051540,GO:0070013,GO:0071840	NA	AGATCTTCGACTTTGGCAAGTGG	Iron sulfur cluster assembly protein 1, mitochondrial OS=Yarrowia lipolytica (strain CLIB 122 / E 150) GN=ISU1 PE=3 SV=1
Smic17844	Smic17844_gR5856f	4	symB_minutum_onechromo:172682266-172682288	0.8	0.0518307	GTACAAGGAGGCAGATAGAAGGCTGAAACTATGTGGTTGGATGAGGCATCCAATTGATCAATGCTGCTACATGCTGCTGGACGGCAATACCAACAAGGAGAAGTACATGTGTGGCATGCTCATACTCCATGTGGATGACATTCTGCTGGGAGGTGAGCCAGAGAACGAGAAGTTCAAGGAAGCGATCAAGAAGCTGAAAGCGCACTTCAACTTTGGCAAGTGGGACCAGCTCAGTGGAAGTTCTCCAATCAAGTACTGTGGTGGAACAATCATCAGAGGAAAAGAAGGATTGGAGATGTCGTTTGAAGAGCACATGAAGAAGGTATGTCCCTTGACAATCCAGAAGTCAAGGAAGAATGAAGAGAAGATTCAAGCAGGAGAGATGAGCAAAGCCAGAGG…	smin	GO:0003674,GO:0005488,GO:0005506,GO:0005575,GO:0005739,GO:0005759,GO:0008150,GO:0008152,GO:0009058,GO:0016043,GO:0016226,GO:0022607,GO:0031163,GO:0031974,GO:0043167,GO:0043169,GO:0043226,GO:0043227,GO:0043229,GO:0043231,GO:0043233,GO:0044422,GO:0044424,GO:0044429,GO:0044444,GO:0044446,GO:0044464,GO:0046872,GO:0046914,GO:0051536,GO:0051537,GO:0051540,GO:0070013,GO:0071840	NA	AGATCTTCGACTTTGGCAAGTGG	Iron sulfur cluster assembly protein 1, mitochondrial OS=Yarrowia lipolytica (strain CLIB 122 / E 150) GN=ISU1 PE=3 SV=1
Smic17844	Smic17844_gR5856f	0	Smic_oneseq:366148896-366148918	100	0.31714	ACCTCTTCTGTGGTGGAAAGAAGCAGACAGGCGACAACGCAGGGGAGGCTGGGAAAGACACCCGTTGGACAGGTGCTTCTACCTGCTGTTCACCAAGGACCGAGTGTTGACAGCAGCACTGGTGCTGCATGTCGACGACCTCCTTGTTGCCGGGGATGGCCAGAACACCGAGTTCAAGGCAGCCATCGCCACCCTGAAGAAGATCTTCGACTTTGGCAAGTGGCAGGAGCTGCACGACAAGAGCCCCATCCTCTACTGTGGCGGCAAGCTGGAACGGGATGCAGCTGGCATCCACCTTGGGTACGCCGACTACCTCAAGAAAGTTGCTCCTGTGACTGTTCCCCGCGCCAAGGAGAACAAGCCTTTGCAGCCGAGAGACGTGGGCAAGCTTCGTGGACT…	smic	GO:0003674,GO:0005488,GO:0005506,GO:0005575,GO:0005739,GO:0005759,GO:0008150,GO:0008152,GO:0009058,GO:0016043,GO:0016226,GO:0022607,GO:0031163,GO:0031974,GO:0043167,GO:0043169,GO:0043226,GO:0043227,GO:0043229,GO:0043231,GO:0043233,GO:0044422,GO:0044424,GO:0044429,GO:0044444,GO:0044446,GO:0044464,GO:0046872,GO:0046914,GO:0051536,GO:0051537,GO:0051540,GO:0070013,GO:0071840	NA	AGATCTTCGACTTTGGCAAGTGG	Iron sulfur cluster assembly protein 1, mitochondrial OS=Yarrowia lipolytica (strain CLIB 122 / E 150) GN=ISU1 PE=3 SV=1
Smic1869	Smic1869_gR3364r	2	Kawagutii_onechromo:445611786-445611808	2.1	0.51704	AATTGATGCAAATTGTGAGACACCCAGACAGCTGACCATCTAAATGGAGTCAGGGTTAAAACAGGGGCGGCTGTGGAGACCCTGGGCAACTTTGGAGCCACAGGACCTGTCCTCGTGGGGCTCAGGCGCCGACGTGCTTCTCCGTCGCTTCTGGCACGATACGCTGACACTCAAAGTAGAATCGTTTCTCATCTGCTGCTCCCATGGAGAAAGTCTTGCGGGGAAGCACCCCTTCTCTTACCACAGTTCTCACCAGGTCGTTCTTGTCCATGATTGGGAACAGAAATGCCAAGGTCTTTTCGTCTCCCGAAGTCTTTTCTGCAATGACTTCCTCTCCGTGGACATAATCCACAGATATCTCAGAATGAGCTGCAAGGTAAGGATCCAGCCAAGCCGTCA…	skav	GO:0000096,GO:0000097,GO:0000105,GO:0003674,GO:0003824,GO:0004477,GO:0004488,GO:0006082,GO:0006139,GO:0006163,GO:0006164,GO:0006520,GO:0006547,GO:0006555,GO:0006575,GO:0006725,GO:0006730,GO:0006732,GO:0006753,GO:0006760,GO:0006790,GO:0006793,GO:0006796,GO:0006807,GO:0008150,GO:0008152,GO:0008652,GO:0009058,GO:0009066,GO:0009067,GO:0009086,GO:0009108,GO:0009117,GO:0009165,GO:0009396,GO:0009987,GO:…	yes	CCCATCGAAAAAGTCTTGCGGGG	Bifunctional protein FolD OS=Phenylobacterium zucineum (strain HLK1) GN=folD PE=3 SV=1
Smic1869	Smic1869_gR3364r	2	symB_minutum_onechromo:214970134-214970156	1	0.185414	TACAAATGCAGTTCTTGCTGCACATGGCCCTGTGTTTCCAGGTTCGCACATCACTATCGTCCGAAATTTATCCATATTCATCCTATTTCTCACTAAGGGGCACCGACACACTTCCACGTCTGAAGAAGTCAGATTTGAAGAAAGCAAACTCCGGCACAATGCGCTGGCACTCGAAATAGAAGCGCTTCTCATCTGCTGCTCCCATCGAGAAAGTCTTTCGAGGAAGGACGCCCTCTTTCACCACGGTCTTGACTAAGTCATTCTTGTCCATGATGGGAAACAGAAATGCCAAAGTCGAATCATCAGATCGGGTCTTTTCTGCAATGACCTCCTCACCATGAACATAATCCACGGATGTTTCAGAATGAGTAGCCAGGAAAGGATCAAGCCATGCAGTCA…	smin	GO:0000096,GO:0000097,GO:0000105,GO:0003674,GO:0003824,GO:0004477,GO:0004488,GO:0006082,GO:0006139,GO:0006163,GO:0006164,GO:0006520,GO:0006547,GO:0006555,GO:0006575,GO:0006725,GO:0006730,GO:0006732,GO:0006753,GO:0006760,GO:0006790,GO:0006793,GO:0006796,GO:0006807,GO:0008150,GO:0008152,GO:0008652,GO:0009058,GO:0009066,GO:0009067,GO:0009086,GO:0009108,GO:0009117,GO:0009165,GO:0009396,GO:0009987,GO:…	yes	CCCATCGAAAAAGTCTTGCGGGG	Bifunctional protein FolD OS=Phenylobacterium zucineum (strain HLK1) GN=folD PE=3 SV=1
Smic1869	Smic1869_gR3364r	0	Smic_oneseq:43208124-43208146	100	0.558426	TACAGCTTTCCTTGCCCGTGTGCCAAAGAGAAGGGGATCTACATTCGGATACACGCCGACTCTTTGCCCTACGGCCCTACGGCTACTTATCGTGGAGCGGGACGGTAACAGTCCCGCGTCTGAAGAAGTCAGACTTGAAATACATACATTCGGGCACGATTTGTTGGCATTCGAAGTAGAAGCGCTTCTCATCCGCCGCTCCCATCGAAAAAGTCTTGCGGGGAAGCACACCTTCTTTAACGACCGTCTTCACCAGGTCATTCTTGTCCATGATAGGCAAGAGAAAAGCCAAAGTTCCGTCCTCCGCGGTCTTTTCTGCAATCACCTCCTCGCCATGCACATAATCTATTGAAGCCTTAGGGTTTTCGGCCAGGAAAGGGTCGAGCCAGCTTGTGAGCG…	smic	GO:0000096,GO:0000097,GO:0000105,GO:0003674,GO:0003824,GO:0004477,GO:0004488,GO:0006082,GO:0006139,GO:0006163,GO:0006164,GO:0006520,GO:0006547,GO:0006555,GO:0006575,GO:0006725,GO:0006730,GO:0006732,GO:0006753,GO:0006760,GO:0006790,GO:0006793,GO:0006796,GO:0006807,GO:0008150,GO:0008152,GO:0008652,GO:0009058,GO:0009066,GO:0009067,GO:0009086,GO:0009108,GO:0009117,GO:0009165,GO:0009396,GO:0009987,GO:…	yes	CCCATCGAAAAAGTCTTGCGGGG	Bifunctional protein FolD OS=Phenylobacterium zucineum (strain HLK1) GN=folD PE=3 SV=1
Smic18954	Smic18954_gR1381f	3	symB_minutum_onechromo:171157981-171158003	1.7	0.0769479	GTCTTTGACTACTATCATGACGAAGGAGTTTTCCAGAGGATTGCCAAAAGCTTGATCTTCGATTACCTGAGCCTGACTGTGGTTTGCCTCAATGCAATGTGGATTGCAGTAGATGCTGATCTCAATGGCGCAGCTGTCATCACAGACTCTCCTCCAATCTTCATCGTGGTGGAAAACCTCTTTTGCACCTATTTTGTCTCGGAGGTTTTCATCCGCTTCATGGCATTTGAAGAGAAGTTTCGCTGCTTGCGAGACCGCTGGTTTGTCTTCGACTCTCTTTTGGTCGCTTTGCGCAACTAAGTTTATGTTTTTACTTTTTTTCCTATTCTTCTTTCGATCATCACACGTGATATTTCTTCCTTTGCCCTGACTTGCAAAGGTCTTTTTCATGGTCTTAGA…	smin	GO:0003674,GO:0005215,GO:0005216,GO:0005227,GO:0005244,GO:0005261,GO:0005488,GO:0005509,GO:0005575,GO:0005891,GO:0006810,GO:0006811,GO:0006812,GO:0006928,GO:0008150,GO:0008324,GO:0009987,GO:0015075,GO:0015267,GO:0016020,GO:0016021,GO:0022803,GO:0022832,GO:0022836,GO:0022838,GO:0022839,GO:0022857,GO:0022891,GO:0022892,GO:0030317,GO:0032879,GO:0032991,GO:0034220,GO:0034702,GO:0034703,GO:0034704,GO:…	yes	TGAAGTCTTCATCCGCTTCATGG	Putative uncharacterized protein OS=Perkinsus marinus (strain ATCC 50983 / TXsc) GN=Pmar_PMAR016882 PE=4 SV=1
Smic18954	Smic18954_gR1381f	0	Smic_oneseq:387630491-387630513	100	0.0505394	TGCTGGGTGGATCGCTGTGGATGCCGACCTCAACACTGCAGCCGTTATCACCAACGCCAGCCCACCGTTTATTCTCGTTTTCTCAGCTGCAGTTTCGCTGATAGGAAAAGCAAGCTTCAGCGTCTTGTAGGTCAATGCCCCATGCGATCCATGAGCTGCAGATCCGAGGTTGAAAACCTCTTCTGCACGTACTTTTTTGCTGAAGTCTTCATCCGCTTCATGGCTTTTGCCGAGAAGTGGCGGTGTTTGCGGGACGGTTGCTTGGTCTAGCACGGAGTTTCTTGTTGTTTCAGCTGTCTGTGTAAATCGCGTTTCCCCAGCAAGATCTGAATGGGAGGCTGGTTCGTTTTTGACTCGCTGCTGGTTTTTACCATGGTCATCGAAACGTGGATAATGCCG…	smic	GO:0003674,GO:0005215,GO:0005216,GO:0005227,GO:0005244,GO:0005261,GO:0005488,GO:0005509,GO:0005575,GO:0005891,GO:0006810,GO:0006811,GO:0006812,GO:0006928,GO:0008150,GO:0008324,GO:0009987,GO:0015075,GO:0015267,GO:0016020,GO:0016021,GO:0022803,GO:0022832,GO:0022836,GO:0022838,GO:0022839,GO:0022857,GO:0022891,GO:0022892,GO:0030317,GO:0032879,GO:0032991,GO:0034220,GO:0034702,GO:0034703,GO:0034704,GO:…	yes	TGAAGTCTTCATCCGCTTCATGG	Putative uncharacterized protein OS=Perkinsus marinus (strain ATCC 50983 / TXsc) GN=Pmar_PMAR016882 PE=4 SV=1
Smic18954	Smic18954_gR1381f	3	Kawagutii_onechromo:578213899-578213921	0.8	0.049756	CCATTTGGAGAAACAGCCATGTATGTATATCACCATGAAAAACATGTTTCTCTATCCAGGGAATCAACTTGAAACCTGCAGATCTTGCCTAAGGCACATTCTTAATTGCTTGGAAACAGCAATATATCACCATACATGGTACGGGTTAGTTCAACCACCAGGCATCGAATCACCACTTCCTAAGGCACATTCTTTTTCTTGGAAGTTTTCATTCGCTTCATGGCCTTCGAAGAGAAGAGTCGGGCCCTGCGAGATAAGTGGTTCGTCTTCGATTCGACGCTGGTACCTTGGGCTCTGATGTAGCTGGTTGTGGGTCAATGTTTAGCAGCTCAAATATCTTTCTTGAAACAGGGTAGCCTAGAAATAGTTGGTTTATTACCTGTATATGGTTGATATAGG…	skav	GO:0003674,GO:0005215,GO:0005216,GO:0005227,GO:0005244,GO:0005261,GO:0005488,GO:0005509,GO:0005575,GO:0005891,GO:0006810,GO:0006811,GO:0006812,GO:0006928,GO:0008150,GO:0008324,GO:0009987,GO:0015075,GO:0015267,GO:0016020,GO:0016021,GO:0022803,GO:0022832,GO:0022836,GO:0022838,GO:0022839,GO:0022857,GO:0022891,GO:0022892,GO:0030317,GO:0032879,GO:0032991,GO:0034220,GO:0034702,GO:0034703,GO:0034704,GO:…	yes	TGAAGTCTTCATCCGCTTCATGG	Putative uncharacterized protein OS=Perkinsus marinus (strain ATCC 50983 / TXsc) GN=Pmar_PMAR016882 PE=4 SV=1
Smic19188	Smic19188_gR1790f	3	symB_minutum_onechromo:391227159-391227181	1.6	0.12215	ATATCTTAAAAAAAAGAAATTGTAACTTACATTTTCCACACCTCCCCTTTCGGGCCATTAAGGGGGTAGTGATGCACACAGTTTTGAGATTCTTGCAATTCCATTTGGCTGTTTTGTACTAGGTCGAAATGAAATACACTTTCCCTGATTCCTCCTTTGCCAAAGTTCCGATCTTCCTCGTAGAACAGCTTTTGTTCCTGACCGATGGATTCACCAACTCGAGTCTTTTTGATGTACCTGAGCTTTGTGTTCAACTCATAACGCGAAGCTTGTCGACATGTAGACAACATGTATAAATACGTATATAGCATGTATATAGCTGTACGTATGCCTTCAGATATTATTCACATGTCAAGTCGAAATGTTTCAAGGACACCCATCAACTGATTCACCGAGCAG…	smin	GO:0000287,GO:0003674,GO:0003824,GO:0004749,GO:0005488,GO:0005509,GO:0006139,GO:0006725,GO:0006753,GO:0006793,GO:0006796,GO:0006807,GO:0008150,GO:0008152,GO:0009058,GO:0009116,GO:0009117,GO:0009165,GO:0009987,GO:0016740,GO:0016772,GO:0016778,GO:0018130,GO:0019438,GO:0019637,GO:0034641,GO:0034654,GO:0043167,GO:0043169,GO:0044237,GO:0044238,GO:0044249,GO:0044271,GO:0044281,GO:0044699,GO:0044710,GO:…	yes	ATCGATGACTTCACCAACTCCGG	Uncharacterized protein OS=Guillardia theta CCMP2712 GN=GUITHDRAFT_165488 PE=3 SV=1
Smic19188	Smic19188_gR1790f	0	Smic_oneseq:392276390-392276412	100	0.124217	ACCACTGAGCTTGGCCACGTCCGTGGCGTCGAAGCTGACCTCTTTCTGCGCCAACGCTAACATTGGCTTGATCATGACAGCTCAGCCCTCTGTCCAGACTCTGCTCGTAGTGCATATAGATGATGGAGCGGTACCTTTGAAGTTCTGTTGGTCCCAAAAGAGCACTGGAATACTCTGCTTAACAGGACCACATTCTCATCATCGATGACTTCACCAACTCCGGAAGCACCCTGTTTGGGGCGGTTGAGCGTCTCGGCGACGAAAACGGCCTCTCAAGTTCCACAGGGGGTGGCGCGGGGACTCGCATACATGCTGCTTTTCACGCCCCTCAAGCTGCAGCACTTGACACATAGCACTGCTAGATTCCAGCATCAGGCCATCCCGTTGGAAGAGTCGGCT…	smic	GO:0000287,GO:0003674,GO:0003824,GO:0004749,GO:0005488,GO:0005509,GO:0006139,GO:0006725,GO:0006753,GO:0006793,GO:0006796,GO:0006807,GO:0008150,GO:0008152,GO:0009058,GO:0009116,GO:0009117,GO:0009165,GO:0009987,GO:0016740,GO:0016772,GO:0016778,GO:0018130,GO:0019438,GO:0019637,GO:0034641,GO:0034654,GO:0043167,GO:0043169,GO:0044237,GO:0044238,GO:0044249,GO:0044271,GO:0044281,GO:0044699,GO:0044710,GO:…	yes	ATCGATGACTTCACCAACTCCGG	Uncharacterized protein OS=Guillardia theta CCMP2712 GN=GUITHDRAFT_165488 PE=3 SV=1
Smic19188	Smic19188_gR1790f	1	Kawagutii_onechromo:9767737-9767759	60.5	0.0379939	GACTTAACGTAGCGTAGCGCAATGCGATGAAACTCAATGCGATGCAATGCAACGTAGTGCCAAACAAACTAATCATCACATGCTGTTATCTAGCTTGTTGCCTGTCTCTGTGAGCGTACAAGGTTTTCTTGATGCATTTTTGAACGAACATCGCTAGCCCCACTGTCAGCGTGCCGTGTCTACAGGACCACATTTTGATCATCGACGACTTCACCAACTCTGGTGGTACCCTGTTCGGAGCGGTGGAGTGACTTGGACGCCGTGTGGCGCTGCATTGATCCAAAGAGCAGCAGCTGTTCTTCACGGTTTGTTCGGCACATTTGCGTCTGGGATATAAATGTCTGCTAGCAGTTGGGTAGTTACAGAGTTTCTTTGCGGTTCTCAACGGTTTTCTGCATT…	skav	GO:0000287,GO:0003674,GO:0003824,GO:0004749,GO:0005488,GO:0005509,GO:0006139,GO:0006725,GO:0006753,GO:0006793,GO:0006796,GO:0006807,GO:0008150,GO:0008152,GO:0009058,GO:0009116,GO:0009117,GO:0009165,GO:0009987,GO:0016740,GO:0016772,GO:0016778,GO:0018130,GO:0019438,GO:0019637,GO:0034641,GO:0034654,GO:0043167,GO:0043169,GO:0044237,GO:0044238,GO:0044249,GO:0044271,GO:0044281,GO:0044699,GO:0044710,GO:…	yes	ATCGATGACTTCACCAACTCCGG	Uncharacterized protein OS=Guillardia theta CCMP2712 GN=GUITHDRAFT_165488 PE=3 SV=1
Smic19200	Smic19200_gR862f	1	Kawagutii_onechromo:608899910-608899932	38.7	0.568319	CAAGTGCGCCCATGCTTGGATGGCAAACCCACCCTCTCTTTTGCACACTTTTGCTGCTTGCCAACCCCTTGCATTTGCAAGCGCTCATTTGGTTCGAGCATTTTTCAACCAATCTGGTTCCTGCGTCTGCCAGGGAATCAGTATGAGTATTTCCCTATCATTGCTACCTTCATTGCCGGCTACGCTGTGATCGTGTTGGAGGAGCAGACTGAAATCAACAAGGCAGCCACTGCACTGGTCCTGGGTGTGCCTTGCCTGAACGGCCGGGCCGCCTCATCGAAAGTGGTTAGCCCCTTCCATGCCCCTGGTTAATGATTTCATCTTTTTACACCCGTTGCACCTTGGATGATTGAAGACCTCGCCAACCCCTGAGTCGTGCCACAAGACAAATGAGCGTCA…	skav	GO:0003674,GO:0005215,GO:0005575,GO:0005886,GO:0006810,GO:0006811,GO:0006812,GO:0006814,GO:0008150,GO:0009987,GO:0015291,GO:0015297,GO:0015672,GO:0016020,GO:0016021,GO:0022804,GO:0022857,GO:0030001,GO:0044425,GO:0044464,GO:0044699,GO:0044763,GO:0044765,GO:0051234,GO:0055085	yes	GGAGCAGACTGAGATCAACAAGG	Na(+)/H(+) antiporter NhaD OS=Halomonas elongata (strain ATCC 33173 / DSM 2581 / NBRC 15536 / NCIMB 2198 / 1H9) GN=nhaD PE=1 SV=1
Smic19200	Smic19200_gR862f	0	Smic_oneseq:392412257-392412279	100	0.593089	CCGATAGTGGCCACTTTTGTGGCAGGCCGGCCACAGACACCAAAATGTGTCGACCAGTGCAGCTTTTGATTGTCGAGTCGAGGCTATGCAGTCATCGTCCTGGAGGACATCGCTGCAACAACATGTTCTTGGATGCAGTCGCTGCTTTTGCTGCCTGCGACCTGCCAGCAGCACTAATGACCAGATCTCCCAGCTCTGCAGGAGCAGACTGAGATCAACAAGGCAGCCACGGCCTTGATACTCGGAGCACCCTGGCCAGCTTAGTCACAGGTCTTTGTTCACCTTAGGCCCTAGGAGGTTAAAGGATGTTTTTTTTTGGGGGACGTCCCGAGGTTCTGGTCTGGGCCTTGGTCGGCACTGGCAGCTCGGCTTGTCCATGTGCAGGAATCCTCCGAAAGG…	smic	GO:0003674,GO:0005215,GO:0005575,GO:0005886,GO:0006810,GO:0006811,GO:0006812,GO:0006814,GO:0008150,GO:0009987,GO:0015291,GO:0015297,GO:0015672,GO:0016020,GO:0016021,GO:0022804,GO:0022857,GO:0030001,GO:0044425,GO:0044464,GO:0044699,GO:0044763,GO:0044765,GO:0051234,GO:0055085	yes	GGAGCAGACTGAGATCAACAAGG	Na(+)/H(+) antiporter NhaD OS=Halomonas elongata (strain ATCC 33173 / DSM 2581 / NBRC 15536 / NCIMB 2198 / 1H9) GN=nhaD PE=1 SV=1
Smic19200	Smic19200_gR862f	3	symB_minutum_onechromo:153482138-153482160	0.6	0.321051	GCACCCTCTCAAGAATCGCACACTTGTTCTGCTTGCAAAGAACTGGTCGATACTTTACAGAAGTTCACTCATATCCAGATTTGTTTCCAAACCACCTTTGCACATCCTTAGGTTTCCGTTCCGTTTCTTGCTGGGAGTCAATACGAGTACTTTCCAATGGTTGCAACCTTCTTCGCTGGCTATGCTGTGATTGCACTGGAAGAGCAGACTGCAATCAACAAGGCGACCGGGAAATCAAAAGGACAAATCTTGGTTTGCTTCAGATGGTACTCTAGTCACCTCACACGTAAGTATGTTTGCCTGAAAAGAAACAGTCGTGCAGAAGGAATGATTTTGGGTATGACTTAGGCAACCACTTTTCTTTGCATCGCCCGTCATACATAGGGCACATTGGTCGTA…	smin	GO:0003674,GO:0005215,GO:0005575,GO:0005886,GO:0006810,GO:0006811,GO:0006812,GO:0006814,GO:0008150,GO:0009987,GO:0015291,GO:0015297,GO:0015672,GO:0016020,GO:0016021,GO:0022804,GO:0022857,GO:0030001,GO:0044425,GO:0044464,GO:0044699,GO:0044763,GO:0044765,GO:0051234,GO:0055085	yes	GGAGCAGACTGAGATCAACAAGG	Na(+)/H(+) antiporter NhaD OS=Halomonas elongata (strain ATCC 33173 / DSM 2581 / NBRC 15536 / NCIMB 2198 / 1H9) GN=nhaD PE=1 SV=1
Smic19335	Smic19335_gR1733r	1	symB_minutum_onechromo:522390663-522390685	31.5	0.305218	GGTTGCGTTTTTTCGTGCTTATTTTCTCCTAGGATTTTTTTCAACACCCTTCTAGAGCAACTGATATTCTACCAAGGTCCAAAAAACAATATCAGTGCAGCACCGTTTAAATTCTGACTTCAAGAGTCCTTCGTAAAGACGCCTGCGGGCAAGGACAACAAGGGCCAAATACAGACCATCAAAATGGTAAAGCCCCAGCCCCACTTCTGAATCCACCATTTGGCAGCATCCAAGAACTCTGAGGTATAATCTTTGTCTTCCAAGCCACTGCTGTCTTCCTCCAACATCTCGATCTGACCCATGGATTTAAAGTCATAATTTTGAGGTTTGATAAAGGAAAAGATGGCATGGATCAAGGCGGAAGATCCTATGGCAACTATGTTGCCAGCCAGATTACAG…	smin	GO:0003674,GO:0005215,GO:0005575,GO:0005886,GO:0006810,GO:0008150,GO:0009987,GO:0015204,GO:0015291,GO:0015293,GO:0015840,GO:0016020,GO:0016021,GO:0019755,GO:0022804,GO:0022857,GO:0022891,GO:0022892,GO:0042886,GO:0042887,GO:0044425,GO:0044464,GO:0044699,GO:0044763,GO:0044765,GO:0051234,GO:0055085,GO:0071702,GO:0071705,GO:0071918	yes	CCACTTCTGAATCCACCACTTGG	Urea-proton symporter DUR3 OS=Arabidopsis thaliana GN=DUR3 PE=1 SV=1
Smic19335	Smic19335_gR1733r	0	Smic_oneseq:394784208-394784230	100	0.477212	TTGCCAACCATGAAGTAGCACACACCCATGATGGCTCCCCATGATTCTTGGATGGGGAGGACGATGATCACGAACGTGGCCACGAAGCTCCAGGCGATACTGATGAACACCCAGAAAGCGAAGTAGTCCGTCGTAAAGACCCCGGCAGGCAAAGACAGCAGAGGCCAAATCAGAACCATCAGGATGGTGAAGCCCCAACCCCACTTCTGAATCCACCACTTGGCCGCATCCAGGAAGTCCGAGGTGTAGTCCTCGTCGTCGAGGCCGCTCATGTCCTGCTCGAGCATTTCCTTGACCGATCAGACTCTCGAAGTTACGGTGACACCCGGAAAGCCCGACGAGCAACTACTAGTTACTAGTACATTGCTACAGTCATCTACAGCCAACGGCCCCAAACCT…	smic	GO:0003674,GO:0005215,GO:0005575,GO:0005886,GO:0006810,GO:0008150,GO:0009987,GO:0015204,GO:0015291,GO:0015293,GO:0015840,GO:0016020,GO:0016021,GO:0019755,GO:0022804,GO:0022857,GO:0022891,GO:0022892,GO:0042886,GO:0042887,GO:0044425,GO:0044464,GO:0044699,GO:0044763,GO:0044765,GO:0051234,GO:0055085,GO:0071702,GO:0071705,GO:0071918	yes	CCACTTCTGAATCCACCACTTGG	Urea-proton symporter DUR3 OS=Arabidopsis thaliana GN=DUR3 PE=1 SV=1
Smic19335	Smic19335_gR1733r	0	Kawagutii_onechromo:196095906-196095928	100	0.477212	ATATGTTGGCGATCGGAGGATTATGAATTGAAAACCAACTGAAGAAACCGCCCGTTGAGTCCACAAAGCCTAGATGCCATAAAACGGAAACAAAACATTCTGCCGAGTCTAGCTGTCATGTGCGTCTCCTTGGTGAAGACTCCAGCCGGCAAGGAGAGCAATGGCCAAGCGAGGACCATCAAAATGGTGAAGCCCCATCCCCACTTCTGAATCCACCACTTGGCCGCGTCCAAGAACTCCTTGCTGTATTCCTTGTCATCCAGGCCACTCATGTCCTGCTCCAACATCTGGATCTTTCCCATGGACTCGAAATCGTAGTTCTGCGGCGAAATGAAAGAAAAGATGGCATGGATCAAGCCAGAGGATACCAAAGCTACGACGTTTCCGGCCAGGTTTGGG…	skav	GO:0003674,GO:0005215,GO:0005575,GO:0005886,GO:0006810,GO:0008150,GO:0009987,GO:0015204,GO:0015291,GO:0015293,GO:0015840,GO:0016020,GO:0016021,GO:0019755,GO:0022804,GO:0022857,GO:0022891,GO:0022892,GO:0042886,GO:0042887,GO:0044425,GO:0044464,GO:0044699,GO:0044763,GO:0044765,GO:0051234,GO:0055085,GO:0071702,GO:0071705,GO:0071918	yes	CCACTTCTGAATCCACCACTTGG	Urea-proton symporter DUR3 OS=Arabidopsis thaliana GN=DUR3 PE=1 SV=1
Smic1949	Smic1949_gR645r	0	Smic_oneseq:44422638-44422660	100	0.0692595	GTCTTTGCATAGTTCTACAATGCCTCTCTTGTCCAGGGCAGGCGTGTCAATTGTCTGATTCCCCTTTGCAATCTGCGCGTCCAGCACACTCATCACCAAGGAACTTCCGCTGCCGCTTGTGGTATAAGGGACGCGCTCGAAGCTACCAATGGCGTCGTAGTGATACACCGCCCCTTTACCTTCATCATCGATGCCGCAAAGAACGTTGAAGGTGTAGTACGGGAAGAAGCGCTTGTAGTACAACGTAGTTGCGAGCATCTGAGCAATCGCTGTGACCGATGGCTGCTTGCGGTGTTGATGCTCATACATCACCTGGGCAGCCAAGCACGGCCAGTCCATGTCGTGGGAAAGGAAGGGGCCGTGTTGAGTCGGTGTGCAAACTGCTGCCGGCAAACATGC…	smic	GO:0000502,GO:0003674,GO:0003824,GO:0004175,GO:0004298,GO:0005575,GO:0005634,GO:0005737,GO:0005839,GO:0006508,GO:0006810,GO:0006897,GO:0006907,GO:0008150,GO:0008152,GO:0008233,GO:0016192,GO:0016787,GO:0019538,GO:0032991,GO:0043170,GO:0043226,GO:0043227,GO:0043229,GO:0043231,GO:0043234,GO:0044238,GO:0044351,GO:0044424,GO:0044464,GO:0051234,GO:0051603,GO:0070003,GO:0070011,GO:0071704	yes	GAACGTTGAAGGTGTAGTACGGG	Proteasome subunit beta type-1 OS=Dictyostelium discoideum GN=psmB1 PE=3 SV=1
Smic1949	Smic1949_gR645r	2	Kawagutii_onechromo:925118751-925118773	8.6	0.648413	AATCGCGTCATAGTGATACACGGCTCCCTTGCCTTCATCGTCAACACCACCTTGGTCAACCCTTCCAAACGCACGGGATTGGTTTAAGGCCCATGTGCATTTTGCTAAACACTTCCAGGCAATGCCAAGGGGGAATGTGATTTCTGACCAACCCTCCTGTCTCCCTGAATGCGATCACTGATTCACAGCCATGCCGCACAGTACGTTGAAGGTGTAGTAGGGGAAGAAGCGCTTGTAATACAAAGTGGTGGAAAGCATCTGAGCAATTGCGGTCACAGATGCCTGTCGCCGATGCTGGTGTTCATACATCACCTTAGAGGCACTTTCTCCCGCTCAACAGGCTCAACAGGCTCAGCAAGCTCAGAACAAACCGAACTTCCAAATCTGGGTCTCGCACCA…	skav	GO:0000502,GO:0003674,GO:0003824,GO:0004175,GO:0004298,GO:0005575,GO:0005634,GO:0005737,GO:0005839,GO:0006508,GO:0006810,GO:0006897,GO:0006907,GO:0008150,GO:0008152,GO:0008233,GO:0016192,GO:0016787,GO:0019538,GO:0032991,GO:0043170,GO:0043226,GO:0043227,GO:0043229,GO:0043231,GO:0043234,GO:0044238,GO:0044351,GO:0044424,GO:0044464,GO:0051234,GO:0051603,GO:0070003,GO:0070011,GO:0071704	yes	GAACGTTGAAGGTGTAGTACGGG	Proteasome subunit beta type-1 OS=Dictyostelium discoideum GN=psmB1 PE=3 SV=1
Smic1949	Smic1949_gR645r	3	symB_minutum_onechromo:471155813-471155835	1.5	0.562143	TTCCAATTGCATCATAGTGATACACCGCACCCTTCCCTTCATCATCAACACCACCTGAGTTGGGCAAATACAAGTGTCAGTAAAACATCCTGGAAGTTTTCAACACTAAAGCTAGGGGAAGAGCCAGCGTGGAAATGCTTTTTGGTTGAAACAGATAATTCAAAAGCCCTCCTCATGGCATCACGGAGCCATGTTACACAGCACATTGAAGGTGTAGTAGGGGAAGAAACGCTTGTAGTACAAGGTTGTAGAGAGCATCTGCGCAATCGCAGTCACAGATGCCTGACGCCTATGCTGGTGTTCATACATGACCTGAGAGCAAAAAGCAGAAACAGGTTGTGAAGTGTCACCTGAAAGATGAGCTGGAATGTGCTACCCTTCATCAAATCTATATCATTC…	smin	GO:0000502,GO:0003674,GO:0003824,GO:0004175,GO:0004298,GO:0005575,GO:0005634,GO:0005737,GO:0005839,GO:0006508,GO:0006810,GO:0006897,GO:0006907,GO:0008150,GO:0008152,GO:0008233,GO:0016192,GO:0016787,GO:0019538,GO:0032991,GO:0043170,GO:0043226,GO:0043227,GO:0043229,GO:0043231,GO:0043234,GO:0044238,GO:0044351,GO:0044424,GO:0044464,GO:0051234,GO:0051603,GO:0070003,GO:0070011,GO:0071704	yes	GAACGTTGAAGGTGTAGTACGGG	Proteasome subunit beta type-1 OS=Dictyostelium discoideum GN=psmB1 PE=3 SV=1
Smic19665	Smic19665_gR271f	2	Kawagutii_onechromo:31226647-31226669	3.9	0.239468	TTGCCTGGATTTTCCAAATCAACTATTGGAAATGAAATCAACTATCTGTTGGAAATCTACTTCTAGATTTTCCAAAATTTATTGGAACGACTATCTGTTGGCCGGGTCGCATTTCTGTCTGCTGGTTGTGAAGACGTTAAACGTCGCATTTCTGTCTCGGTGCAGGCGCGCCTGGCCAAGAAGATGACCCAGGCATCACTGGCCACCGCCATCAACGAGAAGGTGTGCCACCACGCGAAGAATTGGTTCTACCACGTAACCGATTGACGGTTGGAGGCTCTGGATAGTCAACCACCTGTAGGACTTTTCTTGATATTTTTATGCCTTGTTGTGCTGTATGATTGTTGTGTGGACGTTTGTGATCATCGTATGCAGATGTTCGAGCATTTGGTGAGCTTA…	skav	GO:0000988,GO:0000989,GO:0003674,GO:0003676,GO:0003677,GO:0003712,GO:0003713,GO:0005488,GO:0005575,GO:0005634,GO:0005730,GO:0005737,GO:0006139,GO:0006351,GO:0006355,GO:0006725,GO:0006807,GO:0008150,GO:0008152,GO:0009058,GO:0009059,GO:0009889,GO:0009891,GO:0009893,GO:0009987,GO:0010468,GO:0010556,GO:0010557,GO:0010604,GO:0010628,GO:0016070,GO:0018130,GO:0019219,GO:0019222,GO:0019438,GO:0031323,GO:…	yes	GGCGACTGCCATCAACGAGAAGG	Multiprotein-bridging factor 1b OS=Arabidopsis thaliana GN=MBF1B PE=2 SV=1
Smic19665	Smic19665_gR271f	2	symB_minutum_onechromo:307661396-307661418	0.9	0.139618	CGATTTTTGTTTTGGGGGGGATACCGGATTAAGAACCCCAAAACCTATTTTTGCCAAGTTTTTGTGCATGGTGTTGGAGTATGGTGCTCATCTAATGATACCGGCAAGTTTTGCTCTTGCTTTAGCAATTCAGCAAAGCCAAATGAACTAATTTGGGTTTGGTAGGCGCGCCTCGCCAAGAAGATGACGCAGTCCTCTTTGGCGACCGCCATCAATGAGAAGGCTCCGAGAGACTGTAGGGAGAGGACCGCCAGTGTGTCNNNNNNNNNNNNNNNNNNNNNNNNNNNNNNNNNNNNNNNNNNNNNNNNNNNNNNNNNNNNNNNNNNNNNNNNNNNNNNNNNNNNNNNNNNNNNNNNNNNNNNNNNNNNNNNNNNNNNNNNNNNNNNNNNNNNNNNNNNN…	smin	GO:0000988,GO:0000989,GO:0003674,GO:0003676,GO:0003677,GO:0003712,GO:0003713,GO:0005488,GO:0005575,GO:0005634,GO:0005730,GO:0005737,GO:0006139,GO:0006351,GO:0006355,GO:0006725,GO:0006807,GO:0008150,GO:0008152,GO:0009058,GO:0009059,GO:0009889,GO:0009891,GO:0009893,GO:0009987,GO:0010468,GO:0010556,GO:0010557,GO:0010604,GO:0010628,GO:0016070,GO:0018130,GO:0019219,GO:0019222,GO:0019438,GO:0031323,GO:…	yes	GGCGACTGCCATCAACGAGAAGG	Multiprotein-bridging factor 1b OS=Arabidopsis thaliana GN=MBF1B PE=2 SV=1
Smic19665	Smic19665_gR271f	0	Smic_oneseq:401228967-401228989	100	0.317971	TACCTCACCCTCTAATGATCTCTAAAGCCCAAAATCGGGGCCTGGGCGATTACCGATACTGTCCCGCAGGCCTTAGTTCGGCCTCCTTGACATAGCCATACGCTATCAGCAAAGGCCAGCTAAGCCTTGTTCCAGTTTCTCGTGCCTTTAAGTTAAGCCCCAAAGGCGCGTCTAGCGAAGAAGATGACGCAGACCGCCCTGGCGACTGCCATCAACGAGAAGGTCGCAGCAATGGAGCTTAGCTTGTTGAAANNNNNNNNNNNNNNNNNNNNNNNNNNNNNNNNNNNNNNNNNNNNNNNNNNNNNNNNNNNNNNNNNNNNNNNNNNNNNNNNNNNNNNNCGTTAAGGCAGCCGTTTTATATCGTTCCTGCAAGGGTTTTGTGAGCAGGGCTCAGCGGCA…	smic	GO:0000988,GO:0000989,GO:0003674,GO:0003676,GO:0003677,GO:0003712,GO:0003713,GO:0005488,GO:0005575,GO:0005634,GO:0005730,GO:0005737,GO:0006139,GO:0006351,GO:0006355,GO:0006725,GO:0006807,GO:0008150,GO:0008152,GO:0009058,GO:0009059,GO:0009889,GO:0009891,GO:0009893,GO:0009987,GO:0010468,GO:0010556,GO:0010557,GO:0010604,GO:0010628,GO:0016070,GO:0018130,GO:0019219,GO:0019222,GO:0019438,GO:0031323,GO:…	yes	GGCGACTGCCATCAACGAGAAGG	Multiprotein-bridging factor 1b OS=Arabidopsis thaliana GN=MBF1B PE=2 SV=1
Smic19977	Smic19977_gR1346f	0	Smic_oneseq:407245407-407245429	100	0.775157	AATCCCACCAGGCCCTGTGCTCGGGTCTCCGCTGCCTTGCAGTGGGAAAAGCGAGCCGCGAGCCCTTCGTGAGGACGTTTGCTTCAAAGGCGAGGGTCTCTGTGTCATCTTCCTGAAGGTCCTCTCCGGGCTGAATCTGGGGTGAGCGCAGAAGCAAGCCCTGAGCGCCCATCTCCTGCGAGGATGGTGAAGCTTCCCAGGCTGAGATCGACATGCTCACAGGCCGCTTCTCATGTAAGGACTTTGTTTTTTGAAGTGCGTTACCAGCACCCTTGCCCACTGTCCGGTTCTTCGTTGGGAGGTCTGTCCAAGAAGTACACTTCGCAGCTGAGCGACCGTGGTGCCAAGATGAAGTGGATGCTTGCCTGGGATCGACTGGTTTGACAGTGAGTCTCTAAG…	smic	GO:0003674,GO:0003756,GO:0003824,GO:0005575,GO:0005783,GO:0005788,GO:0006457,GO:0006810,GO:0006897,GO:0006907,GO:0006950,GO:0008150,GO:0008152,GO:0009987,GO:0016192,GO:0016853,GO:0016860,GO:0016864,GO:0019538,GO:0019725,GO:0031974,GO:0033554,GO:0034976,GO:0042592,GO:0043170,GO:0043226,GO:0043227,GO:0043229,GO:0043231,GO:0043233,GO:0044237,GO:0044238,GO:0044260,GO:0044267,GO:0044351,GO:0044422,GO:…	yes	GCTGAGATCGACATGCTCACAGG	Putative protein disulfide-isomerase DDB_G0275025 OS=Dictyostelium discoideum GN=DDB_G0275025 PE=1 SV=1
Smic19977	Smic19977_gR1346f	2	Kawagutii_onechromo:914591148-914591170	1.7	0.634084	ATCAGGTGCCGGGCGCGACATGTCCAGCTGGCATCACATATCCAGCTGTTCATTCGTCATTTTGACGCCTGGTTTTCCAGGATGTTTGCTTCAAGGGCGAGGGCTTGTGTGTCATCTATCTCAAGGACTGAATTCTTCGGGGCCCGAATCCCCAAGGCAGTTTGGCACTGACATTGAACCAGGATGGCGAAGCAACACCAGCTGAGATTGAGATGCTCACAGGCCTCGGCTTATCATTTGTGAACATGTTTTAATGTTTTAAAGAGCAGTACATAGCTGAAACAATTAGAACAAATGAAATAGTTTGAAGAAATTCTCAGGTAAACAATATACTTGTAAATTAACGATGAATTTAAGGACAGTATGTTTATTTTGTTATTCATTTATATCATTGTTTCT…	skav	GO:0003674,GO:0003756,GO:0003824,GO:0005575,GO:0005783,GO:0005788,GO:0006457,GO:0006810,GO:0006897,GO:0006907,GO:0006950,GO:0008150,GO:0008152,GO:0009987,GO:0016192,GO:0016853,GO:0016860,GO:0016864,GO:0019538,GO:0019725,GO:0031974,GO:0033554,GO:0034976,GO:0042592,GO:0043170,GO:0043226,GO:0043227,GO:0043229,GO:0043231,GO:0043233,GO:0044237,GO:0044238,GO:0044260,GO:0044267,GO:0044351,GO:0044422,GO:…	yes	GCTGAGATCGACATGCTCACAGG	Putative protein disulfide-isomerase DDB_G0275025 OS=Dictyostelium discoideum GN=DDB_G0275025 PE=1 SV=1
Smic19977	Smic19977_gR1346f	1	symB_minutum_onechromo:70787790-70787812	61.1	0.523778	AATGTCAGAAGTGTTGTGTTGCCACTATTGCCTCCTGAGCTGATAAGATAGCAGGATGTTTGCTTCAAGGGCGAGGGCTTGTGTGTCATCTACCTCAAGGAGAGGGGGGCCAAAAACTTCATGAGAGATTTTCTCTTCATTTCACTTCCATAGGAGGTTTGCTCCTGATTGCAAGAATCCAGGATGGCGAAGCATCGCAAGCTGAGATTGACATGCTCACAGGCTCCTTGAAAAATGACTGGCCGCTGTGAGATGTCTCGCAAAGTCAGACGTGTGGAACATGGAAAGAAAACCCGTACACGAAGCTTCAAGTTGGAGAAGGGTGGTGCCAGGTCTATCCAAGAAGTATACCTCCCAGCTGTCAGATCGTGGTGCCAAGATGAAGTGGCAGCTTGGCGT…	smin	GO:0003674,GO:0003756,GO:0003824,GO:0005575,GO:0005783,GO:0005788,GO:0006457,GO:0006810,GO:0006897,GO:0006907,GO:0006950,GO:0008150,GO:0008152,GO:0009987,GO:0016192,GO:0016853,GO:0016860,GO:0016864,GO:0019538,GO:0019725,GO:0031974,GO:0033554,GO:0034976,GO:0042592,GO:0043170,GO:0043226,GO:0043227,GO:0043229,GO:0043231,GO:0043233,GO:0044237,GO:0044238,GO:0044260,GO:0044267,GO:0044351,GO:0044422,GO:…	yes	GCTGAGATCGACATGCTCACAGG	Putative protein disulfide-isomerase DDB_G0275025 OS=Dictyostelium discoideum GN=DDB_G0275025 PE=1 SV=1
Smic20018	Smic20018_gR674f	0	Smic_oneseq:408050964-408050986	100	0.264696	NNNNNNNNNNNNNNNNNNNNNNNNNNNNNNNNNNNNNNNNNNNNNNNNNNNNNNNNNNNNNNNNNNNNNNNNNNNNNNNNNNNNNNNNNNNNNNNNNNNNNNNNNNNNNNNNNNNNNNNNNNNNNNNNNNCAAGTGGTGTCATTTCAAGATCCAACAGCTGGCGATTTGTGAGGTGGGCTTTGCAGAGAATGCGCCTATGCCCACCAGCACTGTCCCAGAGGGGGCCTTGGACTTCCGAGCAGGGGCCTCAGGGCTTGGGGCACGTCACGGAATGTGCGGGGGTTGCTCTTCCAACCTTGGACATCGAGTGCTGCCTCAACAACGCAGGCCAAGCTTCTCAGCCTAAGCCCACCAAGCCAGATTCACACAACTCGCGAAGCCCGTGGACCGAACTGCGC…	smic	GO:0003674,GO:0003824,GO:0005215,GO:0005488,GO:0005575,GO:0005739,GO:0005743,GO:0006810,GO:0006811,GO:0006812,GO:0006818,GO:0008121,GO:0008150,GO:0008152,GO:0008324,GO:0009987,GO:0015075,GO:0015077,GO:0015078,GO:0015672,GO:0015992,GO:0016020,GO:0016021,GO:0016491,GO:0016679,GO:0016681,GO:0019866,GO:0022857,GO:0022890,GO:0022891,GO:0022892,GO:0031090,GO:0031966,GO:0034220,GO:0043167,GO:0043169,GO:…	yes	CCCACCAGCACTGTCCCAGAGGG	Cytochrome b-c1 complex subunit Rieske, mitochondrial OS=Zea mays PE=2 SV=1
Smic20018	Smic20018_gR674f	2	Kawagutii_onechromo:646670410-646670432	3.9	0.562502	TGAAATATGCCCATTACGACACCATTCGCGAACCAACTTTCCCACGGAAGCCAGACCTCTCCAAGGGTGAGCTTGCCTCTGGTGCCACAGTCACCCGAACAGATGTTTGGTACGATCCCAAAGAGCCTGCAATTGTGTCAATTGCAAAGTTCTCCCCTGAGAATTTCCGACCCGTTGGCTTGGCTGAGAATGCCCCAATGCCGACCAGCACCGTCCCAGAGGGTGCCTTGGACTTCCGGGCCAACCGCCTTCCCATTGGCCATGCAGATCGTCGCCCCTTCGTGTACTTCATGACAGCAGCCAGTGCTGTGATTGCCGCTTCTCTCATCCGAGCAATTGCCGGCAAGCTGATCCTGACTCTGTGGCCAGCAAAAGATGTGTTTGCTGCAGGTATTGTGG…	skav	GO:0003674,GO:0003824,GO:0005215,GO:0005488,GO:0005575,GO:0005739,GO:0005743,GO:0006810,GO:0006811,GO:0006812,GO:0006818,GO:0008121,GO:0008150,GO:0008152,GO:0008324,GO:0009987,GO:0015075,GO:0015077,GO:0015078,GO:0015672,GO:0015992,GO:0016020,GO:0016021,GO:0016491,GO:0016679,GO:0016681,GO:0019866,GO:0022857,GO:0022890,GO:0022891,GO:0022892,GO:0031090,GO:0031966,GO:0034220,GO:0043167,GO:0043169,GO:…	yes	CCCACCAGCACTGTCCCAGAGGG	Cytochrome b-c1 complex subunit Rieske, mitochondrial OS=Zea mays PE=2 SV=1
Smic20018	Smic20018_gR674f	3	symB_minutum_onechromo:567301631-567301653	0.5	0.854363	TGAAGTTTGCCCATTACGACACCATTCGTGAGCCAACTTTCCCTAGGAAGCCAGACCTTTCCAAGGGCGAGCTTGCTTCAGGTGCCACAGTCACCCGAACGGATGTTTGGTATGATCCCAAGGAACCTGCCGTTGTGTCCATTGCAAAGTTCTCTCCAGAGAACTTCCGACCTGTTGGTTTGGCTGAGAATGCACCCATGCCAACAAGCACTGTTCCAGAGGGCGCCTTGGACTTTCGAGCCAATCGCCTTCCCATTGGTCATGCAGATCGTCGCCCCTTTGTGTACTTCATGACTGCAGCAAGTGCAGTGATTGCGGCTTCTCTCATCCGGGCAATTGCGGGCAAGCTGATCCTTACGCTTTGGCCAGCCAAGGATGTGTTTGCTGCTGGTATTGTGG…	smin	GO:0003674,GO:0003824,GO:0005215,GO:0005488,GO:0005575,GO:0005739,GO:0005743,GO:0006810,GO:0006811,GO:0006812,GO:0006818,GO:0008121,GO:0008150,GO:0008152,GO:0008324,GO:0009987,GO:0015075,GO:0015077,GO:0015078,GO:0015672,GO:0015992,GO:0016020,GO:0016021,GO:0016491,GO:0016679,GO:0016681,GO:0019866,GO:0022857,GO:0022890,GO:0022891,GO:0022892,GO:0031090,GO:0031966,GO:0034220,GO:0043167,GO:0043169,GO:…	yes	CCCACCAGCACTGTCCCAGAGGG	Cytochrome b-c1 complex subunit Rieske, mitochondrial OS=Zea mays PE=2 SV=1
Smic20030	Smic20030_gR1012f	3	symB_minutum_onechromo:432656240-432656262	1.1	0.103828	CTGGAACCAGATTGAAGATTGGCTTCTCAAAGTGTCATGGATTTGCAGCAGGGAACTTTTTTTTTGAATTTTCCTCTCAGGTACTGAGATTTGGTGTTCGTGAAATGTGGGTTTTTGAGTTGGAGACTTAGATTTTCTTTGCCATGGATTCAATCACAAAAATTGCCGAGCAAAACTTCTCTTAACTGCCTAAGGCGAGCTCCCATGCATCTTCGCAGCCAGGCTTTGGCATTTGAGCGTTGGGATGGGAGGGACTTTTTGTGGTCAAAAAATTCAGGTACCTAAAATGGTTCGGAATCCGAACTCAAATGGCTTATGTAAGGGAAACCCTCCATTTTTGGTACCTCAAACTTCTGATGTTGGGTCGTTTTCATCAGGATGCTGAAATGGCATGCAACA…	smin	GO:0002790,GO:0003674,GO:0004871,GO:0004872,GO:0004888,GO:0004930,GO:0005488,GO:0005543,GO:0005575,GO:0005886,GO:0006810,GO:0007165,GO:0007166,GO:0007186,GO:0008150,GO:0008289,GO:0009914,GO:0009987,GO:0010817,GO:0015833,GO:0016020,GO:0016021,GO:0023061,GO:0030072,GO:0030073,GO:0031210,GO:0032940,GO:0036094,GO:0038023,GO:0042886,GO:0043167,GO:0043168,GO:0043169,GO:0043178,GO:0044425,GO:0044464,GO:…	yes	ACCCATGCACCTCCGCAGCCAGG	Glucose-dependent insulinotropic receptor OS=Rattus norvegicus GN=Gpr119 PE=1 SV=1
Smic20030	Smic20030_gR1012f	0	Smic_oneseq:408292430-408292452	100	0.0593034	TCGTTGCTGTCGCTGGTTTCTTGTTATGTTGCCCCAGCACATAGCATCCACACACGTGTCTTCAACATGCGACGGGGGCAGCACTGACAGGTACTGCGGTTTGGAGTTCGGGAGATGTGGGTATTCGAGTCCACTGCTCAGAATTGTGAGCGAGCGTGCAAGCTGTCTGCCTGCAAAGGCTCTGTGTGCTTAAGGCGGGCACCCATGCACCTCCGCAGCCAGGCTCAAATGTCCCCGTCGTGATANNNNNNNNNNNNNNNNNNNNNNNNNNNNNNATANNNNNNNNNNNNNNNNNNNNNNNNNNNNNNACATTGACCAGTGGCTGTTGGCCACGTCTGGATATTCACCGAACTTCAGGCGTTTCGTTGCGATTGTCAGTTGCATGCTTTTCTCTTGCTG…	smic	GO:0002790,GO:0003674,GO:0004871,GO:0004872,GO:0004888,GO:0004930,GO:0005488,GO:0005543,GO:0005575,GO:0005886,GO:0006810,GO:0007165,GO:0007166,GO:0007186,GO:0008150,GO:0008289,GO:0009914,GO:0009987,GO:0010817,GO:0015833,GO:0016020,GO:0016021,GO:0023061,GO:0030072,GO:0030073,GO:0031210,GO:0032940,GO:0036094,GO:0038023,GO:0042886,GO:0043167,GO:0043168,GO:0043169,GO:0043178,GO:0044425,GO:0044464,GO:…	yes	ACCCATGCACCTCCGCAGCCAGG	Glucose-dependent insulinotropic receptor OS=Rattus norvegicus GN=Gpr119 PE=1 SV=1
Smic20030	Smic20030_gR1012f	3	Kawagutii_onechromo:839987795-839987817	1.2	0.126127	CCAGATCCCAATACCTGGCTGGCAAGACTCTATGATGAGAAAGGCACTGAAGGTGGTGCAGGGATGGGTCCTGGCGGTGGTCACAGCGGCGGAGGAACCACTGTTGATGGTGAGGCTGTCGATCCTATGCTGGGGAGCCCTCTTCACAGTGGAAGCGTGCTGAGATTTGGGGTACGAGAGATGTGGGTTTTCGAGCGAGCTCCGATGCACCTTCGCAGCCAGGATGCCGAAATTGCATGCAACAGAGCTGCAGCGAATTCACAGGAGGACCCTAGTCTCATAAGATCACTGAAGATCCCAAGCAATGCTGTGGATTCCGCAGTCCAGAGATGTCCAGATTGGTTCTCAATTGTCAGAGTGGTGCTGGAGTGCCGGTTGGAGCCGGACGAGCCAGCCTGC…	skav	GO:0002790,GO:0003674,GO:0004871,GO:0004872,GO:0004888,GO:0004930,GO:0005488,GO:0005543,GO:0005575,GO:0005886,GO:0006810,GO:0007165,GO:0007166,GO:0007186,GO:0008150,GO:0008289,GO:0009914,GO:0009987,GO:0010817,GO:0015833,GO:0016020,GO:0016021,GO:0023061,GO:0030072,GO:0030073,GO:0031210,GO:0032940,GO:0036094,GO:0038023,GO:0042886,GO:0043167,GO:0043168,GO:0043169,GO:0043178,GO:0044425,GO:0044464,GO:…	yes	ACCCATGCACCTCCGCAGCCAGG	Glucose-dependent insulinotropic receptor OS=Rattus norvegicus GN=Gpr119 PE=1 SV=1
Smic20036	Smic20036_gR1304f	0	Smic_oneseq:408361259-408361281	100	0.276259	GGTCAATTGGAAGCTTTTGCGCACCAGGCCGGCTGCTGTGAAGTGCTTCGGTCGGTTTGCCTTCGAATCAAGCGAGCTCGCACGAAGATGCAAGTCGCAGCCGTTGCAATCGTCTGGTTGCAGGGTGTCGGAGACGTGTTTAGACTTTAGACGCTGCCACTGGGCAGGTAGAGGGCTCTCTCGAGCACATGCTAAAGAAGCGTCGGAAGACCATGCAGCAGGGGCCACTGAGCTGCTGAGGTAGTAAGGCGTGACTGTCCGCTCTCCCGATCTGGAGGCAGTCTTGAGCCTCTTAAGCCAAGGCTACGGGAGCTTGCTGATGCCGTGAGCAAGCTCTTCACATCCTTGCCGGCAGAATGCAGGCGAGCTCGTGCGCCTTTGCCCCTGTGACCGCCAGAT…	smic	GO:0003674,GO:0005215,GO:0005575,GO:0006810,GO:0008150,GO:0008643,GO:0009987,GO:0015144,GO:0016021,GO:0022857,GO:0022891,GO:0022892,GO:0034219,GO:0044425,GO:0044699,GO:0044763,GO:0044765,GO:0051234,GO:0055085,GO:0071702,GO:1901476	yes	CGTCGGAAGACCATGCAGCAGGG	Uncharacterized protein OS=Pythium ultimum DAOM BR144 GN=PYU1_G013810 PE=4 SV=1
Smic20036	Smic20036_gR1304f	4	Kawagutii_onechromo:723231177-723231199	0.5	0.484205	ACTTCCAGGAAGAGGAGGAAGAAGAAGATGTTGGAACGCAATCAAGGGCACGGGTCGCAGAGCTTTCAGACATGCTCAGCGATGCCATCTCAATCGCAGGAGGTTGCTCAGACGGCAGTTCATCCAGTTGCTTTGAGGATTCTGTGCTTGAAGTCTTTTCAGGTGAAGTGGATCATGCCATCGAGCACATGCTGAAAAAGAGGCGCAAAACCATGCAGCAGGGTCTCAAAGAGTTGGCCGATGCTGTAGAAAATGTCTTCGCAGCTGCGTCCTGCCAGTGCACTGGCATCTCTGTGATCCGAAGAGGCGCTCAGAAGGTCAGGAATTTGACACGGAAATTGGTGGTCGACTATGGCACCTACATCAAGTACGAAGCTTTGAAATCTCTGGAAGTAGGAG…	skav	GO:0003674,GO:0005215,GO:0005575,GO:0006810,GO:0008150,GO:0008643,GO:0009987,GO:0015144,GO:0016021,GO:0022857,GO:0022891,GO:0022892,GO:0034219,GO:0044425,GO:0044699,GO:0044763,GO:0044765,GO:0051234,GO:0055085,GO:0071702,GO:1901476	yes	CGTCGGAAGACCATGCAGCAGGG	Uncharacterized protein OS=Pythium ultimum DAOM BR144 GN=PYU1_G013810 PE=4 SV=1
Smic20036	Smic20036_gR1304f	3	symB_minutum_onechromo:568927646-568927668	0.7	0.484205	AGGATTTCCGTGAAGAAGAGGAGGAAGATACTGGAAGTAGTCAAATCAAAGGACAGACCACAGATCTGTCAGAGATGTTAGTTGATGCTGTGTCAGCCGCAGGAGGCTGCCCTGACAGTAGCACCAATTGTTTTGTTGACTCTGCGCTTGACGTGTTTGCCAGTGAAGTGGACCATGCCATCGAGCACATGTTGAAAAAGAGGCGGAAGACCATGCAACAGGGTCTTAAAGAACTCTCTGATGCGGTGGATAAGGTTTTTGCATCATCATCTTGCCAGTCATGTATGGGCTTTACTGTCATTCAGAAAGGTGCCAGGAAGGTGAAACAGTTGACACGTAAGATGGTGGTCGATTATGGCACCTACATCAAGTATGAAGCCTTAAAATCTCTCGAAGTGG…	smin	GO:0003674,GO:0005215,GO:0005575,GO:0006810,GO:0008150,GO:0008643,GO:0009987,GO:0015144,GO:0016021,GO:0022857,GO:0022891,GO:0022892,GO:0034219,GO:0044425,GO:0044699,GO:0044763,GO:0044765,GO:0051234,GO:0055085,GO:0071702,GO:1901476	yes	CGTCGGAAGACCATGCAGCAGGG	Uncharacterized protein OS=Pythium ultimum DAOM BR144 GN=PYU1_G013810 PE=4 SV=1
Smic20128	Smic20128_gR1112f	3	Kawagutii_onechromo:300438359-300438381	0.8	0.0166733	TGGATCTTCGATGTGGCAGAGTATGACCGGGCCACCAACAACTTCACCTTTGGCCGCGGCGGACATCAAGGGGCGCGCGGTTTTCCCACAGGTGCAGCTTTTGCTAAAAGGATTCTGTTGATCCATGCCATTCAAGCGTCATTGGGGCCACTTTCCTGAGAACTGAATTGTGAGGTGGGGACTTTTTTGTGGAGAATGTCATGGAAGAATTGGACTACCCTGGGGAGTTCTTCTTCGACAAGCGCACGGAGAAACTCTACCTTTTCTACAACGGTGTCTTGAAGAGAGAGATTGCGGCATATCATGCTAGCACTGTGGATTGAGATGGGTTGAGTCCATCCAGAATGTTCCGTGCCGCAGAGCCAAGCATACGTTGATGCAGATTTGAGCGCATCTAAA…	skav	GO:0003674,GO:0005215,GO:0005575,GO:0006810,GO:0006855,GO:0008150,GO:0009987,GO:0015238,GO:0015291,GO:0015297,GO:0015893,GO:0016020,GO:0022804,GO:0022857,GO:0044699,GO:0044763,GO:0044765,GO:0051234,GO:0055085,GO:0090484	yes	ATGGAGGAGCTGGACTACCCTGG	Putative uncharacterized protein OS=Aureococcus anophagefferens GN=AURANDRAFT_62913 PE=4 SV=1
Smic20128	Smic20128_gR1112f	0	Smic_oneseq:409660646-409660668	100	0.0317376	TGAGCTTTGAGTTTCCCAATGGGCCCTACAAGCATGCGGAGGATGCACGCTTGTTCGTGTGGCGTCCGAACAGGTGGGCCAACTGGATGTTTGATGTAGCTAAGTACGAGGCCACTACTCAGAACTTCACCTTCGGCCGCGGGGGAAACCAGGGTGCCCGAGGGGAGAATACCGGCGGTGACTTCTTCATTGAGAATGTTATGGAGGAGCTGGACTACCCTGGAGAGTTTTTCTTCGACAAGCACGCGGAGAAGCTCTACCTGTATTACAACGGCACTGGCGCTCCGCCTGCTGATGCCTCCTACGTGGTGCCGCGGGTACAGGTTTTGGTAAACCTCACTGGCACCCAATGGAGCCTAGGTGTGTTGTCAGCGTTCTCGTTAGCCTCGTGTAGTTGCG…	smic	GO:0003674,GO:0005215,GO:0005575,GO:0006810,GO:0006855,GO:0008150,GO:0009987,GO:0015238,GO:0015291,GO:0015297,GO:0015893,GO:0016020,GO:0022804,GO:0022857,GO:0044699,GO:0044763,GO:0044765,GO:0051234,GO:0055085,GO:0090484	yes	ATGGAGGAGCTGGACTACCCTGG	Putative uncharacterized protein OS=Aureococcus anophagefferens GN=AURANDRAFT_62913 PE=4 SV=1
Smic20128	Smic20128_gR1112f	2	symB_minutum_onechromo:252471974-252471996	2.1	0.0397154	TTTGTGCATATCTGAACATAGATCTTTTGAAATCATTTTTTGGACCTGGAAATGTAGACGTAGATTATTCTCAGATGCAAGTAAAAGCCACTTCTTTTGATTCATGCTTTTCTTTCCCACTAAAAGAAATAGACCAACAAATATTCGATGCCAATTCTACTTTGGCTGATCCAGGTGGTGACTTCTTCATTGAAAATGTCATGGAAGAACTGGACTACCCTGGAGAGTTTTTCTTCGACACGCGTGCGCAGAAACTTTATCTTTATCACAACGGTGCGCCCAGANNNNNNNNNNNNNNNNNNNNNNNNNNNNNNNNNNNNNNNNCAACACTCCATGTGTATAGTGCTCTATGTGTATGAGTTCATGTGTAATCCGTGGATATACCAGTTTTTTATTGTA…	smin	GO:0003674,GO:0005215,GO:0005575,GO:0006810,GO:0006855,GO:0008150,GO:0009987,GO:0015238,GO:0015291,GO:0015297,GO:0015893,GO:0016020,GO:0022804,GO:0022857,GO:0044699,GO:0044763,GO:0044765,GO:0051234,GO:0055085,GO:0090484	yes	ATGGAGGAGCTGGACTACCCTGG	Putative uncharacterized protein OS=Aureococcus anophagefferens GN=AURANDRAFT_62913 PE=4 SV=1
Smic2022	Smic2022_gR3976f	2	Kawagutii_onechromo:845080114-845080136	2	0.275522	GACATTGGTTGGTTTCAGGTTGAGGACGACCTCGCGCTGAGGCTGCGTACGCAGGAGAGTTGTGGGGCGTCTTCTTTCAAGTATTCCGCAAGGGACATGCAGTACACCATTGACATCAAGGAAATGGAGCAGGTGAACGAGAACCTGGGGACAAGAAGGAAACTTCGCAAAGTGGCAGTTGGTGAAGCACCTCCTAAGATGAGCAGGCACCAACTGCGAATGGCTTTGGAAGATGATTTTCGAGACTTTGCATACTCAACCCGCCAATGGCTGGCCTTGCGTTGGCCCTGGCAAGTGCTGGGCGATTGCAGCATAGATGCAGACGGTTTTATCGAAACCGGTTTGGCAGACGATATTGCCAGTGGTTTGGACACTTTGCAGCGAGAGATGCCGCAGTTA…	skav	GO:0003008,GO:0003674,GO:0003824,GO:0004771,GO:0004806,GO:0005575,GO:0005576,GO:0005615,GO:0005737,GO:0005829,GO:0006066,GO:0006629,GO:0006643,GO:0006665,GO:0006672,GO:0006706,GO:0006707,GO:0006807,GO:0006810,GO:0007589,GO:0008150,GO:0008152,GO:0008202,GO:0008203,GO:0009056,GO:0009987,GO:0016042,GO:0016125,GO:0016127,GO:0016298,GO:0016787,GO:0016788,GO:0022600,GO:0030149,GO:0030157,GO:0032501,GO:…	yes	GAGCAGGCAGCAGCTGCGAATGG	Bile salt-activated lipase OS=Mus musculus GN=Cel PE=1 SV=1
Smic2022	Smic2022_gR3976f	2	symB_minutum_onechromo:249563552-249563574	1.1	0.0726532	GACATGGGCTGGTTTTTGGTCGAGGATGACTTGGCACTCAGGCTGAGGGCTAATGAGACTTGTGGGGTGGCTTCTTTCCAGTACGAAGCGAGGAATATGCATTATACAATTGACATCGCAAATCTTGAACAGGTAAATGATCACCTGGGGACCAGGAGAAAGCTCCGCAAAATACCAGTGAACGAAACGCCACCTAAGATGAGCAGGCAGCAACTGCGACTGGCATTGGGGGACAGCTTTAGGCAGTTTGGTTGTGCCACTGCGCAATGGCTGATCTTGCGCTGGCCTTGGCAAGTTCTTGGCGATTGCAGCATGGATGCGGATGCGTTCATCCAAACTGGACTGGCAGAAGAAATGGCGAGTAGTCTTCAGGCGCTGCATCATTCAGCTCCGCAGTTG…	smin	GO:0003008,GO:0003674,GO:0003824,GO:0004771,GO:0004806,GO:0005575,GO:0005576,GO:0005615,GO:0005737,GO:0005829,GO:0006066,GO:0006629,GO:0006643,GO:0006665,GO:0006672,GO:0006706,GO:0006707,GO:0006807,GO:0006810,GO:0007589,GO:0008150,GO:0008152,GO:0008202,GO:0008203,GO:0009056,GO:0009987,GO:0016042,GO:0016125,GO:0016127,GO:0016298,GO:0016787,GO:0016788,GO:0022600,GO:0030149,GO:0030157,GO:0032501,GO:…	yes	GAGCAGGCAGCAGCTGCGAATGG	Bile salt-activated lipase OS=Mus musculus GN=Cel PE=1 SV=1
Smic2022	Smic2022_gR3976f	0	Smic_oneseq:45329260-45329282	100	0.138421	GACATTGGGTGGGTCCTCGTTGAGGAGGAATTGGCTCTTCAGTTGCAGATGCATGAGGTGAAGGAAGAAATCTCCTTCGAGTATTTCGCAAGGGGAATGAAATACACGGTCAACTTTTTCGAACGGAAGCAGCTTAACTTGGAGCTTGGCACGAAACGTTCCTTACGCAAAGTGGCACTGCAAGATGTGGTCCCGAAAATGAGCAGGCAGCAGCTGCGAATGGCCTTGGAGGACGACTTTCCAAAGTTTGCCTGTGCGACTCGCCAGTGGATCATGATTCGATGGCCATGGCAACAGATCGGGGACTGCAGTATCGACGCTTGTCAGTTCGTGGAGACAGGCTTGGCTGATGAGATTGCATCAGGGCTTGCAGGCATGCAAGAAGGTGTCCCGCAACTA…	smic	GO:0003008,GO:0003674,GO:0003824,GO:0004771,GO:0004806,GO:0005575,GO:0005576,GO:0005615,GO:0005737,GO:0005829,GO:0006066,GO:0006629,GO:0006643,GO:0006665,GO:0006672,GO:0006706,GO:0006707,GO:0006807,GO:0006810,GO:0007589,GO:0008150,GO:0008152,GO:0008202,GO:0008203,GO:0009056,GO:0009987,GO:0016042,GO:0016125,GO:0016127,GO:0016298,GO:0016787,GO:0016788,GO:0022600,GO:0030149,GO:0030157,GO:0032501,GO:…	yes	GAGCAGGCAGCAGCTGCGAATGG	Bile salt-activated lipase OS=Mus musculus GN=Cel PE=1 SV=1
Smic20232	Smic20232_gR1853r	3	symB_minutum_onechromo:362411819-362411841	1	0.0630798	CTGGGAAAACCATCCACATCCAAATGTGGATTCAAATTTTTCAAATGACAGTTGGGATGTGCCTGCGAACTAGCTACCATGCTCACACACTTGATGAGTCCAATCATGCCAGCACAAGCCTCAGTATGTCCAATGTTGGATTTGGCACTCGTGGTCAGTAAGGGCGTATCTCGTGGTTCCATCACACCTCTCAAGGCCCCCACTTCAATGGGATCTCCTAAGGCCGTCCCAGTTCCATGACACTCAGCGATGGTGATCTGACTGGCTGTCACCATGGCTTCTCTCATGGACTCCCGAATGCAGCCCTGTTGTGCCATGCCATTGGGAGCTGTTAGGGTGGCACTGCGACCATCTTGGTTGACATAGGTACCCATTAAACAGCAGAGCTGCTTCAGGTAG…	smin	GO:0003674,GO:0003824,GO:0004312,GO:0004315,GO:0005488,GO:0005575,GO:0005829,GO:0005886,GO:0006066,GO:0006082,GO:0006629,GO:0006631,GO:0006633,GO:0006725,GO:0008150,GO:0008152,GO:0008270,GO:0008610,GO:0009058,GO:0009273,GO:0009987,GO:0016020,GO:0016043,GO:0016053,GO:0016491,GO:0016597,GO:0016740,GO:0016746,GO:0016747,GO:0018958,GO:0019438,GO:0019751,GO:0019752,GO:0019842,GO:0022607,GO:0031177,GO:…	yes	AACTTCAATCGGATCTCCCAAGG	Phthiocerol synthesis polyketide synthase type I PpsC OS=Mycobacterium tuberculosis (strain ATCC 25618 / H37Rv) GN=ppsC PE=1 SV=2
Smic20232	Smic20232_gR1853r	0	Smic_oneseq:411315699-411315721	100	0.188629	GACGGAAAACCTTCCACATCCAAGTGCGGGTTCAGTGAGTTGAGGTGGCAGTTGGGGTCGGCGGTTGACCGTGACACCATGCTGACACACTTGATTAGCCCGATCATTCCGGCGCATGCTTCTGTATGTCCAATGTTGGACTTTGCACTTGTGGTGAGCAACGGCGTGTCTCGAGGTTCCATGACCCCTCTCAGGGCACCAACTTCAATCGGATCTCCCAAGGCTGTTCCGGTGCCATGGCACTCTGCTATGGTGATCTGGCTGGCAGCAACCATGGCCTGCACGTTGTCATGCACATGTGCATGGATGTCGTTGCTTCTGCTTCGGCTGCAGACCTAGGATTTAGGCACATCCTGCACTCCAGTCATGAAGAGCAAGTCATTCGACTTGCAATGGCCT…	smic	GO:0003674,GO:0003824,GO:0004312,GO:0004315,GO:0005488,GO:0005575,GO:0005829,GO:0005886,GO:0006066,GO:0006082,GO:0006629,GO:0006631,GO:0006633,GO:0006725,GO:0008150,GO:0008152,GO:0008270,GO:0008610,GO:0009058,GO:0009273,GO:0009987,GO:0016020,GO:0016043,GO:0016053,GO:0016491,GO:0016597,GO:0016740,GO:0016746,GO:0016747,GO:0018958,GO:0019438,GO:0019751,GO:0019752,GO:0019842,GO:0022607,GO:0031177,GO:…	yes	AACTTCAATCGGATCTCCCAAGG	Phthiocerol synthesis polyketide synthase type I PpsC OS=Mycobacterium tuberculosis (strain ATCC 25618 / H37Rv) GN=ppsC PE=1 SV=2
Smic20232	Smic20232_gR1853r	2	Kawagutii_onechromo:462710623-462710645	7.4	0.413303	CTGGGGAAACCATCCACATCCAAATGTGGATTCAAATGTCTCAGGTGACAATTGGGATGTGCCTGTGAACTAGCCACCATACTCACACACTTGATGAGGCCAATCATACCTGCACATGCCTCGGTATGTCCAATGTTGGACTTGGCACTGGTGGTCAACAAAGGCGTTTCCCGAGGCTCCATGACTCCTCGCAGGGCGCCCACTTCAATGGGATCTCCCAGAGCTGTTCCAGTGCCATGGCATTCCGCGATGGTGATCTGACTGGCGGTGACCATGGCCTCTCGCATGGACTCACGGATGCACGCTTGCTGCGCCATTCCATTGGGAGCTGTTAGGGTGGCGCTGCGACCATCTTGGTTCACATATGTACCCATCAAACAACAGAGTTGCTTCAAGTAG…	skav	GO:0003674,GO:0003824,GO:0004312,GO:0004315,GO:0005488,GO:0005575,GO:0005829,GO:0005886,GO:0006066,GO:0006082,GO:0006629,GO:0006631,GO:0006633,GO:0006725,GO:0008150,GO:0008152,GO:0008270,GO:0008610,GO:0009058,GO:0009273,GO:0009987,GO:0016020,GO:0016043,GO:0016053,GO:0016491,GO:0016597,GO:0016740,GO:0016746,GO:0016747,GO:0018958,GO:0019438,GO:0019751,GO:0019752,GO:0019842,GO:0022607,GO:0031177,GO:…	yes	AACTTCAATCGGATCTCCCAAGG	Phthiocerol synthesis polyketide synthase type I PpsC OS=Mycobacterium tuberculosis (strain ATCC 25618 / H37Rv) GN=ppsC PE=1 SV=2
Smic20501	Smic20501_gR1048f	2	Kawagutii_onechromo:689744420-689744442	4.3	0.602276	TTAACCTCGCCGTTTTTCTTTCAGCTCGTAGCGTTGAAGACTGCAACGTCGTTGTTTTGGTGCCATCGCCCCAGACCCCACACTTGGAGCTCGTGGATATGCAGAAGAAGTGCGCACGTGATGGAAGGACTGGTTGCCGTCCTGGTATTCTTGCTGGTGAGGAAATTGCTGGCTCCCTTTGCCACTGCAGACACGCATGTCTATGAGATTTTGTGCACCAAAGTTGCCGCTATCAATGATGTGCTACCAGCCAGCTTGCACCTACCGGCAAGCAAGCTGCCATCATGTGCAGAGCCAAGTTTTAATGCAAATCTCTATTTGATCATGGGCGTCTTCAAGCTTTTGGAGTGGTCATCAGCCCGGGTATACCTGGAATCTACAGCTGCCCCTGCTGCGGCT…	skav	GO:0003674,GO:0003824,GO:0005575,GO:0008150,GO:0008152,GO:0016020,GO:0016021,GO:0016740,GO:0016757,GO:0044425	yes	CTACGAGATTTTGTGCACGAAGG	Probable C-mannosyltransferase DPY19L3 OS=Homo sapiens GN=DPY19L3 PE=2 SV=1
Smic20501	Smic20501_gR1048f	1	symB_minutum_onechromo:118833996-118834018	31.5	0.649669	TTGACTTCTCCATTTTTTTTCCAGTTGGTGGCCTTAAAGACTGCAACATCTGTGTTTTGGTGTCACCGGGCTAGAACATACACATGGAGCGGCTGGATATGCAGACGAACTGTGCATGTGCTGGAGGGCCTGTTGGCTATCCTCGTCTTCTTGCTGGTTCGGAAGTTGCTAGCACCTTTCGCCACTGCTGATACTCACGTCTACGAGATTTTGTGCACCAAAGTTGCTGCTATCAATGATGTCTTACCCTCCAGCTGGCATTTGCCTGCAAGCAAGCTGCCCTCCTGTGCAGAGCCAGGTTTTAATGCCAATCTCTATCTCATCATGGGAGTTTTCAAATTGTTGGAGTGGTCATCTGCCAAGGTTTACTTGGAGTCCACTGCAGCACCTTTGGCAGCT…	smin	GO:0003674,GO:0003824,GO:0005575,GO:0008150,GO:0008152,GO:0016020,GO:0016021,GO:0016740,GO:0016757,GO:0044425	yes	CTACGAGATTTTGTGCACGAAGG	Probable C-mannosyltransferase DPY19L3 OS=Homo sapiens GN=DPY19L3 PE=2 SV=1
Smic20501	Smic20501_gR1048f	0	Smic_oneseq:417021069-417021091	100	0.538409	CTAACCTCTCCTTTCTTCTTCCAGCTCGTGGCCCTGAAAGCATCTACCTCCATCTGCTGCTGCCGCACCCATGCCCATCGTGGTTGGCTGTCGTGGACAGCTCGACGCCTAGCGCACGTTGTTGAGGGCCTCATCGCAGTCCTCGTATTCTTGCTAGTGCGGAAGGCCTTGGCGCCCTTCGCAACCGCAGACACACATGTCTACGAGATTTTGTGCACGAAGGTGTCAACAATCAATGACATGCTGCCAAAGCGCTTGCAGCTCTCAGCTAGCCAACTTCCAGCCTGCGCTGAGCCAAGCTTCAATGCAAACTTGTATCTCATCATGGGCGTGTTCAAAATCTTGGAGTGGTCGTCTGCCGAAGTTTACATCAAAACCACCGCAGCACCAGCAGCTGCA…	smic	GO:0003674,GO:0003824,GO:0005575,GO:0008150,GO:0008152,GO:0016020,GO:0016021,GO:0016740,GO:0016757,GO:0044425	yes	CTACGAGATTTTGTGCACGAAGG	Probable C-mannosyltransferase DPY19L3 OS=Homo sapiens GN=DPY19L3 PE=2 SV=1
Smic20530	Smic20530_gR749f	3	Kawagutii_onechromo:799783038-799783060	1.5	0.264383	TTCTGGTTGGTGGAGACAGCTTCGCTAGCTTGTATCGGCCAGGAGCTTTTGCTGGTCATGCGACCAAGATCAAGCCTGTGCTCGAGTGTGTAGATGAGGTCATGACTCAAGTGCAGGAGATCTATCCGGAAGCTGACTGCATCATCCCTTTGACCCACCAAGACATGCCAGAAGATGTCAGCATGACAAGTCGAGGATACCAGTTCCCGGTGATTTTGGGTGGTCATGACCACGATATGTTTTGCGAAGAACACAATGGCACCCTGGTTGTGAAGGCAGGGGCCGATGCCAAGAAGGTTGCCGTGATCGACCTCGTTTGGAAGAAAGGGGCTCCTGCAAAGTCTCCTCCTAGTGCCGTCAGTGTGGAAATGGTTCCACTCGAAGTTCCAGAAGGCAAGG…	skav	GO:0003674,GO:0003824,GO:0005488,GO:0006139,GO:0006725,GO:0006753,GO:0006793,GO:0006796,GO:0006807,GO:0008150,GO:0008152,GO:0009056,GO:0009117,GO:0009166,GO:0009987,GO:0016787,GO:0019439,GO:0019637,GO:0034641,GO:0034655,GO:0043167,GO:0043169,GO:0044237,GO:0044238,GO:0044248,GO:0044270,GO:0044281,GO:0044699,GO:0044710,GO:0044712,GO:0044763,GO:0046434,GO:0046483,GO:0046700,GO:0046872,GO:0055086,GO:…	yes	AATTTTCCGGTGATTTTGGGTGG	Uncharacterized metallophosphoesterase YunD OS=Bacillus subtilis (strain 168) GN=yunD PE=3 SV=1
Smic20530	Smic20530_gR749f	2	symB_minutum_onechromo:402422558-402422580	2.1	0.417671	TTCTGCTTGGTGGAGCCCGATTCTCTACCTTATACAGGAAAGGCGCTTTTGGTGGCCATGCCACAAAAATCAAGGATATACTTGAGACTGTGGATGAAGTTGTTTCTAAGGTCGAGAAGATCTACCCAGAAGCTGACTGTGTTATTCCCTTGACCCATCAAGATATGCCGGATGACATAGCCATGACAGGCTTAGGGCACAATTTCCCTGTGATTTTGGGTGGTCATGACCATGATATTTTTTGCGAACAACACAATGGAATTCATGTTGTAAAGGCTGGAGCGGATGCTGAGCATGTTGCCGTAATTGATCTCGTTTGGGAGAAAGGTGCTCCAAAGAAGTCTCCTCCCAATGTGACAGTAGAGATCGTGCAATTGGAAGCTCCTAAAGGCAAAGAGC…	smin	GO:0003674,GO:0003824,GO:0005488,GO:0006139,GO:0006725,GO:0006753,GO:0006793,GO:0006796,GO:0006807,GO:0008150,GO:0008152,GO:0009056,GO:0009117,GO:0009166,GO:0009987,GO:0016787,GO:0019439,GO:0019637,GO:0034641,GO:0034655,GO:0043167,GO:0043169,GO:0044237,GO:0044238,GO:0044248,GO:0044270,GO:0044281,GO:0044699,GO:0044710,GO:0044712,GO:0044763,GO:0046434,GO:0046483,GO:0046700,GO:0046872,GO:0055086,GO:…	yes	AATTTTCCGGTGATTTTGGGTGG	Uncharacterized metallophosphoesterase YunD OS=Bacillus subtilis (strain 168) GN=yunD PE=3 SV=1
Smic20530	Smic20530_gR749f	0	Smic_oneseq:417346101-417346123	100	0.288504	TTCTTTGTGGCGGGGGCAAGGATGCCAGTCTGTACAGACAGGGTGCTTTCAATGGACATGCTGCGAAGATAGTGCCAGTGCTAAAGGCTGTGGATGGTGCAGTGGCACGTGTGCGCACAGCACACCCAAACATTGACTGTATCATCCCCATGACGCATCAGGAGATGCCCGATGACATAGAAATGACAAAGCGCGGACACAATTTTCCGGTGATTTTGGGTGGACACGATCACCACGTCTTCAACGAGGTGCACAACAACACTCACATCGTCAAGGCAGGAGCTGACATCTTCAATGTGGCCGTGGTCGACATCGTGTGGGACAAAGGACCTGCAGGATCTGAACCGACGAAGGTAAGCGTCCAAATGGTCCCTTTGGCAACTCCACCGAAGTACAACG…	smic	GO:0003674,GO:0003824,GO:0005488,GO:0006139,GO:0006725,GO:0006753,GO:0006793,GO:0006796,GO:0006807,GO:0008150,GO:0008152,GO:0009056,GO:0009117,GO:0009166,GO:0009987,GO:0016787,GO:0019439,GO:0019637,GO:0034641,GO:0034655,GO:0043167,GO:0043169,GO:0044237,GO:0044238,GO:0044248,GO:0044270,GO:0044281,GO:0044699,GO:0044710,GO:0044712,GO:0044763,GO:0046434,GO:0046483,GO:0046700,GO:0046872,GO:0055086,GO:…	yes	AATTTTCCGGTGATTTTGGGTGG	Uncharacterized metallophosphoesterase YunD OS=Bacillus subtilis (strain 168) GN=yunD PE=3 SV=1
Smic20531	Smic20531_gR310f	1	Kawagutii_onechromo:799778763-799778785	38.7	0.248157	ATCAATCATGCTCACAACTTGGGTTAGCCCAGTACCCAGCTGCACATCCAACCATATTGTTCCGCTGAAACGCCGCTTTGCAAAAACCAACGGGGACCCGCCCTCATGATGGGATAGCACCAAAAGCCACCCATGTTTAGAGAAACAAAATCAAGCTCCATGGTGTTATGCCCCAACATCTGCGATTTGCAGGACTTTGACTTCAACTTTGCCAAGCCACCAGTGGTTTCAGCTCCATTGCACTTCAAGTTTTCCGTGCAAGTGCAACCATCGGCAGCAGGACAGCGCCCCAAGGCAGACGTTCATGTCGAATCGATGTTTTCGTTGCCAGTTGAAAGAGGTTGGCCTCGCGATCAGTTGCAGCCGAAGGATGTTGCATCATTCATGAGCGAAGTCTTA…	skav		yes	CTTCAACTTTGCGAAGCCACCGG
Smic20531	Smic20531_gR310f	2	symB_minutum_onechromo:402419639-402419661	1.7	0.398738	TTTGGATAATCGCCAGGCTGTGGCAGATTCGAACCTTCCAGACACTGACGACGAAGATGAAGAGGCAAGGACTATAGTGACTAGAACCGAGTAGTTCCTTGAGACAGCCTTCAGCATATGGCAGGTTTGTATGCCTGTTTATATCCAATTGCAAGGCCTTTGACAAACTCATCACGTTTTTTCAGTCCTCAGGAATTTGACTTCATCTTTGCCAAGCCACCAGTTGTTTCAGCTCCTCTTCAGCTAAAGTTCTCAGTTCAAGTGAAACCAGCAGAGTCTGGACAACGTCCCAGGGCCGAGATTCAGGTCATATCCATGTTTTCCTTACCTGTTGAACGAGGGTGGCCTCGTGACCAACTTGAACCAAAGGATGTGGCATCATCCATGGCTGAAGTGCTG…	smin		yes	CTTCAACTTTGCGAAGCCACCGG
Smic20531	Smic20531_gR310f	0	Smic_oneseq:417348983-417349005	100	0.269713	GTATCCTGGTCACTCTGTGAGAGCGGTGAGGTCGGCAGCAGTGCCATATCCAATGCATGTTATGTCCCGCGCCCACACTGACAGGGAGCAACGCAAGCAGACACAGCCACAACGAACGACGACGAGGAGGACGAGGCCGTGCCAACATATCACGGATTCGTAAGCGGACCGGCGTTGCGAGCCTGCACGCAGGAGTTCGACTTCAACTTTGCGAAGCCACCGGTGGCCCCTGCCCCTCTGGAACTTCGTTTCTCAGTTCAGGTGAAGCCAGGAGTCGCTGGCCAACGGCCGGTGTCGGACATTCTTGTGCAGTCGGTGTTCTCTCTTCCCGTGGAGAGGGGATGGCCTCGTGACAAGCTTTCGCCTGCAGAGGTCGCTGCGTCTATGTCAGGCGTACTG…	smic		yes	CTTCAACTTTGCGAAGCCACCGG
Smic20712	Smic20712_gR6353f	0	Smic_oneseq:420451793-420451815	100	0.1669	GGCAGCCCGCTATCTCGGACCCCCGAGCCTCGGCCTATGCGGTGATCGGCTCCTCGCTCAGCGCCCTGGCTGCCCGCGTGGCCAACGCTTACAACTTGCAGGGCCCTGCGGTGACCGTGAACACGGCTTGTTCCTCGGCTCTTGTGGCAGTCCACCAGGCCATGCAGGAAGCTCGCACAGGACAGCTGGCCTATGCTGTGGCTGGTGGAGTGAACTTGTTCGGGGAGGACACGCAGCTCTTCAAGAACCTCCGCCGAGCCGGGATGCTGAGCCCGACTGCCCGGTGCCACACCTTCTCCGCAAGAGCCGATGGCTACGTGCGCGGGGAGGGCGGCGCCCTCTTCCTGCTGCGCTCAGCCTCAGGCTCAGGTGTCTCAGGGCTGCCCTCACGTGCGCAGC…	smic	GO:0003674,GO:0003824,GO:0004312,GO:0004315,GO:0005488,GO:0005575,GO:0005829,GO:0005886,GO:0006066,GO:0006082,GO:0006629,GO:0006631,GO:0006633,GO:0006725,GO:0008150,GO:0008152,GO:0008270,GO:0008610,GO:0009058,GO:0009273,GO:0009987,GO:0016020,GO:0016043,GO:0016053,GO:0016491,GO:0016597,GO:0016740,GO:0016746,GO:0016747,GO:0018958,GO:0019438,GO:0019751,GO:0019752,GO:0019842,GO:0022607,GO:0031177,GO:…	yes	GCTGGTGGAGTGAACTTGTTCGG	Phthiocerol synthesis polyketide synthase type I PpsC OS=Mycobacterium tuberculosis (strain ATCC 25618 / H37Rv) GN=ppsC PE=1 SV=2
Smic20712	Smic20712_gR6353f	2	Kawagutii_onechromo:350888357-350888379	3	0.231917	AGGAAGTCTCCAGTGGAAAGACCGGTGCTTCAGCCTATCACACCATTGGTGCTTCCCTGAGTGCCTTGGCCGCTCGTGTGGCGAACGCCTATGATCTGCAGGGTCCGGCTATGACCATCAACACCGCGTGCTCCTCTGCATTGGTGGCTGTCCATGAGGCCTTGAAAGATGCCAAAGCTGGGCGGATTGACTTCGCCATCGTTGGTGGAGTGAATTTGTTTGGTGAAGATCTGCAACTTTTCCAGCACTTGCGCCGCGCTGGCATGTTGAGCCCCTCCGGCAGATGCCACACCTTTTCGGCCGAAGCTGACGGCTATGTGCGGGGAGAAGGCGGTGTCCTGTTCCTCTTGGCCAGGGAGGAGTTACAGCTGCCCTCGCATGGATGCATCCTGGGCTCCG…	skav	GO:0003674,GO:0003824,GO:0004312,GO:0004315,GO:0005488,GO:0005575,GO:0005829,GO:0005886,GO:0006066,GO:0006082,GO:0006629,GO:0006631,GO:0006633,GO:0006725,GO:0008150,GO:0008152,GO:0008270,GO:0008610,GO:0009058,GO:0009273,GO:0009987,GO:0016020,GO:0016043,GO:0016053,GO:0016491,GO:0016597,GO:0016740,GO:0016746,GO:0016747,GO:0018958,GO:0019438,GO:0019751,GO:0019752,GO:0019842,GO:0022607,GO:0031177,GO:…	yes	GCTGGTGGAGTGAACTTGTTCGG	Phthiocerol synthesis polyketide synthase type I PpsC OS=Mycobacterium tuberculosis (strain ATCC 25618 / H37Rv) GN=ppsC PE=1 SV=2
Smic20712	Smic20712_gR6353f	2	symB_minutum_onechromo:515979189-515979211	3.6	0.177144	CTTGCCAGGTGTCGATTTCAACCAAGACTTCCGCTTTTCACGCCATTGGCGCTTCATTGAGCGCACTCGCAGCACGGGTGGCCAATACTTATGATTTGCAAGGACCAGCTGTCACCATCAACACTGCCTGCTCCTCTGCTTTGGTGGCAGTGCACGAAGCAATGAAAGATGCAAAGACTGGACGCATTGACTTTGCGATCGTTGGCGGAGTGAACTTGTTTGGCGAAGATTTGCAGCTCTTTCACCACCTCCGGCGCGCTGCAATGTTGAGCCCTTCTGGGAAATGCCATACCTTTTCGGCAGAGGCTGATGGTTATGTGCGCGCAGAAGGTGGTGTGCTCTTTCTGTTGGCACGAGAAGATCTGGAACTGCCATCCCATGGGTGCATTTTGGGGTCTG…	smin	GO:0003674,GO:0003824,GO:0004312,GO:0004315,GO:0005488,GO:0005575,GO:0005829,GO:0005886,GO:0006066,GO:0006082,GO:0006629,GO:0006631,GO:0006633,GO:0006725,GO:0008150,GO:0008152,GO:0008270,GO:0008610,GO:0009058,GO:0009273,GO:0009987,GO:0016020,GO:0016043,GO:0016053,GO:0016491,GO:0016597,GO:0016740,GO:0016746,GO:0016747,GO:0018958,GO:0019438,GO:0019751,GO:0019752,GO:0019842,GO:0022607,GO:0031177,GO:…	yes	GCTGGTGGAGTGAACTTGTTCGG	Phthiocerol synthesis polyketide synthase type I PpsC OS=Mycobacterium tuberculosis (strain ATCC 25618 / H37Rv) GN=ppsC PE=1 SV=2
Smic20723	Smic20723_gR755r	1	Kawagutii_onechromo:392874230-392874252	38.7	0.601156	ACATCCGTGCTGAACAAATTCCATACATTCCAAACCGCTTGCTGGTTGATGCGGCTTGCGATGTTGCGTTGATCTCAACATTCTCAACTTATCTGGTGACTTTGCCAAATCCGAAAGCATCCAACCGCCGCCGGCTTGCCTTTTCTCCATCCCTGAAAGGGGGCTCCACCGTGCGGTGTCGTCAAATCAGGGCTGCTACAGAACATCTGCATGTTCACCATGGTGACCTGCCATCGTGATCCAAGTGCTGTGGTCAGAAAATCTGTGGAACACATGTTCGCAGGATACGAATACATGTATACTCATTTTTTTGCCAGGGCTTCCCACGGTTTGCCCTACAGCAAGAGAAAAATGCACGTATACTCATTTGCAAACATAGATATGATATGGCTAATATGT…	skav		yes	GAACATCTGCATATTCACCATGG
Smic20723	Smic20723_gR755r	1	symB_minutum_onechromo:105983201-105983223	100	0.362482	CCAGTGTTTTTTGTCAAAAAAAATGACACATGATGAACCCTTCCAAACTAATTATATAATACGTTCATATACATCCTATATATTTTTTGTTCCTACTTGTAGGTTGCAAAACGGTGGTGCCACCATGTTTCCGTATCGCCTTTGCGCCAGCCCTGAAAGGGAGCTCCACCATGAGGTGTGGTGAGATCTGGGCTGCTTACAAACATCTGCATATTCACCATGGTGACCTGCGCCCAGTAGTCTCGAATCTGAAGCAAATCGAACCTATCATTCACTTATTGAGAACCGACCTTACCCAAACATGAAGAATGGACCTAGAAGTATTTATCGAAACAGTATCTGCCAACTCCAAGGTCTGTACTATACAGATGCCTCCGGGCTCTGCAAAAAAGCTAGGAC…	smin		yes	GAACATCTGCATATTCACCATGG
Smic20723	Smic20723_gR755r	0	Smic_oneseq:420562797-420562819	100	0.437549	GTGTATCCGGCAGTCTTCCCTTGACGCCCGTCGGGCCTCCAGCCCCACAATGACATTACGAACACAGCACAACAGTGCCTTTTCGCCAGCCTTGGAAGGGAGGCCCACCTGGTCACAGGAGAAAGGTCTGCCCAGGAAGCACGGCAAGGCAGGATCTCCAGACTCCCACCATGCGGCGTGGCCAAGTCGGGAGAGCTCAAGAACATCTGCATATTCACCATGGCGCCTCGGTTGTCACAAGACGCCGGAGGTGACGAGGGCCGAGCTCAGAAGAACTCGGCCGCCGGCTCCAGCCACGGGCGCGAGCTCGGCCAAGCGCTCGCCCCGGCCCTTAGCAGCCTTAGCGCCTTAGCANNNNNNNNNNNNNNNNNNNNNNNNNGTCACTCCGACTCGCTTTCG…	smic		yes	GAACATCTGCATATTCACCATGG
Smic208	Smic208_gR819r	2	symB_minutum_onechromo:95997253-95997275	10.4	0.358534	CCTGGATGCTTCACATGGCCAACTGAGAAGGATCACTGTGGATTCGTCTTGGCAAAGGACTTTGGATGTCACCTCCACATCGATCCTCGAACGCCTTGCCGTGACTCTGTCTTTGAAGTAAAGCACCAGCCCTGGAAACATCAGCAAAGCCATGGAGAAGTCATGCAAACCACAGAACATCATAAACACAAAAGAGCTTGGCACATGGGTGAAGTAGAAGTGGTTGTAGAAACTCCGTCGCACGTACTTTCGTGAGAACAATCCCAGCAAAATCACCGTAAGAGTTGCGACAACGCCAAACCCATTGACGAGTCCTTCGAGGTTCCAGCAGGGATACTCCCCTTCATCACAAGGCACTGCCAATGGAATGCAAGAGATGAGGAGGTCGTGCCAGCCACC…	smin	GO:0000293,GO:0003674,GO:0003824,GO:0005488,GO:0005575,GO:0005886,GO:0006810,GO:0006811,GO:0008150,GO:0008152,GO:0009314,GO:0009416,GO:0009628,GO:0016020,GO:0016021,GO:0016491,GO:0016722,GO:0016723,GO:0043167,GO:0043169,GO:0044425,GO:0044464,GO:0044699,GO:0044710,GO:0044765,GO:0046872,GO:0050896,GO:0051234,GO:0055114	yes	CCACATGGGTGAAGTAGAAAAGG	Ferric reduction oxidase 6 OS=Arabidopsis thaliana GN=FRO6 PE=2 SV=1
Smic208	Smic208_gR819r	0	Smic_oneseq:4437640-4437662	100	0.0992893	CGGCGCAGTGTTCCAGGTCAAGAGGATGACGTTTGAAGTGCCAGTTCGGCACAGAACTTCTGCTGTCACATCAGAAAGTTCCTTGCGGGTGAGGGAAGCAACGATCCGATCTTTCATGTAGAATGCCAGGCCAGGAAACATCAGAATCACCATTGGGAAATCATGGAGCCCACAGAAAAGAATAAACAAAAACGAGAGCACCACATGGGTGAAGTAGAAAAGGTTGTAGGCACTGCGCCGTACTTGCTCTCGCGAGAGGATCGCTAAAATGCTCACTGCAAAAGTTGCAACTACACCAAAGCCGTTCACCAGGCCGAGTGTGTTCCAACAGTATGGATCCTCTGGATCCTTGCAAGAAAGTGCTACTGGAATGGTTGCCTCCAAAAGTTCATGCCATCC…	smic	GO:0000293,GO:0003674,GO:0003824,GO:0005488,GO:0005575,GO:0005886,GO:0006810,GO:0006811,GO:0008150,GO:0008152,GO:0009314,GO:0009416,GO:0009628,GO:0016020,GO:0016021,GO:0016491,GO:0016722,GO:0016723,GO:0043167,GO:0043169,GO:0044425,GO:0044464,GO:0044699,GO:0044710,GO:0044765,GO:0046872,GO:0050896,GO:0051234,GO:0055114	yes	CCACATGGGTGAAGTAGAAAAGG	Ferric reduction oxidase 6 OS=Arabidopsis thaliana GN=FRO6 PE=2 SV=1
Smic208	Smic208_gR819r	2	Kawagutii_onechromo:80676084-80676106	6	0.216834	CCGAGTAGGGTACCATGACAACAGCAATAAACATGAAGCCTCCCTTCGACATAGGATATGGACAGTCACCTCTGTGTTCTTGTCTCGGGATGTAAAACCAATGAAACGATCTCTGAAGTAGAGCACAAGGCCTGGAAACATCAAAATCACTGATGGAAAGTCGTGCAAGCCGCAGAAAAGCAGGAACACAAAGGATGACACCAAATGAGTGAAGTAGAAAAGGTTGTAAAAACCTCGACGAACACGCTGCTGCGAAAAGATTCCCAAGACGATGGTTGCCGCAAATGCAACCACGCCAAAGAAGTTTATGAGTCCGATGATGTTCCAGCAATCTTGATCTTCCGGATTGCATGCACCTGCTATTGGGAAGCACTCCATCAGCAGCTGATGCCAACCACC…	skav	GO:0000293,GO:0003674,GO:0003824,GO:0005488,GO:0005575,GO:0005886,GO:0006810,GO:0006811,GO:0008150,GO:0008152,GO:0009314,GO:0009416,GO:0009628,GO:0016020,GO:0016021,GO:0016491,GO:0016722,GO:0016723,GO:0043167,GO:0043169,GO:0044425,GO:0044464,GO:0044699,GO:0044710,GO:0044765,GO:0046872,GO:0050896,GO:0051234,GO:0055114	yes	CCACATGGGTGAAGTAGAAAAGG	Ferric reduction oxidase 6 OS=Arabidopsis thaliana GN=FRO6 PE=2 SV=1
Smic20800	Smic20800_gR970f	3	Kawagutii_onechromo:726458483-726458505	0.5	0.143322	AGGGTCCACCCTGGATGTGTCCACCTTTCAGTTAGATCGCAGAAAGGGCATCCCTTTCGCGAGGCCTCCTCAAGGTCCCACTGCATCTTGGAGTTGCACTTCCAGCCCTTGGGGAAACCGATTCCAGAGGAGGAGCTTGCACCGCTTCCGGGGCTGCTGCGCATCGTAGATTTGGCCGGATCCGAAAGGAACTTCGAGACCCAGATGCACAGCAGGTCCATGGCCGAACGAGGTGAACCTGGGGGTTTTGGGTGGCCCAAAATGTCGGCATTCTGTGGTGGCACTGGCACAGTGCACCCTACAGCCAGTGTGTTTTTTTACATTTTTTACTTGTTTTCGTTTTGTCTGCTGTGTGCGGTGGAAGCGTTGAGGAACTGACCGGTCAGGAGTTGTGCTCGG…	skav	GO:0000166,GO:0001882,GO:0001883,GO:0003674,GO:0003774,GO:0003777,GO:0003824,GO:0005488,GO:0005515,GO:0005524,GO:0005575,GO:0005737,GO:0005856,GO:0005871,GO:0005874,GO:0005875,GO:0006928,GO:0007017,GO:0007018,GO:0008017,GO:0008092,GO:0008150,GO:0008152,GO:0009987,GO:0015631,GO:0016462,GO:0016787,GO:0016817,GO:0016818,GO:0017076,GO:0017111,GO:0030554,GO:0032403,GO:0032549,GO:0032550,GO:0032553,GO:…	yes	TCAAATGCACAGCCGGTCCATGG	Diatom spindle kinesin-1 OS=Cylindrotheca fusiformis GN=DSK1 PE=2 SV=1
Smic20800	Smic20800_gR970f	2	symB_minutum_onechromo:441147856-441147878	1.1	0.221918	AGCAAATTCGTTTCGAATTTTAGCTTAGTTGTTGATTTGAAAGCGGTCATCTTTTTTTTCCAGGCCTCTTCTCGGTCTCATTGCATCTTGGAGTTGCATTTTCTTCCAAGCAAAGGTATTCAAGATGCAGATGCCCCTGAGCCCTTGCAGGGTTTGTTGCGTGTCGTGGATCTTGCAGGATCTGAGAGGAATTTTGAGACTCAAATGCATAGCCGATCCATGGCGGAACGGGGAGGATTGATCAATTATTCCCTGTTGATGTTGAAAGAATGTGCCCGGGTGATGCACAACCGAAAGGGTAAGGAGACTGAGAAGCATGTGCCCTTTCGATCTTCAAGATTGACACATTTGTTGAAGAGTTCCTTTACAGATCCATCTCATATGACGACAGTGGTAGCG…	smin	GO:0000166,GO:0001882,GO:0001883,GO:0003674,GO:0003774,GO:0003777,GO:0003824,GO:0005488,GO:0005515,GO:0005524,GO:0005575,GO:0005737,GO:0005856,GO:0005871,GO:0005874,GO:0005875,GO:0006928,GO:0007017,GO:0007018,GO:0008017,GO:0008092,GO:0008150,GO:0008152,GO:0009987,GO:0015631,GO:0016462,GO:0016787,GO:0016817,GO:0016818,GO:0017076,GO:0017111,GO:0030554,GO:0032403,GO:0032549,GO:0032550,GO:0032553,GO:…	yes	TCAAATGCACAGCCGGTCCATGG	Diatom spindle kinesin-1 OS=Cylindrotheca fusiformis GN=DSK1 PE=2 SV=1
Smic20800	Smic20800_gR970f	0	Smic_oneseq:421969175-421969197	100	0.209234	TGCAGATCCCCCTGTAGGACAGAGCTCTGCAATGCAATGGACAAGGCATTCTTGTGGCGATCCTCTGAGTGCACCGAGCGGAACGAAGCCTCCTCGAGGTCCCACTGCATTCTGGAGTTCAAGTTCCCGGGTCCCGATGGTGAGAGTTCTGGGCTCTTCCGTGTGGTCGATCTCGCTGGCTCGGAGAGAAACTTCGAAACTCAAATGCACAGCCGGTCCATGGCTGAGAGGGGTGGCCTGATCAACTACTCGCTTCTCATGCTGAAGGAATGTGCGCGGGTGATGCACAACAAGCAGAAGGACCTTGAAGGCCCGGAGATGCATGTGCCCTTCCGATCATCCCGGCTCACCCATCTCTTGAGGAGTTCCTTCACAGATGACTCACACATGACCACCGTG…	smic	GO:0000166,GO:0001882,GO:0001883,GO:0003674,GO:0003774,GO:0003777,GO:0003824,GO:0005488,GO:0005515,GO:0005524,GO:0005575,GO:0005737,GO:0005856,GO:0005871,GO:0005874,GO:0005875,GO:0006928,GO:0007017,GO:0007018,GO:0008017,GO:0008092,GO:0008150,GO:0008152,GO:0009987,GO:0015631,GO:0016462,GO:0016787,GO:0016817,GO:0016818,GO:0017076,GO:0017111,GO:0030554,GO:0032403,GO:0032549,GO:0032550,GO:0032553,GO:…	yes	TCAAATGCACAGCCGGTCCATGG	Diatom spindle kinesin-1 OS=Cylindrotheca fusiformis GN=DSK1 PE=2 SV=1
Smic20958	Smic20958_gR1495f	2	Kawagutii_onechromo:761098243-761098265	3.6	0.113341	ACTGGATGATTTGGGGGATCCCCTAATCTGAGAAAGACCTAGTTCGAGGATGCAACGATGCTTGATGGTGAAATGATGGTCAACGAAGTTGGGCCGATCCCAAAAGTCGATGACAATCCGAGATCCGTGGAAAATCCATGACCGTTGCAGGTCTCAGTGATGTCGGCTCTGCCGGCAGATTTGCGACGCAACAGTGGGCTGATGATCGTGCCTTGCATCATGGCCCATGCCTCCCAGCTGATCATCGATTCCATCCTGGCCGTGCGTGGCGACCTCAGAGCCTGCCTCGGGTGAGCTGAACCTTGCCAGACCTCCACGGCACCTGAGGATGGGAAGTTCACGATGAAAAGAAGGCCAGGTTTCCCGAAGCGTTTCCGAAGCACAGGGAGTTGGTGTTGA…	skav	GO:0005575,GO:0006810,GO:0008150,GO:0009507,GO:0009526,GO:0009536,GO:0009941,GO:0016020,GO:0016021,GO:0031967,GO:0031975,GO:0043226,GO:0043227,GO:0043229,GO:0043231,GO:0044422,GO:0044424,GO:0044425,GO:0044434,GO:0044435,GO:0044444,GO:0044446,GO:0044464,GO:0051234	yes	GATGATTGTTCCTTGCATCATGG	Probable sodium/metabolite cotransporter BASS4, chloroplastic OS=Arabidopsis thaliana GN=BASS4 PE=3 SV=1
Smic20958	Smic20958_gR1495f	0	Smic_oneseq:424282684-424282706	100	0.146185	ACCTTTGAGAGTGCAGTTGTCCCTGCCCTGGCGGCTAGCAGGGCCAACTCGGTCGCCAGGTCTCCGTGATGTCAGCCCTGCCGCCTGTTCTTCGCGCAAACTCCGGGTCCGAGCCCTTCCCGGCGGTGTTTTGTTGTTTTCCGCACATTATATGGTCGTCGCATCTCTCTCAATGACAACTATTCTGCCCTCCAAAGGCTGATGATTGTTCCTTGCATCATGGCTCACGCCTCCCAGCTGATCATCGACTCCATCCTGGCAGTCCGCCGCGGGCCCAACTTCAAAGCATTGCAGCAGATCTCCAGAGTGCAGCAAGGAGCGACCGTGTTTTTTGCATCCCAAAGGCTGGGAGGTGAAGGAGGAGAAGCAGGCTCCCCTCCTCCCCTCCTAAGACTTCTC…	smic	GO:0005575,GO:0006810,GO:0008150,GO:0009507,GO:0009526,GO:0009536,GO:0009941,GO:0016020,GO:0016021,GO:0031967,GO:0031975,GO:0043226,GO:0043227,GO:0043229,GO:0043231,GO:0044422,GO:0044424,GO:0044425,GO:0044434,GO:0044435,GO:0044444,GO:0044446,GO:0044464,GO:0051234	yes	GATGATTGTTCCTTGCATCATGG	Probable sodium/metabolite cotransporter BASS4, chloroplastic OS=Arabidopsis thaliana GN=BASS4 PE=3 SV=1
Smic20958	Smic20958_gR1495f	3	symB_minutum_onechromo:174806922-174806944	1.1	0.037389	AGCCAGCCAGGTCTCCGTTTTGTCAGCCTTGCCAGAAGACTTGCGTCGGAACTCCGGGTGCTGTTCTTAATTTCATGTCAAAATACGACTAGAAAAGACTGACATGATGGTAAGTTAGCACCGCGGTTGGAAACTACAGTATAGCTTGACCACAGCAGAACTTAAACTGACATGTCAGTGATGGCAATTTGTGAAAGGTTAATGATTGTGCCATGCATCATGGCACATGCGTCGCAGCTGATTATTGACTCCATTTTGGCGGTCCGTACCATTCTCAGAGAAGAGGGTAACTTGATTGGTCGCTAGTCCAAGTGGCCAGACCTACTCAAAAACTCAGGATGGGAAGTTCAAGATGAGAAGAAGGTCGGGATCAATGGATATATACAAAATAAAAATACA…	smin	GO:0005575,GO:0006810,GO:0008150,GO:0009507,GO:0009526,GO:0009536,GO:0009941,GO:0016020,GO:0016021,GO:0031967,GO:0031975,GO:0043226,GO:0043227,GO:0043229,GO:0043231,GO:0044422,GO:0044424,GO:0044425,GO:0044434,GO:0044435,GO:0044444,GO:0044446,GO:0044464,GO:0051234	yes	GATGATTGTTCCTTGCATCATGG	Probable sodium/metabolite cotransporter BASS4, chloroplastic OS=Arabidopsis thaliana GN=BASS4 PE=3 SV=1
Smic21008	Smic21008_gR1763f	1	symB_minutum_onechromo:371896214-371896236	49.2	0.217739	AACTCCTACAGACCAATGTCGGAGGTCTAAGGGTTGCAGCTAAAAGCGGTTCCTCTTTGCTTTGCTCCTCAGACAATCGAACCTTTGTACTCAAGACCATTTCTCGAAGTGAAGTCAAGCAAGTTCGTGCAATGCTTGCCTGCTACCGGAAGCACCTTGAAGAGCATCCTGATTCCTTACTTTGTCGAATCTATGGTTGTTTCAGCTTCAAAAATTCCTTGGGATATTTCCTTCATGCCGTGTTGATGGACTGTTTAGTAGGTTTGCCGGCGAGTATCGGCGGTTTCGATTACCTCACACCACGCATTTTTGACATTAAATCCGAGTTTCTTGGCAGTTGGGAACTGGCTGGATCAGATGTTTTCTTACGTTTTTTTTTTCATCCTTGTGTTCCTANNN…	smin	GO:0000166,GO:0001882,GO:0001883,GO:0003674,GO:0003824,GO:0005488,GO:0005524,GO:0006629,GO:0006644,GO:0006650,GO:0006793,GO:0006796,GO:0008150,GO:0008152,GO:0009987,GO:0016301,GO:0016307,GO:0016310,GO:0016740,GO:0016772,GO:0016773,GO:0017076,GO:0019637,GO:0030258,GO:0030554,GO:0032549,GO:0032550,GO:0032553,GO:0032555,GO:0032559,GO:0035639,GO:0036094,GO:0043167,GO:0043168,GO:0044237,GO:0044238,GO:…	yes	TTCAGCTTCAAGAATTCCTTGGG	Probable phosphatidylinositol phosphate kinase DDB_G0267588 OS=Dictyostelium discoideum GN=DDB_G0267588 PE=1 SV=1
Smic21008	Smic21008_gR1763f	0	Smic_oneseq:424898109-424898131	100	0.19007	AGCTCTTGCGCACCAACGTCAGTGAGCTGCGCAGTGCGGCCAAGAGCGGGTGCTCCTTGCTCCTGTCGTCAGACAACACCACCTTCGTCCTTAAGACGATCTCAAGATCTGAAGTGAAACAGCTTCGCGCCATGTTGGGACCATACCGTAAGCACCTGGAGCATCACCCAAACTCCATGCTATGTCGAGTCTATGGCTGCTTCAGCTTCAAGAATTCCTTGGGCTACTTTCTGCACGCGGTGCTCATGAACTGCCTGACCGGAATGCCTGCGGCTCTGGCAGACTCTAGGCTGCACCAATCAGCTTAAGAATGCTCAAAATACTTTAGCATATTGTGTCAGGCTGTGAGGCTGTGAAAGACATGCACAAATTTGACAAAAGTCAATAAGCTGTATGCAT…	smic	GO:0000166,GO:0001882,GO:0001883,GO:0003674,GO:0003824,GO:0005488,GO:0005524,GO:0006629,GO:0006644,GO:0006650,GO:0006793,GO:0006796,GO:0008150,GO:0008152,GO:0009987,GO:0016301,GO:0016307,GO:0016310,GO:0016740,GO:0016772,GO:0016773,GO:0017076,GO:0019637,GO:0030258,GO:0030554,GO:0032549,GO:0032550,GO:0032553,GO:0032555,GO:0032559,GO:0035639,GO:0036094,GO:0043167,GO:0043168,GO:0044237,GO:0044238,GO:…	yes	TTCAGCTTCAAGAATTCCTTGGG	Probable phosphatidylinositol phosphate kinase DDB_G0267588 OS=Dictyostelium discoideum GN=DDB_G0267588 PE=1 SV=1
Smic21008	Smic21008_gR1763f	1	Kawagutii_onechromo:480478934-480478956	26.8	0.160562	CATGTCAAGTTGGAAACCCAACGGCCTGCGAGGTGGCTGCCAAGAGCGGCTCTTCGCTGCTGTGCTCTTCCGGCAACCGGACCTTTGTGTTGAAGACGATTTCCAAAAGTGAAGTGAAACAAGTTCGTGCTATGCTGGCAGCCTACCGCAAGCATATGGAAGAGAATCCAAAGTCCTTGTTGTGTCGAATCTACGGGTGTTTCAGCTTCAAGAACTCCTTGGGCTATTTTCTTCACGCTGTGTTGATGGACTGCCTCGTGGGTTTGCCGGCCAACGTTTCTGGTTTAGATTGCGTGACACCACAAGTCTTCGATATGAAGTCTGAGCTGCTTGGTCGATCTCCAGGAGCTGTAGCCTCTCCAGGTCTTTCCAGTGCAGCAATGTGAATGATTTGTTTCA…	skav	GO:0000166,GO:0001882,GO:0001883,GO:0003674,GO:0003824,GO:0005488,GO:0005524,GO:0006629,GO:0006644,GO:0006650,GO:0006793,GO:0006796,GO:0008150,GO:0008152,GO:0009987,GO:0016301,GO:0016307,GO:0016310,GO:0016740,GO:0016772,GO:0016773,GO:0017076,GO:0019637,GO:0030258,GO:0030554,GO:0032549,GO:0032550,GO:0032553,GO:0032555,GO:0032559,GO:0035639,GO:0036094,GO:0043167,GO:0043168,GO:0044237,GO:0044238,GO:…	yes	TTCAGCTTCAAGAATTCCTTGGG	Probable phosphatidylinositol phosphate kinase DDB_G0267588 OS=Dictyostelium discoideum GN=DDB_G0267588 PE=1 SV=1
Smic21353	Smic21353_gR1954f	3	Kawagutii_onechromo:610929990-610930012	0.6	0.829077	GCCTCCGAGCTAGCCCCTCGATGGGCACGTGCATGGAGCCGCTTGGGCCAGGCAGCATGGAATCTTGGCGAATCCTTCCGGCAAGAGGCAGCCGATGCTTATGCCAAATCTGTGGAAATGGATCCCTTGATCTCCACCGTTCTGGCGCTGCAAGAGGCAGTGAGACAGCTCCATGGCCCCAATCCAGATGCTGCCCATGCAGTCAAGGAGAAGGGCAACGAGGCAATGAGGGGAGCCGAATTGGGATTGGCCGTGGCTTTGTACACGCAGGCCATTGCACAGCTGCCACCACTCGTGACTGCAGACGTCGAAAGGTCGGACAAGCCGGATGAACACGCACTTCTGCGGGGTGTGCTCTTCACCAATCGATCTGCTGCCTTTTGCCGAATCAGAAATTGG…	skav	GO:0000166,GO:0001882,GO:0001883,GO:0003674,GO:0005488,GO:0005515,GO:0005524,GO:0005575,GO:0005737,GO:0006139,GO:0006259,GO:0006260,GO:0006457,GO:0006725,GO:0006807,GO:0006950,GO:0008150,GO:0008152,GO:0008270,GO:0009058,GO:0009059,GO:0009266,GO:0009408,GO:0009628,GO:0009987,GO:0017076,GO:0019538,GO:0030554,GO:0031072,GO:0032549,GO:0032550,GO:0032553,GO:0032555,GO:0032559,GO:0034641,GO:0034645,GO:…	yes	TGCCAAGGAGAAGGGGAACGAGG	Chaperone protein DnaJ OS=Mycoplasma hyopneumoniae (strain 232) GN=dnaJ PE=3 SV=2
Smic21353	Smic21353_gR1954f	4	symB_minutum_onechromo:78107821-78107843	0.5	0.225806	GCTTCTGATTTGGCTCCGCGATGGGCACGTGCCTGGAGTCGTTTGGGCCAGGCCGCTTGGAACTTGGGAGAAACTTTCCAAGAGGAGGCAGCTGAAGCTTATTCCAAATCAGTGGAGATGGATCCTTTGATCTCCACTGTTATGGCACTACAGGATGCGGTGAGGCAGCTTCATGGTTCCAATCCAGATGCGTCTCATGCAGTGAAGGAGAAGGGGAATGAGGCCATGAGGGGAGGCGAACTGGGACTGGCTATAGCCTTGTATACTCAGGCCATTGCACAACTTCCACCTTTGGTGACTGCAGAGGCATCAGACAAGCCAGATGAGCACGCGCTCCTGCGTGGTGTGCTCTTCACCAATCGTTCTGCTGCTTTTTGCCGCATCCGAAATTGGGATGCA…	smin	GO:0000166,GO:0001882,GO:0001883,GO:0003674,GO:0005488,GO:0005515,GO:0005524,GO:0005575,GO:0005737,GO:0006139,GO:0006259,GO:0006260,GO:0006457,GO:0006725,GO:0006807,GO:0006950,GO:0008150,GO:0008152,GO:0008270,GO:0009058,GO:0009059,GO:0009266,GO:0009408,GO:0009628,GO:0009987,GO:0017076,GO:0019538,GO:0030554,GO:0031072,GO:0032549,GO:0032550,GO:0032553,GO:0032555,GO:0032559,GO:0034641,GO:0034645,GO:…	yes	TGCCAAGGAGAAGGGGAACGAGG	Chaperone protein DnaJ OS=Mycoplasma hyopneumoniae (strain 232) GN=dnaJ PE=3 SV=2
Smic21353	Smic21353_gR1954f	0	Smic_oneseq:430604429-430604451	100	0.360476	GCTGCTGCCTTGGCTCCGCGCTGGGCTCGGGCTTGGAGTCGCTTGGGCCAGGCAGCATGGGAGCTCGGGGACAAGTTCCGAGCCGAGGCCGCGCAGGCGTACGCCAAGTCCGTGGAGATGGACCCGCTGCCCTCCACGGTCCAAGCTCTGCAGAGCAGTGTCTCCCAGTTGCAGGGCCCGAATCCGGATGCGTCACATGCTGCCAAGGAGAAGGGGAACGAGGCCATCCGCTCAGGTCAGATTGGTCTGGGCATCGCGCTCTACACGCAAGGCATCGCTCAGCTCCCAGCGCCAACGTCAGAGGATCGGTCGAATTCCGACTCGAAGCCCGACGAGCACGCGCTGCTACGGGGAGTGCTCTTCACGAACCGCTCGGCGGCCTTCTCTCGTGTGCGAAGC…	smic	GO:0000166,GO:0001882,GO:0001883,GO:0003674,GO:0005488,GO:0005515,GO:0005524,GO:0005575,GO:0005737,GO:0006139,GO:0006259,GO:0006260,GO:0006457,GO:0006725,GO:0006807,GO:0006950,GO:0008150,GO:0008152,GO:0008270,GO:0009058,GO:0009059,GO:0009266,GO:0009408,GO:0009628,GO:0009987,GO:0017076,GO:0019538,GO:0030554,GO:0031072,GO:0032549,GO:0032550,GO:0032553,GO:0032555,GO:0032559,GO:0034641,GO:0034645,GO:…	yes	TGCCAAGGAGAAGGGGAACGAGG	Chaperone protein DnaJ OS=Mycoplasma hyopneumoniae (strain 232) GN=dnaJ PE=3 SV=2
Smic21427	Smic21427_gR1045f	2	Kawagutii_onechromo:651226125-651226147	6	0.207419	GTGCTGTGGTGCGGTCCAAGCTTCACACAGAGAATTCCATGTAGTGAATCCATGGTTGTGCACCAATCCATGGTGCTTGCACTTCCTTTCACTTGGCGTTTTCAGAGCTGAAACAAGAGGAACCAGATTAGAAGGGCTTTGGCTGAATTTGGATGGCTTTGGAAATCACATACGGTCAAACAGCACCTTGGATCAGAAGAGGACGACTTGGTCATCGATGTGGCAACTGCGCCGTGGCCAAAGGTCCAGAATTCATGTGCTAACAAAACGGACATGGTTGGTGCAGACATATTACAGAATGTAGTGACCCGGACCCACATTCAGCAGTCTCGAATGTTTGAGGAGCACATATGACATAAGATTCCACAAATTTCCACAACGTACTGTATCTTTTGAAAC…	skav	GO:0000105,GO:0000166,GO:0003674,GO:0003824,GO:0004399,GO:0005488,GO:0005575,GO:0006082,GO:0006520,GO:0006547,GO:0006725,GO:0006807,GO:0007275,GO:0008150,GO:0008152,GO:0008270,GO:0008652,GO:0009058,GO:0009314,GO:0009411,GO:0009416,GO:0009507,GO:0009532,GO:0009536,GO:0009555,GO:0009570,GO:0009628,GO:0009987,GO:0016053,GO:0016491,GO:0016614,GO:0016616,GO:0018130,GO:0019438,GO:0019752,GO:0032501,GO:…	yes	GGAAGACCTGGTCATCGATGTGG	Histidinol dehydrogenase, chloroplastic OS=Oryza sativa subsp. japonica GN=HDH PE=2 SV=1
Smic21427	Smic21427_gR1045f	3	symB_minutum_onechromo:82868613-82868635	1.6	0.312229	ACTGTTTAATGTCTACATCCGTGCAAGCATGAATTCGCTCTCCCAATGCGACTGGAAGTCCTCCACATATCTAAGTTTCTCGCTTCTTGCTAGCTTTTCTTAATGCATGGGCTGTCCTATTCATGAATATATGTCTAAATCCACACTTCCACCAAGCAGCAACCATCCGCCTTACCCTGCTTGCTTTCCTCCGCCCCATAGGATAATCTGGTCATCGATGTGGCAAGTGCACCATGGCCAAAGGCGAGAGTCACTCTGAAGACAACGAAAGGTATGTACAGCTGATTTTCTAAGATCGATTAATTTCGGAGATATGGATAATTTGATATAATTTGATAATACANNNNNNNNNNNNNNNNNNNNNNNNNNNNNNNNNNNNNNNNNNNNNNNNNNNNNNNN…	smin	GO:0000105,GO:0000166,GO:0003674,GO:0003824,GO:0004399,GO:0005488,GO:0005575,GO:0006082,GO:0006520,GO:0006547,GO:0006725,GO:0006807,GO:0007275,GO:0008150,GO:0008152,GO:0008270,GO:0008652,GO:0009058,GO:0009314,GO:0009411,GO:0009416,GO:0009507,GO:0009532,GO:0009536,GO:0009555,GO:0009570,GO:0009628,GO:0009987,GO:0016053,GO:0016491,GO:0016614,GO:0016616,GO:0018130,GO:0019438,GO:0019752,GO:0032501,GO:…	yes	GGAAGACCTGGTCATCGATGTGG	Histidinol dehydrogenase, chloroplastic OS=Oryza sativa subsp. japonica GN=HDH PE=2 SV=1
Smic21427	Smic21427_gR1045f	0	Smic_oneseq:432041579-432041601	100	0.253967	GGGACGGATCCCAAGACTGATAGTTTTCAGGTCAGGCTAGGAATGTTCGGCATGAGGCTCCGCAAACAGGCTAACCAGGCTCCTCCGAAGCCGGGTTTTGAAAGTCGTCTGCAGTTGGAAGACGGCCCTTTAGGGTTTAGGGTTTAGCCGTATCATACAAATAACAAGAGCTAAACCGTATCTGAACCAGCCATGACAAAGGAAGACCTGGTCATCGATGTGGCGAGCACTCCTTGGCCAAAGGCTGTGAGAGCACGTATGACACTGATAGCACCAACCAGGCTTTAGCGTCCAGAGGGTAGGATATACAGGTAGCACTACCCGGACCAAAGATACATGGAGTCGTGGATTCGGTTGTTCTCCCTTTTCAAACCTTTTGCACCGTCTGGTTGCTTTTTA…	smic	GO:0000105,GO:0000166,GO:0003674,GO:0003824,GO:0004399,GO:0005488,GO:0005575,GO:0006082,GO:0006520,GO:0006547,GO:0006725,GO:0006807,GO:0007275,GO:0008150,GO:0008152,GO:0008270,GO:0008652,GO:0009058,GO:0009314,GO:0009411,GO:0009416,GO:0009507,GO:0009532,GO:0009536,GO:0009555,GO:0009570,GO:0009628,GO:0009987,GO:0016053,GO:0016491,GO:0016614,GO:0016616,GO:0018130,GO:0019438,GO:0019752,GO:0032501,GO:…	yes	GGAAGACCTGGTCATCGATGTGG	Histidinol dehydrogenase, chloroplastic OS=Oryza sativa subsp. japonica GN=HDH PE=2 SV=1
Smic21497	Smic21497_gR176r	3	Kawagutii_onechromo:909256150-909256172	1.5	0.0831094	TGAGGGCTGGCTCATGTTATAACTCTGCATGGAAACACCGGCAACAATCCCCTGCCCCAGCATCCCAAGCCCGGATCCTTTTAGCGCCACGCCACTTTGGAACCTGGCTCCGTGAAACAAACCACCGCGAACCGCCACATCTCACACCTCTAACGCCCTGATGCTGATGCAAAGTCGCCGCCATAGAGATAGCCTCCTTGCGCCACTCGTGGAGTGCAGTAGGCATCAAAGTCTGGACGCACGGAGGGGCAGCAGCTGTCTTGGCCGTTGGGTGTTCCCAGTGGACCCTGAAGGATCTCCACCTCGTGGTTGTCGATGACGCATTTCTGATCACATTCGTTTCGGCATCCATAGAAGAAATCCTCCAAGTCTCGCAGTAAGGCGCACAGATCCATGGCA…	skav		yes	AGTCACTCGTGGAGTGCAGAAGG
Smic21497	Smic21497_gR176r	2	symB_minutum_onechromo:172519140-172519162	3.9	0.0714217	GGGTCTGTCAACGTGAGGCCCATGGATAGCGTTCGGAAGATCCACCATAAAGGTAACCTGAAAATGTGCCCCGGGCTTCTATTCTGGAACGCAAAAGGAGATGCATGAAGAGGGACATGAATAAGTGATCGAAAAAATCAAATCTGCACTTCAACTTCTTTGCACTTCCAACCACTGCCCTTGCCGGTACCGCCTCCTTGCGTCACTCGTGGTGTGCAGAAGGAGTCGAAGTCCGGTCGTCCCGAGGGACAACACGAGTCGTGGCCGGTGGGCGTCCCCAAGGGACCCTGTAAGATCTCCACCTGTAAAATCACAAAAAGTCTGGTGAAAGAAACTGGAAAAAAGGAAACAAAGGATGGTAGTTGATAGTTAGGTTGATGGAAAATGTGAATTAATGGT…	smin		yes	AGTCACTCGTGGAGTGCAGAAGG
Smic21497	Smic21497_gR176r	0	Smic_oneseq:433403326-433403348	100	0.256297	GTGAAACTTTCAGTCGATTCAGCGAGCTGACATACATCAGGAGGCAGTCATCGCTCTGCTCTCCGGCACAGGCTCACTTTGCAGATCGTTCGGAACTGCCGCCATAGTAGTATCCTAGACTTGGAGCATGTTTTGAAGTCGACTACCTGACTACCTCAGACCTCTTCAGCCTCTATCACAACTGCTGCGAGGCCTCCCGAAGTCACTCGTGGAGTGCAGAAGGTGTCTGCTCGACCCGAGGGGCAGAAGGATTCTGTAAAGTTCGGCGTGCCCAGCGAAGGCCCCTGCAAGATTTCAACCTTGGCCAACACGAACGAAAAGGAATCCAGCGNNNNNNNNNNNNNNNNNNNNNNNNNNNNNNNNNNNNNNTTTGCAGCTCTCCATGCCGGCTCTACGTGG…	smic		yes	AGTCACTCGTGGAGTGCAGAAGG
Smic21609	Smic21609_gR2077f	0	Smic_oneseq:435449602-435449624	100	0.551901	GAGAAGAAGGAGGCCTCTGTCTCGGAGAAGAAGGCCGAGAAGGCCCGCCTGGAGAAGAGCCTGGTTCGGACCCGTCAGGGTCGGGAGGGTGCAGAGGATGCCCTCGAAAACTTGGCGAACACCAAGGCCGGACTGCACGAGAGCTGCGACTTTTTGATGCAGAACTTCGAAGCCAGACAAGCAGCACGCAGTGAGGAGATGGACTCCGTGAAGAAGGCCAAGGCCATCCTCTCAGGTGCCACCTTTGCTGAGATCCAGCTCGACTGATGCGGCTCCCCAGCTGCGGCAGACGGCTTCGGATGCAGATGGATACACCTTCAGCCAAAAGTGACGTGCGAGGAGTTCCTGAGGCTTCTTGTGACTCTTGAGCGTAGAAAGCTTTATAAGCGCATGCTGAGG…	smic		yes	GGACTCCGTGAAGAAGGCCAAGG
Smic21609	Smic21609_gR2077f	1	Kawagutii_onechromo:523328942-523328964	68.3	0.592652	TTGTCGTTGTTGTTGTTGTTGTTGTTGTCGTGGTGGTCGTTGTTGTTGTTGTTGTTGTTGTTGGTGGTGGTGGTGGTGGTGGCCGCTGCAGTAGTGGTGGCTGTCCTCGCCGTTGTCGTCACCCTCACCATCCTCACCATCATTGCATTTAGAAGTAATCATTGTCGTCGTAGTCGTATCTCAAACCTTCGACAGGAGATGGACTCTGTGAAGAAGGCCAAGGCCATCCTCTCAGGTGCCTCATCCTGGGGGCAACAGTGTTTTTGGCGCACCAATCCGAGTTAGGGGATGGATATTTCGAAACACTCGGCCATGCCCTGCTAAAGAAGATGCTTTGCGAAGAAGTTGCTTTTGGAGCAACAATTTGTGGGTGGGGATTTCTGGTGTTTCTTCCTCGTC…	skav		yes	GGACTCCGTGAAGAAGGCCAAGG
Smic21609	Smic21609_gR2077f	1	symB_minutum_onechromo:68718557-68718579	17.2	0.72167	AGGGTACAACAAACGTCAATTTTTGGTAACGATCACGATTTTTCTAACGGATTTACTAAGGGTCTACCCAACAAAAACAGGGGATTTGGGGTTAGGGTGCAGCTATGAGTTGTTAGATGTCGATATATTGAGACACCTTTAATCCAAAGGTCAGAAAGGTGTTTTTCGTCATCCCATTTTTCCCCAAAGCGCCAGGAGATGGACTCCGTGAAGAAAGCCAAGGCGATCCTGTCAGGTGCCAGATGTCCGCAGTCATGAGATATGAAATGCCGATGGATGGGGAGATGCATAGTTGNNNNNNNNNNNNNNNNNNNNNNNNNNNNNNNNNNNNNNNNNNNNNNNNNNNNNNNNNNNNNNNNNNNNNNNNNNNNNNNNNNNNNNNNNNNNNNNNNNNCCCCC…	smin		yes	GGACTCCGTGAAGAAGGCCAAGG
Smic21841	Smic21841_gR1516f	3	Kawagutii_onechromo:88542434-88542456	1.4	0.235191	GTGAGGTCCCGTGGCAAGGTGTCAGTGAATGGAAGTATTTTGCTGGATGGCAATCCCATCAGCGGCACTGCCCTCAGGAAACGAATCGCATATGTCATGCAAATGGACATTCTTACCCCGACACAGACTGTTCGGGAGTCTTTGTGGTTTTCAGCCAACCTCCGGCTTCCGAAGTCCTACTCCAAACAGGACAAGCTCGACCTGGTGGACAAGATGTTGAAAGACTTGGGCTTGGAGAAATGTGCAGACACCTACATTGGGGATGACATGATTCGAGGTGTGTCAGGTGGAGAGAAGAAGCGCGCCTGTGTGGGTATTGAGCTCATCATGAAGCCCAAGTTGATCTTTTTGGACGAGCCCACGTCTGGTTTGGACTCCTATGCTGCGCACAACGTTGTC…	skav	GO:0000166,GO:0001882,GO:0001883,GO:0003674,GO:0003824,GO:0005488,GO:0005524,GO:0005575,GO:0006139,GO:0006152,GO:0006163,GO:0006195,GO:0006200,GO:0006725,GO:0006753,GO:0006793,GO:0006796,GO:0006807,GO:0006810,GO:0008150,GO:0008152,GO:0009056,GO:0009116,GO:0009117,GO:0009119,GO:0009123,GO:0009125,GO:0009126,GO:0009128,GO:0009141,GO:0009143,GO:0009144,GO:0009146,GO:0009150,GO:0009154,GO:0009158,GO:…	yes	GCTGGTGGAGAAGATGTTGGTGG	ABC transporter ATP-binding protein/permease wht-1 OS=Caenorhabditis elegans GN=wht-1 PE=2 SV=2
Smic21841	Smic21841_gR1516f	2	symB_minutum_onechromo:246678980-246679002	6.4	0.532404	GTGAAGAGCCGTGGCAAAGTGAAGGTGGATGGCAACATTATGTTGGACGGTCAGGCCATCAGTGGTTCCTCCCTTCGGAAGCGCATTGCTTATGTCATGCAGCAGGACATCCTCACACCAACCCAGACAGTTCGAGAATCCTTGTGGTTTTCAGCCAATCTTAGGCTTCCAAATTCCTACTCCAAGAAAGACAAGCTTGAGCTTGTGGAGAAGATGTTGAAAGACCTTGGTTTGGAGAAATGTGCTGACACCTACATTGGTGATGACATGATTCGTGGAGTTAGTGGGGGAGAGAAGAAGCGTACTTGTGTAGGCATCGAGCTCATTATGAAGCCAAAACTCATCTTCTTGGACGAGCCCACCTCAGGTTTGGACTCTTACGCTGCCCACAACGTAGTC…	smin	GO:0000166,GO:0001882,GO:0001883,GO:0003674,GO:0003824,GO:0005488,GO:0005524,GO:0005575,GO:0006139,GO:0006152,GO:0006163,GO:0006195,GO:0006200,GO:0006725,GO:0006753,GO:0006793,GO:0006796,GO:0006807,GO:0006810,GO:0008150,GO:0008152,GO:0009056,GO:0009116,GO:0009117,GO:0009119,GO:0009123,GO:0009125,GO:0009126,GO:0009128,GO:0009141,GO:0009143,GO:0009144,GO:0009146,GO:0009150,GO:0009154,GO:0009158,GO:…	yes	GCTGGTGGAGAAGATGTTGGTGG	ABC transporter ATP-binding protein/permease wht-1 OS=Caenorhabditis elegans GN=wht-1 PE=2 SV=2
Smic21841	Smic21841_gR1516f	0	Smic_oneseq:439195250-439195272	100	0.59457	ATCCGCACCCGCGGAACCACGGAGGTGACGGGAAATATCACCCTGGATGGCCAGCCCATCACCGGGTCCAGCCTCCGAAAGCGCATCGCCTACGTGATGCAGCAGGACATCCTGGTGCCAACTCAGACGGTCCGGGAGTCACTCTGGTTTTCAGCGAACCTTCGCCTGCCCAAGAGCTACAGCATGAAGGACAAGAAGGAGCTGGTGGAGAAGATGTTGGTGGACCTCGGCTTGGTCAAGTGCGCCGACACCTTCATCGGCGACGACATGATCCGCGGGGTTTCCGGAGGTGAGAAGAAGCGCACCTGCGTCGGAATCGAGCTCATCATGAAGCCCAAGCTGATTTTCTTGGACGAACCCACCTCTGGCCTGGATTCTTATGCTGCACACAACGTTATC…	smic	GO:0000166,GO:0001882,GO:0001883,GO:0003674,GO:0003824,GO:0005488,GO:0005524,GO:0005575,GO:0006139,GO:0006152,GO:0006163,GO:0006195,GO:0006200,GO:0006725,GO:0006753,GO:0006793,GO:0006796,GO:0006807,GO:0006810,GO:0008150,GO:0008152,GO:0009056,GO:0009116,GO:0009117,GO:0009119,GO:0009123,GO:0009125,GO:0009126,GO:0009128,GO:0009141,GO:0009143,GO:0009144,GO:0009146,GO:0009150,GO:0009154,GO:0009158,GO:…	yes	GCTGGTGGAGAAGATGTTGGTGG	ABC transporter ATP-binding protein/permease wht-1 OS=Caenorhabditis elegans GN=wht-1 PE=2 SV=2
Smic21930	Smic21930_gR350r	0	symB_minutum_onechromo:126487900-126487922	100	0.462358	AACAGTTTGCTTCAACAGAAACCCCATCATCTTGGCACACAAAAAAGCGCGACAATTCCTCTTCAATCATTCTCTTGAAGGTAGGTGAAAATGTGTACTTTCCTTCCAACATTCAAAAAAAAAGACATCAACCCTGAGTGCCTATAGCAGCGTCATTTTTTTCTGTCGCCAATAAAAATCCACCTTTCCGTCGGGTCAACTCAGCGCTGGATGAACTGCATGGAGCTAATCGCGCCAAGGAAAAAGACGGTAGGGACCTGAAGGTCGTCAAACCGGTGATTTTACGGAGTTTTCCAAAGGTTGGCAGATAAAAAAAGGGACTGGCACGGCTAAAATACCTGAAGGTGGAGAAAATTTTGGGTAGATTTTTTTAACAAAGGGTTTGTAGATAATGAGGAG…	smin	GO:0003674,GO:0005488,GO:0005506,GO:0005575,GO:0006091,GO:0008150,GO:0008152,GO:0009055,GO:0009507,GO:0009521,GO:0009523,GO:0009535,GO:0009536,GO:0009539,GO:0009579,GO:0009767,GO:0009987,GO:0015979,GO:0016020,GO:0016021,GO:0019684,GO:0020037,GO:0022900,GO:0032991,GO:0034357,GO:0042651,GO:0043167,GO:0043169,GO:0043226,GO:0043227,GO:0043229,GO:0043231,GO:0043234,GO:0044237,GO:0044422,GO:0044424,GO:…	yes	TCAGCGCTGGATGAACTGCATGG	Cytochrome b559 subunit beta OS=Pyropia yezoensis GN=psbF PE=3 SV=1
Smic21930	Smic21930_gR350r	0	Smic_oneseq:305768349-305768371	100	0.474436	GTAGGGCAAGAGAAGAGTCCCCATGCAGACTTTACCCACGCAAATAATGTCGTCTTTGGTCTTGCGTGTCGGCTGCGAATCTCCTACTTCCTTGCGGAATGGAGCATTAGCTTCCACAGGATTGGCGCCAACTCCTGGTGTACTAGCAAGTACCAAGAGCTGCGAAAACTCGGGTTCTTGGAAACCTGTTGCAAAAGGGCTCAGCGCTGGATGAACTGCATGGAGCTGATCGCACCGACGGGACGCGCCCCGTTTGGTCCTGCGAATGAACAAGGTCGGCCATCGTATCCTTCGAAGTACATTTTTGGCAACGAAGGCGCTAACAACACGCTGCGGTTTTCGGGGCGGAGATGAACCAGCACTGGACAACAATTTTGCGAGAGACAATACGATGCGAAG…	smic	GO:0003674,GO:0005488,GO:0005506,GO:0005575,GO:0006091,GO:0008150,GO:0008152,GO:0009055,GO:0009507,GO:0009521,GO:0009523,GO:0009535,GO:0009536,GO:0009539,GO:0009579,GO:0009767,GO:0009987,GO:0015979,GO:0016020,GO:0016021,GO:0019684,GO:0020037,GO:0022900,GO:0032991,GO:0034357,GO:0042651,GO:0043167,GO:0043169,GO:0043226,GO:0043227,GO:0043229,GO:0043231,GO:0043234,GO:0044237,GO:0044422,GO:0044424,GO:…	yes	TCAGCGCTGGATGAACTGCATGG	Cytochrome b559 subunit beta OS=Pyropia yezoensis GN=psbF PE=3 SV=1
Smic21930	Smic21930_gR350r	0	Kawagutii_onechromo:429507283-429507305	100	0.462358	TAACCATTGTTGACCTATTTACTAGCAGTCACAAGCAGTCACAAGCACAACTCCAGCTGAAGATAATCACCATGATTAAGCCACTGGTTGAAGCACACCACCACTCCAGCTGAAGATTCGCTCACTCCTTTTCTCTTCACAAAAATCGCGGCACGAACTCCGACGCAACGAGTCGAGTCTGTGACGCATCGGATCATCACTCAGCGCTGGATGAACTGCATGGAGCTGATCGCGCCAAGGAAGAAGACGGTGGGGACCTGGGGGGTGGCCCATGGGGTTCATGGCAGGTTGGGATCCAATGGGTTAAGAGTGATCAAAAGTGCGAGATATGCAAGTAAACTTATGTTTGTTGATGTGAGTAGCTAGCGGTTCTTGTTTACTGTGTTTTTTGTGAAGAAA…	skav	GO:0003674,GO:0005488,GO:0005506,GO:0005575,GO:0006091,GO:0008150,GO:0008152,GO:0009055,GO:0009507,GO:0009521,GO:0009523,GO:0009535,GO:0009536,GO:0009539,GO:0009579,GO:0009767,GO:0009987,GO:0015979,GO:0016020,GO:0016021,GO:0019684,GO:0020037,GO:0022900,GO:0032991,GO:0034357,GO:0042651,GO:0043167,GO:0043169,GO:0043226,GO:0043227,GO:0043229,GO:0043231,GO:0043234,GO:0044237,GO:0044422,GO:0044424,GO:…	yes	TCAGCGCTGGATGAACTGCATGG	Cytochrome b559 subunit beta OS=Pyropia yezoensis GN=psbF PE=3 SV=1
Smic22055	Smic22055_gR1342r	3	symB_minutum_onechromo:522951902-522951924	0.8	0.0529486	CAAAAAACTGATGTAATACAAAATTCACATATTTTCAGCTTTCACTTTACACATCCAACTTCTAAACTGACTGTTGCCTGCCTTCACTGACATGCCTTCCCCCTCCCCAACCTTCAAGAAGTACAAAAGCTAAACGTTCTTGTCATCTTCCATCAAAAACATATCAAAACCAAGTTACACAGAAATCCCAGCTCCGAGTGCGTGCCCATTCGGTTCCTTCTGGTTTGGCTTCATCAAGATCATCTTGTGCCGTGGGACACACATGGTGAGCTCCACTCGAAGGTGTTCGAACACACAAGCCATGACCCTCCAAGGGAGCAACCATGGCTTCCAGGGTCATCCGATCCTTTCTGGGCACCTTGTTCCAATTGAAGCTTCCATCTTTGCCTTAGAAACGAT…	smin		yes	CGCGCCCACTCCGTTCCTTCTGG
Smic22055	Smic22055_gR1342r	0	Smic_oneseq:442687741-442687763	100	0.0112774	TTGCCGGGGCGAAAGGACTGCTAATCAAGCAACATCGACGGCTCCCTACCTGATTCTCCTGAGCCAGCTCTTGCAAGACCTTGATTTTCTCTTCAGGTGCTGCAGGGACCTCGCCAGAAAGGATGTGGATCATCAGCATGTTGGGCTACATGTTGCATTACAGGGCTGAGATCTGGACGCAAAAGTCCCAGGTGCGTGTGCGCGCCCACTCCGTTCCTTCTGGCCTCGCCTCGTCCAGATCATCCTGTGCTGTGGGGCAGACGTAGTGCGCCCCGCTGGAGGGCGTTCGCATGCAGAGGCCTTGGCCCTCTTTGGGAACCACCATGGCCTCAACGGTCATGCGATCCCTGCGAGGCACCTTGTTCCAGTTGAACTTCCCGTCCTTGTCCCAGAAGTCTG…	smic		yes	CGCGCCCACTCCGTTCCTTCTGG
Smic22055	Smic22055_gR1342r	2	Kawagutii_onechromo:165079496-165079518	4	0.0145692	GGCCGTTTTGACCGTAGCTGGGGCTCTGGAGTTCCATGTCTTTGTTTTCAGCTGCCGGATCCTTTTCAAAAGGCTTTCGAAAATGTTCCTGCGATTGCAGTTGCACTCCCTCAGCTGCAGCGTCCTCATGCTGAAGCTCTTCCATGGCCCTCAGTTTGTCTTCCGGTGCTGGAGGTATACAGAAATCCCAGCTTCTCGTGCGGGCCCATTCCGTTCCTTCTGGTCTGGCTTCGTCCAAGTCGTCTTGTGCAGTAGGACAAACATGATGAGCTCCGCTGGATGGAGTTCGGACACACAAACCGTGGCCCTCCAATGGGGTGACCATAGCTTCCAAAGTCATCCGGTCCTTTCTGGGCACCTTGTTCCAGTTGAAACTTCCATCTTTGCTCCAAAAATCAG…	skav		yes	CGCGCCCACTCCGTTCCTTCTGG
Smic22079	Smic22079_gR1763f	1	Kawagutii_onechromo:440226756-440226778	61.1	0.0221212	GTGGGCAGCGAAACTATCTCCTCTACTGGGGCTTCATCATGTTCTTCCATGCCGTGCTCTTCATGGCTTTTTCCGAGAACTTGCACCTCCATCACTACTGGGGAGGCCTTGTCTTGGCCACATTTTGCATCTTCCCAACGCCTCTGTCGAGACTTTTGCTCCTGAAAGGCCTCATGATGGCCATCGACGGCATCGGAGTGTGGGGTGCGGATGCCATTGTTGGAGAGGATGAAGGCGGCATCACGGAGAGCGATGCCGACATCCGCTTGATTTTATGTGTCTTGGTCGTGCTGGCCTTCACGGGGGCTGTTGGCATCAACATTTTTCGCGATCCGCGATGTAGAGCACTCTGTGATACGAAGAACCGAGCTTTGGATACTGAATAGCAAAAGCTCATGG…	skav		yes	TGGGGTGCAGATGCCATTGTGGG
Smic22079	Smic22079_gR1763f	0	Smic_oneseq:443081208-443081230	100	0.0549703	AGTTGCCTTTTTTTGTTGCCTGTGCGGGGTCTTTGTGTGCAGGGTTCTGGGCTTCGAGTCCCAGTCTTGGGTTTGGGGAGTTGGAATGACACGGGCACAGTGCCTCTTTTGGAAAGATGCCCAGCCATTTCTCATTAGAGGGAAAGTTGTACATTGTACGCCCCACGAAGGTAATGATGGCCATCGACGGTATCGGGGTGTGGGGTGCAGATGCCATTGTGGGAGAAGATGAGGGCGGCATGTCCGAAAGCGACGCTGACCTGCGGCTGATCTTGTGTGTGTTCCTTGTCTTTTCAGCAACATGTGCGTTTGCTCCTTGAGCAGATCTAACCTCAGCCCGCCTTCCCGCAAAGACATCAACTGCCAATCTTGTGCCAGCTAGGAAGGCTCGTCCCCACG…	smic		yes	TGGGGTGCAGATGCCATTGTGGG
Smic22079	Smic22079_gR1763f	2	symB_minutum_onechromo:93932837-93932859	1.1	0.08051	CTCGTGGGCAGCGGAATTATCTGATCTATTGGATCCTGATTGTCGTTTTTCACGTGGGGTTGTTTGTGATCTTCAGCGACGTTCATGTACATCACTACTGGGTGGGTTTGGTCGTAGGATCCTGCTGTATCTTTCAGTCGCCTTTATCCAGACTACTGCTCCTCAAGTCTGTAATGATGACCATTGAAGGCATTGGAGTATGGGGTGCGGATGCTATTGTGGGTGAGGATGATGGTGGCATGACAGAAGGCGATGGCAACTACAGATTAGCTTTGTGTGTGCTGGTGATCTTAGCATTTATGTTAGCAGTTGGCTTCAACTTGTACAAAGATCCTCGCATGAAGACGTTGGTGAGTGGGATGAGTACACGCTCCAACCAAGGGCGACATGGGGCACTGG…	smin		yes	TGGGGTGCAGATGCCATTGTGGG
Smic22152	Smic22152_gR415r	1	symB_minutum_onechromo:91640853-91640875	60.5	0.124626	CGCGCCGATAGGAAGGAGAACTTCTTTCAGGAGCGCAGAGAAAGCTGGTCGCAAACCTATCCTTGGCAAAACACTGCACCAGAGTCATCCATTTTCAAAGATCTCAGAATTCAGAGCTGTGGTGACTCGACTCACATATCTCTTTCCCTTCAATACCAGCAGCAACCTGCTTGCATCCGTGTCGCTCATTCAGAACTAGTCCATAATTGTTCATGCTGTTTGGAGCTCTTGATGGAAGACCACTCTCGCGGTAGTGCTGGACTTCCTGCCATTTGCACCAAACAAAAGGCAACGTCTTATGTGCTAGCAACAATTTCTTCGCAACAAGGTCTCCGCCATTTGTTACGCACACTTCACCACCCATCCACACACACATGTACATCTATACAGCACACATAG…	smin	GO:0003674,GO:0003824,GO:0005488,GO:0005506,GO:0008150,GO:0008152,GO:0016491,GO:0016705,GO:0016706,GO:0019842,GO:0030246,GO:0031406,GO:0031418,GO:0036094,GO:0043167,GO:0043168,GO:0043169,GO:0043177,GO:0044699,GO:0044710,GO:0046872,GO:0046914,GO:0048029,GO:0051213,GO:0055114	yes	CCATAGTTGTTCATGCTGTTCGG	2-oxoglutarate and iron-dependent oxygenase domain-containing protein 2 OS=Xenopus tropicalis GN=ogfod2 PE=2 SV=1
Smic22152	Smic22152_gR415r	0	Smic_oneseq:444386839-444386861	100	0.306679	GCTGGGTTGCGGGAAACACAGGAGCAGCTGCTTAGTCTGCCTTGCCCCGATGGGAAGGAGGACCTCCTTCAACACAGAAGTGAACGAGGCACGTAGGCCGATCCTTCAGCGGGCTTGCAACACCACAAAGCTAAAGGGCAGTCCGTGCACCATCTGTATCTTACTGAACTCAAGCACAAAGGATCTCATTCAGCACCAAGCCATAGTTGTTCATGCTGTTCGGTGCACGGGATGGAAGGCCACTTTCACGGTAGTGTCGAACTTCCTGGGCTGTTCGGATCATTTGCCAGGCAAAGGCGTGTTTTGCCCCTTTCCCGGCCTCCAGCAGCATGTCGCAAAACTCATCGGAGAGCGCTGGGAAGCTGCAGATTCCCGGTGCTTCGACCCGAAATCCATCGA…	smic	GO:0003674,GO:0003824,GO:0005488,GO:0005506,GO:0008150,GO:0008152,GO:0016491,GO:0016705,GO:0016706,GO:0019842,GO:0030246,GO:0031406,GO:0031418,GO:0036094,GO:0043167,GO:0043168,GO:0043169,GO:0043177,GO:0044699,GO:0044710,GO:0046872,GO:0046914,GO:0048029,GO:0051213,GO:0055114	yes	CCATAGTTGTTCATGCTGTTCGG	2-oxoglutarate and iron-dependent oxygenase domain-containing protein 2 OS=Xenopus tropicalis GN=ogfod2 PE=2 SV=1
Smic22152	Smic22152_gR415r	1	Kawagutii_onechromo:41506317-41506339	60.5	0.219205	AACACAGCGATCAAAAGTGGTCACATCATCACCAGGGTCCAAAATATGTGTTTGCTAGGGACTCAGAGAGCACTTAAATATCGTTAAATCATCTCTAGCAGCAACTTTTCACTCAACATCAATACTCCTCAGAGCACTCTCAGTTGCTGAATTTGCTGAGGTGTGCCAGTTTGCATCTGAGGCGCTCATTCAGAACAAGGCCATAATTGTTCATGCTGTTGGGTGCTCTTGATGGAAGCCCACTCTGCCGGTAGTGCTGGACTTCCTCATGCCGTGTCGCAAGGCTCGAAACGAAGCCGACTCAATCTGCCGCACCGTGCTATGAGCCATGGACAGTCTGTGATTCCAAGCTCATGAACCTGGTGCACCTGAGCGAGTCTGCAACACATATCCCGTATC…	skav	GO:0003674,GO:0003824,GO:0005488,GO:0005506,GO:0008150,GO:0008152,GO:0016491,GO:0016705,GO:0016706,GO:0019842,GO:0030246,GO:0031406,GO:0031418,GO:0036094,GO:0043167,GO:0043168,GO:0043169,GO:0043177,GO:0044699,GO:0044710,GO:0046872,GO:0046914,GO:0048029,GO:0051213,GO:0055114	yes	CCATAGTTGTTCATGCTGTTCGG	2-oxoglutarate and iron-dependent oxygenase domain-containing protein 2 OS=Xenopus tropicalis GN=ogfod2 PE=2 SV=1
Smic22232	Smic22232_gR866r	0	Smic_oneseq:445837368-445837390	100	0.18025	GTCCCTGGCGCCCTTTTCTCCGCCGCGTTTGTCGATATGCCATACCTAAAAAGGGGCCGATTGAGCAGCTCAAGCCGATTGGAAGTGATTCAATGCCTCGAAACACGCAGAAACGCCTGTGGCAGCAAAGACCAGCATCCTTCAGCAATGCTCAGCTGTCGGCTTTCGCGGTGAAGTTACACTGGTGCCAAAAGCTGCGTCTGCAAACGCTCCAAGCGTGTGGACACCGAGTTGTCGAGCACGGCCTGAATGATGAGGCAGGTTAGCCGGCAGGACTGTACAGTATGGGATGGGTGTAGGGCTTAGGGCATGCTATGAGCACAAAACGATTCAAATGATAAGTCAGTTCTCTGACAGCGCGGCAGAATGCGCTTCATGCCTCGTCCATCTTCACCACAA…	smic	GO:0003674,GO:0003824,GO:0005215,GO:0005575,GO:0005886,GO:0006139,GO:0006163,GO:0006164,GO:0006725,GO:0006753,GO:0006754,GO:0006793,GO:0006796,GO:0006807,GO:0006810,GO:0006811,GO:0006812,GO:0006818,GO:0008150,GO:0008152,GO:0008324,GO:0009058,GO:0009116,GO:0009117,GO:0009119,GO:0009123,GO:0009124,GO:0009126,GO:0009127,GO:0009141,GO:0009142,GO:0009144,GO:0009145,GO:0009150,GO:0009152,GO:0009156,GO:…	yes	CTGCAAACGCTCCAAGCGTGTGG	ATP synthase subunit delta OS=Rhodospirillum rubrum GN=atpH PE=3 SV=2
Smic22232	Smic22232_gR866r	3	Kawagutii_onechromo:751260591-751260613	0.6	0.120988	GAATACCCATCAGTTACATGGATTCTATCGGTTACGCCCTACAATCCTGATGATCCTGTCAGTTATCAACCATCAACACCAACACCAACCTTCACCAACACCCATGATTCATCACCCTTCACCAACCAGGAGCGCACCCCTACACCACCCAGGCCGCTTCTGCACGCATCGCCTCAAGCCACAGGTGCCAGCAGCTGCGTTTGCAATCGCTCCAGGCGTGTAGACACCGAGTTGTCCAACACCGCCTCTGCAGCGGTGGTGGTTGGTTGGTTGAAGCAGCCCTAACCCGTGGTGAACTGGTGGTTGATAAGGGTTAGTAATGGTGGTTGGTAACGTTGATTAGGGTTAATGGTTGATAACTAGTGGATGATATCACCATGATAATGGTTGGTAATGGTT…	skav	GO:0003674,GO:0003824,GO:0005215,GO:0005575,GO:0005886,GO:0006139,GO:0006163,GO:0006164,GO:0006725,GO:0006753,GO:0006754,GO:0006793,GO:0006796,GO:0006807,GO:0006810,GO:0006811,GO:0006812,GO:0006818,GO:0008150,GO:0008152,GO:0008324,GO:0009058,GO:0009116,GO:0009117,GO:0009119,GO:0009123,GO:0009124,GO:0009126,GO:0009127,GO:0009141,GO:0009142,GO:0009144,GO:0009145,GO:0009150,GO:0009152,GO:0009156,GO:…	yes	CTGCAAACGCTCCAAGCGTGTGG	ATP synthase subunit delta OS=Rhodospirillum rubrum GN=atpH PE=3 SV=2
Smic22232	Smic22232_gR866r	1	symB_minutum_onechromo:214169010-214169032	31.5	0.552904	CAATTTGCTCAATGAAACATGCTGTGTGCAAGTGTGCATTTGCCTCAACACACTAAACAAACCAACATATCACAACAAAAAAGCCATCTATCAAAGTAGTCAAATATAACTTGCTAGGTTCACACATCGGGAAAAAGAAACATGGCGACATGCAATTTTTTGGGCCTGGTTTTTCATGCAACTGGTGCCAGCAGCTGCGTCTGCAAACGCTCCAAGCGCGTGGATACCGAGTTGTCGAGTACCGCTTCTCCCATCTTCACCACGAGACCTCCCAACCTCGACAAAATGCTGGCAAAGTGTCTCCCAAAATGTTCAAGGAATCTTGGAAAAGTTGTCTACGAAATTAAATTGAAAGTTTACAAAAAAAAATGATTATGATGTTTTTTTCCTTCTATTAGT…	smin	GO:0003674,GO:0003824,GO:0005215,GO:0005575,GO:0005886,GO:0006139,GO:0006163,GO:0006164,GO:0006725,GO:0006753,GO:0006754,GO:0006793,GO:0006796,GO:0006807,GO:0006810,GO:0006811,GO:0006812,GO:0006818,GO:0008150,GO:0008152,GO:0008324,GO:0009058,GO:0009116,GO:0009117,GO:0009119,GO:0009123,GO:0009124,GO:0009126,GO:0009127,GO:0009141,GO:0009142,GO:0009144,GO:0009145,GO:0009150,GO:0009152,GO:0009156,GO:…	yes	CTGCAAACGCTCCAAGCGTGTGG	ATP synthase subunit delta OS=Rhodospirillum rubrum GN=atpH PE=3 SV=2
Smic22359	Smic22359_gR296f	1	Kawagutii_onechromo:579834733-579834755	98.6	0.263737	GAGGATGGTTTAGAAGAATAAGAAAGTGGCGCACACCGGGTTTTTCACATGCTTGACTTCAGGTCATGTTATACCTTTGGCATGCAGCCGGCCTCAAATGGCCATGAAAACCTCGGCTTTAGCCAATAATTTTGTGCGAATTCGCTGCTGATCCAGGCATGAGAGCCCTTGATGTTGGATGTGGTAGCGGGTACCTCGCTGCAGTGATGGCGCGAATGGTGGGCATTGAAGGACAGGTAGTTGCCATTGACTACTTGGCGCCACTGGTGGCGCTGTCTCTGGAGAACCTGCGGAAGGAAGACGCCGACCTTTTAGAAAGTTTCTCGATCAAACAGTTGCTGCGAGCTGCCGAAGAATGGGTGCATGTTGGTACGTTGAGACATGGTGGGAACAAACTAA…	skav	GO:0003674,GO:0003824,GO:0004719,GO:0005575,GO:0005737,GO:0005783,GO:0006464,GO:0006479,GO:0008150,GO:0008152,GO:0008168,GO:0008171,GO:0008213,GO:0008276,GO:0008757,GO:0009987,GO:0010340,GO:0016740,GO:0016741,GO:0019538,GO:0030091,GO:0031982,GO:0031988,GO:0032259,GO:0036211,GO:0043170,GO:0043226,GO:0043227,GO:0043229,GO:0043230,GO:0043231,GO:0043412,GO:0043414,GO:0044237,GO:0044238,GO:0044260,GO:…	yes	GCGGTGATGGCGCGAATGGTAGG	Protein-L-isoaspartate(D-aspartate) O-methyltransferase OS=Homo sapiens GN=PCMT1 PE=1 SV=4
Smic22359	Smic22359_gR296f	2	symB_minutum_onechromo:273540426-273540448	1.3	0.0211717	NGACATCACAATGGAGGATGTAACAAAGAATTCGCCCTTGAAACCTAGGATGCTACTCGCCGCGTTGATAACTTGCAATTGGATTAACACATAAGTGCAGCCAGAGTTGTCAACAAGTGCAGCCGTTCCACAGAGGGCCGCCTTTTGATGTGGCAGGTATGAGAGCCTTGGATGTCGGATGTGGCAGTGGATACCTTTCTGCGGTCATGGCGCGCATGGTTGGGATTGAAGGGCAGGTTGTTGCAATTGACTATTTGTCACCATTGGTGGCACTGTCTTTGGAGAATTTGCGGAAGGAAGACGCTGACCTTTTAGATAGTGTCCTGGTTTGGATCCACCGGATGGTTTAGTTGAGATGGGCCGGAAAAAGTTTTGACAAGAACAGCCCTGTGCAGTTTG…	smin	GO:0003674,GO:0003824,GO:0004719,GO:0005575,GO:0005737,GO:0005783,GO:0006464,GO:0006479,GO:0008150,GO:0008152,GO:0008168,GO:0008171,GO:0008213,GO:0008276,GO:0008757,GO:0009987,GO:0010340,GO:0016740,GO:0016741,GO:0019538,GO:0030091,GO:0031982,GO:0031988,GO:0032259,GO:0036211,GO:0043170,GO:0043226,GO:0043227,GO:0043229,GO:0043230,GO:0043231,GO:0043412,GO:0043414,GO:0044237,GO:0044238,GO:0044260,GO:…	yes	GCGGTGATGGCGCGAATGGTAGG	Protein-L-isoaspartate(D-aspartate) O-methyltransferase OS=Homo sapiens GN=PCMT1 PE=1 SV=4
Smic22359	Smic22359_gR296f	0	Smic_oneseq:447723603-447723625	100	0.0511289	CGCCAAGCACCTCCAGCCTGGCAGCTTGGGTTCGCAAACTTATACAAACAAGAGCGGCCGGGGAGCTGTCCTTGCGTGGAAATCTCTTACATCGGTGCATGTCAAGTGCAGTTTTGTGAGATTTCACCTGAGTCCCTGAGTTCTTGGTGTGCTCAGGTATGCGCGCCCTGGATGTTGGCAGCGGCAGCGGGTACCTGGCGGCGGTGATGGCGCGAATGGTAGGGGCGGAGGAGAGTGAAGGAGGAAAGGTGGTTGGCATCGATTACCTGTCCCCTTTGGTGGAACTTGCCGTGGAGAACATCATGAAGGCAGATGCAGATCTGCTGGAGAGCACCTTGATGCAGCAAGGTATCTTTTTGTAGTGCAGCTTGAGCCTGCATGCATTGGCATTCTAGTGAG…	smic	GO:0003674,GO:0003824,GO:0004719,GO:0005575,GO:0005737,GO:0005783,GO:0006464,GO:0006479,GO:0008150,GO:0008152,GO:0008168,GO:0008171,GO:0008213,GO:0008276,GO:0008757,GO:0009987,GO:0010340,GO:0016740,GO:0016741,GO:0019538,GO:0030091,GO:0031982,GO:0031988,GO:0032259,GO:0036211,GO:0043170,GO:0043226,GO:0043227,GO:0043229,GO:0043230,GO:0043231,GO:0043412,GO:0043414,GO:0044237,GO:0044238,GO:0044260,GO:…	yes	GCGGTGATGGCGCGAATGGTAGG	Protein-L-isoaspartate(D-aspartate) O-methyltransferase OS=Homo sapiens GN=PCMT1 PE=1 SV=4
Smic22538	Smic22538_gR1713f	2	Kawagutii_onechromo:115851269-115851291	3.9	0.336421	TCGGTCATTGCCCTGAAATACTTGACCACCAAATTGCTGCATGGTTTGAAACAACACTGAGATCACATTTGTTGTTGTCATTAACTGCTTCTTAACCATCTAGTTGATCATTAGCTATATTTATTGACCATTCAGCAGCTGATTCAGCAACTTGCTCCACTTCCTGTGGATTCTGCGGTACTGGTTGCTGGTTGCTCAGGTCATTAGCTTCATGACGGAGTGGAAGGTGAGCAAACTCCATGCAGACAACTACGACAACGAAGGCGCGCTCAGCGCCGGTGTGCCATGCTGGGGCGACCATGGTCCGATCAGCCCACCATCACAGTGGTTGCTTCCAAGGAGGTAGTCGACTCATTTGGGTGACTCAAACTTTTGCTGACGCTTCATTTTCTATTTGCA…	skav	GO:0000041,GO:0003674,GO:0005215,GO:0005575,GO:0005886,GO:0006810,GO:0006811,GO:0006812,GO:0006824,GO:0008150,GO:0008324,GO:0009987,GO:0015075,GO:0015087,GO:0015095,GO:0015693,GO:0016020,GO:0016021,GO:0022857,GO:0022890,GO:0022891,GO:0022892,GO:0030001,GO:0044425,GO:0044464,GO:0044699,GO:0044763,GO:0044765,GO:0046873,GO:0046915,GO:0051234,GO:0055085,GO:0070838,GO:0072509,GO:0072511	yes	TCATCAGCTTCATGACAGAGTGG	Magnesium transport protein CorA OS=Thermotoga maritima (strain ATCC 43589 / MSB8 / DSM 3109 / JCM 10099) GN=corA PE=1 SV=1
Smic22538	Smic22538_gR1713f	3	symB_minutum_onechromo:229425556-229425578	0.5	0.105832	CTGATCCCTCTAGTCCCTCATTTTTTTAAATGCTTTTTACATCAGATGAGGCATCTTCCATTTCTTTGATTGCCACATTTCCACCAAATTGGAAAGTGAAAACAGCAGTCAACTTTGTTCTCGAGCGCAGGCACAGGTCCGTCGAATGCCAGGTTGCTTCCATTTTTCACCTTCCCTTGTTTTGATCCTTGAGCTGCAGGTCATCAGTTTCATGACGGAATGGAAAGTGAGTAAGCTTCATGCGGACAACTACGACAATGAAGGCATGGCCTCTTTGTAATGTGGGATGAGGGGGATAGCTCATCTGATAGCTTTACGTACCACAGATGACCAGCGGCTACTTTCTTGCACTTTGCTGGAATGCAACCAGATTCTGCTCGTTGAAAATCGAAAAACTCA…	smin	GO:0000041,GO:0003674,GO:0005215,GO:0005575,GO:0005886,GO:0006810,GO:0006811,GO:0006812,GO:0006824,GO:0008150,GO:0008324,GO:0009987,GO:0015075,GO:0015087,GO:0015095,GO:0015693,GO:0016020,GO:0016021,GO:0022857,GO:0022890,GO:0022891,GO:0022892,GO:0030001,GO:0044425,GO:0044464,GO:0044699,GO:0044763,GO:0044765,GO:0046873,GO:0046915,GO:0051234,GO:0055085,GO:0070838,GO:0072509,GO:0072511	yes	TCATCAGCTTCATGACAGAGTGG	Magnesium transport protein CorA OS=Thermotoga maritima (strain ATCC 43589 / MSB8 / DSM 3109 / JCM 10099) GN=corA PE=1 SV=1
Smic22538	Smic22538_gR1713f	0	Smic_oneseq:451366342-451366364	100	0.431195	TCTAGCATCCCAGAGTGCTTGGGGCGAATTTTCTCACTTCATCGAGGTCACTCTGCGCAATGCAGAAGTTGCTTCCTGCAGACCTCAGAATCAAGAGGGACACCTAAACCCTCAATCCGAAACCCTAGATTCGACCCCTCGGAATTCTTATCCGCCTGATTCATCTTAGCAAGGAACCAGGCCCCGGCGCAAAGCCAAGGTCATCAGCTTCATGACAGAGTGGAAGAAATGCCAGCTACACGGAGAATCTGAGCATGCCGAGACAGGCACAGAGCTTGCGACCAGTGTAGGGACCGCCTGGAAGTCCTGGACAGTGTTCCTTACGAGGTTGTGAGAAACCCAAGTGAGTGGAGGGCTATAGGCGAGCCACATGTCTGTGTTGGCTCAGATAGCATGAAA…	smic	GO:0000041,GO:0003674,GO:0005215,GO:0005575,GO:0005886,GO:0006810,GO:0006811,GO:0006812,GO:0006824,GO:0008150,GO:0008324,GO:0009987,GO:0015075,GO:0015087,GO:0015095,GO:0015693,GO:0016020,GO:0016021,GO:0022857,GO:0022890,GO:0022891,GO:0022892,GO:0030001,GO:0044425,GO:0044464,GO:0044699,GO:0044763,GO:0044765,GO:0046873,GO:0046915,GO:0051234,GO:0055085,GO:0070838,GO:0072509,GO:0072511	yes	TCATCAGCTTCATGACAGAGTGG	Magnesium transport protein CorA OS=Thermotoga maritima (strain ATCC 43589 / MSB8 / DSM 3109 / JCM 10099) GN=corA PE=1 SV=1
Smic22874	Smic22874_gR2326r	0	Smic_oneseq:457074616-457074638	100	0.705464	CCCCCGATGGACTGCCAGCCCAGCTGCTGCTCCCGCCGGCTTGTCCCAAGACGTCTCCTCAAACAACGACGGGCTAAGCACAGCATCCAAAGAAGTCTTGATAGATTCGCCTGAGCCCCTCAGGTGCTGCATCCCCCTAGAAATCCGTGGGCTCCTTGGTCACCTTGTTGTAGTAAAACGTCTTGCCACTGCCTGGATCTTTGTGCTCCTCCCAGTCGGGCGGCAAACCTCCAAGCGGACTCGGCGCTGCTGGAGATGCTGCACCTTTCGGTTTGTCCCAAGAGGTCTCCTTCGTGACCTTATTGTAGTAGAACACCTTGCCGGTGGAGGGGTCCTTGTGCTCTTCCCAATTTGGTGGAAGACCTGCTGGAGCCGCCGACGCGGAAGCACCCTTGGGCT…	smic	GO:0000122,GO:0000209,GO:0001085,GO:0003674,GO:0003824,GO:0004842,GO:0005488,GO:0005515,GO:0005575,GO:0005634,GO:0005737,GO:0006355,GO:0006357,GO:0006464,GO:0006508,GO:0006511,GO:0008134,GO:0008150,GO:0008152,GO:0009056,GO:0009057,GO:0009889,GO:0009890,GO:0009892,GO:0009987,GO:0010468,GO:0010498,GO:0010556,GO:0010558,GO:0010605,GO:0010629,GO:0010959,GO:0016567,GO:0016740,GO:0016874,GO:0019219,GO:…	yes	TTGTGCTCCTCCCAGTCGGGCGG	NEDD4-like E3 ubiquitin-protein ligase WWP2 OS=Mus musculus GN=Wwp2 PE=1 SV=1
Smic22874	Smic22874_gR2326r	1	symB_minutum_onechromo:275760481-275760503	26.8	0.561188	GTGCTGGCTTGTCCCATGAAGTCTCCTTGGTCACCTTGTTGTAGTAGAACGTCTTGCCAGAAGACGGATCCTTGTGCTCCTCCCAATCAGGTGGCAATCCTCCTGGTGCTGCTGGAGCAGCTGGTGCACCCTTTGGCTTGTCCCAAGATGTCTCCTTTGTGACCTTGTTGTAGTAGAATGTTTTACCGGTGGATGGGTCTTTGTGCTCCTCCCAATCGGGTGGCAATCCTCCAGGANNNNNNNNNNNNNNNNNNNNNNATAAACTCTTTGGCTTGTCCCAGGATGTTTCTTTTGTGACCTTGTTGTAGTAAAAAGTCTTGCCAGTTGATGGGTCCTTGTGCTCCTCCCAGTTTGGTGGAAGGCCTCCTAGATCTGCTCCTTTCGGCTTGTCCCATGACG…	smin	GO:0000122,GO:0000209,GO:0001085,GO:0003674,GO:0003824,GO:0004842,GO:0005488,GO:0005515,GO:0005575,GO:0005634,GO:0005737,GO:0006355,GO:0006357,GO:0006464,GO:0006508,GO:0006511,GO:0008134,GO:0008150,GO:0008152,GO:0009056,GO:0009057,GO:0009889,GO:0009890,GO:0009892,GO:0009987,GO:0010468,GO:0010498,GO:0010556,GO:0010558,GO:0010605,GO:0010629,GO:0010959,GO:0016567,GO:0016740,GO:0016874,GO:0019219,GO:…	yes	TTGTGCTCCTCCCAGTCGGGCGG	NEDD4-like E3 ubiquitin-protein ligase WWP2 OS=Mus musculus GN=Wwp2 PE=1 SV=1
Smic22874	Smic22874_gR2326r	1	Kawagutii_onechromo:925800093-925800115	19.6	0.42356	TTCCCAACTTACATCTGCCAAACCAATTGCCCAAGCAAACTCATCGCAAACCTAAACGCTCGGGTCTCACTGGATACGTACTTCTCTGAACTGGGTTTTGCCTTACACACAGTCATACCCTGTGCCCATCAGCGAAACAGTTCCGATAAGTCTCCTTGGTCACTGTATTGTAGTAGAAGGTCCGGCCACTGGAAGGATCTTTGTGCTCCTCCCAGTCAGGTGGCAAACCACCAGGTGCTGCTGATGCTGAAGCACCTGCAGGTTTGTCCCAGGATGTCTCCTTGGTGACCTTGTTGTAGTAAAAGGTCTTGCCACTCGAGGGGTCCTTGTGTTCCTCCCAATTTGGCGGAAGTCCTCCAAGATCAGCTGCTCCCTTTGGCTTGTCCCATGAAGTTTCCT…	skav	GO:0000122,GO:0000209,GO:0001085,GO:0003674,GO:0003824,GO:0004842,GO:0005488,GO:0005515,GO:0005575,GO:0005634,GO:0005737,GO:0006355,GO:0006357,GO:0006464,GO:0006508,GO:0006511,GO:0008134,GO:0008150,GO:0008152,GO:0009056,GO:0009057,GO:0009889,GO:0009890,GO:0009892,GO:0009987,GO:0010468,GO:0010498,GO:0010556,GO:0010558,GO:0010605,GO:0010629,GO:0010959,GO:0016567,GO:0016740,GO:0016874,GO:0019219,GO:…	yes	TTGTGCTCCTCCCAGTCGGGCGG	NEDD4-like E3 ubiquitin-protein ligase WWP2 OS=Mus musculus GN=Wwp2 PE=1 SV=1
Smic2298	Smic2298_gR1193f	3	Kawagutii_onechromo:530158687-530158709	0.5	0.207278	CTTTGGCGGAACACATGGAGGGCCAGTCAGTGTCATGGTGGCCACCCTATGGAATCAACAGTCCTCCCATCCTATGGATCTTCATGGATTTTTGGGCTGTCGTGGAAGGATGCCCCATCATCACGGGCTACATGTTTGCCTTCTTCTGCTGTATGCTCATCCGCAAGGCAGAGGAGTTCAGTGGTGGGTTGATTCCCTGGACACGCTGTGTGCCAATCTTTGGCCCAGCCGTCAGGCGTGGGGAGGTGTGGCGTTTCTTCACTTTCACCTTCTTCCACTTGAATTTCATGGATCTTTTTCAAAATCTACTCACTCTACTGGACACCTTGGACGTGGAGGCCACGCCTTCCATCATTCTGGGTGATGGCTCCAATTTGAAGTGCGGTGTCGGCGCAAAGC…	skav		yes	ACGCGTTGTGTGCCCATCTTTGG	hypothetical protein Pmar_PMAR006402 [Perkinsus marinus ATCC 50983] >gi|239901576|gb|EER18782.1| hypothetical protein Pmar_PMAR006402 [Perkinsus marinus ATCC 50983]
Smic2298	Smic2298_gR1193f	3	symB_minutum_onechromo:303043193-303043215	0.5	0.207278	GCGAATCCTTCTTGTATTCTATACATGGACGTCTTCTTGGAAATGCATGGAAGGTCAAAAATCAATCCATGTACATATTAAGAGTCCTTTTTCCGGCACCTCTACGAAGAGATGCCGTTGGTCGTTGAATCATTCCACCATTCCCATTGGTTGGTTGGTTGGGAGCACCGGAGGAACTCAGTGGTGGCTTGATTCCATGGACTCGCTGTGTGCCAATCTTTGGCCCAGCATTAAAGCGTGGCGAGGCGCCCTTGAGAGAAACGACAGTTGGGCCGGACCCCTCTTTNNNNNNNNNNNNNNNNNNNNNNNNNNNNNNNNNNNNNNNNNNNNNNNNNNNNNNNNNNNNNNNNNNNCATACTATGTGAAAAGAAAAGTTACTAGAATTCCCTGAGCATTGCA…	smin		yes	ACGCGTTGTGTGCCCATCTTTGG	hypothetical protein Pmar_PMAR006402 [Perkinsus marinus ATCC 50983] >gi|239901576|gb|EER18782.1| hypothetical protein Pmar_PMAR006402 [Perkinsus marinus ATCC 50983]
Smic2298	Smic2298_gR1193f	0	Smic_oneseq:51466120-51466142	100	0.034785	AGCTCGAAGACCCTGCAGCCTGGAAACTCGAACTCGGAACTGCACACGTCAAAGCCACAAACACTGAGCACAGCGTCCCTAAGCCACGAGTGACAGGTTGGACATGGCTCGGCAAGCAGTGGCCTTCTGCCAAAGGCCCCAGAAGTATCCGAAAAACCCGAAGATCCCTGGAGGAGTTCACCGGCGGGCTCATCCCCTGGACGCGTTGTGTGCCCATCTTTGGGCCAGCGCTTAAACGCGGCGAGGNNNNNNNNNNNNNNNNNNNNNNNNNNNNNNNNNNNNNNNNNNNNNNNNNNNNNNNNNNNNNNNNNNNNNNNNNNNNNNNNNNNNNNNNNNNNNNNNNNNNNNNNNNNNNNNNNNCTGCTATGCTTATGGGTCCTCTTATTCCGAAGTACGGCC…	smic		yes	ACGCGTTGTGTGCCCATCTTTGG	hypothetical protein Pmar_PMAR006402 [Perkinsus marinus ATCC 50983] >gi|239901576|gb|EER18782.1| hypothetical protein Pmar_PMAR006402 [Perkinsus marinus ATCC 50983]
Smic23328	Smic23328_gR1319f	1	symB_minutum_onechromo:177973466-177973488	26.8	0.177971	ATTTGCTCAACATCCTAGTTCAGGCTGTGGAGGATGGACAGTTGTCAACCGAGGAGCAGCAGGATGTAGAGACGCTAATTGATCAACTACGTCACCAAGAGCGAAAGTTGGCTGACGAATTTCACAAAGAGCGACGTGCAGTCACAGGGAACTCACCCAAGCTGATGTATGAAGCCGTCCGCGTAGCACAAGTTCTGCAGTGGAGCATCAGCCGGATTGTAGGTGAAATTGTTCAAGTTGCAGACGGTGTTTGCAAGTTTTCGCTGGACAAATCTGCGCTGCCGCCGCCTCCAGAAAGTGAGGGTGTGCTAGGCATTTTCTCTGGTTTCAATGACAAGGATCACTTACTTTATGCTTTGCGAGGAATTTCCTCTTATTTCTTGTGCTTTTCAATAGGGT…	smin	GO:0003674,GO:0005488,GO:0005509,GO:0006810,GO:0006811,GO:0006820,GO:0006835,GO:0008150,GO:0015711,GO:0015740,GO:0015743,GO:0015849,GO:0043167,GO:0043169,GO:0044699,GO:0044765,GO:0046872,GO:0046942,GO:0051234,GO:0071702	yes	TGGAGCATCAGCCGCATTGTAGG	Putative uncharacterized protein OS=Phytophthora sojae (strain P6497) GN=PHYSODRAFT_263273 PE=4 SV=1
Smic23328	Smic23328_gR1319f	0	Smic_oneseq:465367985-465368007	100	0.176255	AGGCAGCGGAAGATGGCAAGTTCGATCCGAATGAGGCAAAAGCGGTGAAGACCTGCAAGGGCAATTTAGAGCGACTGGAGAGGGAGCTCGCCTCCCATTTCCATGCAAAGAGACTCGAAGTAGCTCAGAGGGCACCCAAACTCACTGGGGGCACTGCTGAGTCGATGTACAAGGAAGTACGATTCGCCCAGGTTCTCACGTGGAGCATCAGCCGCATTGTAGGTGAAGTGATTCAGCTTGCTGACGGTGTCTGCAAGTTCTCAAACGGTGAAGCTTCCCTTCCGCCTCCTCCAGATTCTGCAGGCTTCCTGGCTGTCTTCCAAGGTGGGGATGTCGCAAAGAGTAGGGTAGCCTAGCAAGCTCTTTCCTTGAAGCGGATACCTGAAGGGAGTGCTTGTC…	smic	GO:0003674,GO:0005488,GO:0005509,GO:0006810,GO:0006811,GO:0006820,GO:0006835,GO:0008150,GO:0015711,GO:0015740,GO:0015743,GO:0015849,GO:0043167,GO:0043169,GO:0044699,GO:0044765,GO:0046872,GO:0046942,GO:0051234,GO:0071702	yes	TGGAGCATCAGCCGCATTGTAGG	Putative uncharacterized protein OS=Phytophthora sojae (strain P6497) GN=PHYSODRAFT_263273 PE=4 SV=1
Smic23328	Smic23328_gR1319f	1	Kawagutii_onechromo:516344370-516344392	26.8	0.120399	ACTTGCTAAACATTTTGGTGCATGCAATGGAGGACGGACAGCTACTGTCAGATGAACAGAAAGATGTGGAGACCCTGATCGATCAACTTCGACACCAGGAAAGGCAGTTGGCAGAAGAATTTCACAAAGAACGGCTTGCAGTAACGAAGAACTCCCCGTCTCTCATGTATGAAGCCGTGCGGGTGGCACAAGTGCTGCACTGGAGCATCAGCCGTATTGTTGGAGAAATCATCCAACTTGCAGATGGTGTTTGCAGATTTTCGCTTGATAAATCTGCGTTGCCACCACCTCCTGAGACCGATGGCTTCTGTGGCATTTTCTCAGGTCTGACGGACAAGGACCATTTGTTCTATGCTTTGCGTGGAATCAGCTCATATTTCCTATGTTTTACTATAGGCT…	skav	GO:0003674,GO:0005488,GO:0005509,GO:0006810,GO:0006811,GO:0006820,GO:0006835,GO:0008150,GO:0015711,GO:0015740,GO:0015743,GO:0015849,GO:0043167,GO:0043169,GO:0044699,GO:0044765,GO:0046872,GO:0046942,GO:0051234,GO:0071702	yes	TGGAGCATCAGCCGCATTGTAGG	Putative uncharacterized protein OS=Phytophthora sojae (strain P6497) GN=PHYSODRAFT_263273 PE=4 SV=1
Smic2341	Smic2341_gR910r	2	symB_minutum_onechromo:500454634-500454656	3.4	0.700271	TACCTGGCCATCCGAAAAACACCTGATATATCTCCCGGGTGTTCTGCTTTTTGTTTCCCCGTGTGGCAAAAAAAAAAAATCCAATCAGATCTTCACCGCTTGCGCGAGCAACAACTCATCTGGTAGCATCAAAACGGAGCTAACACAAAGCTACCAGCTGGTGCCTGTTGACCACCTTATTGATCTCAAGCCGCAGCTTCTCGGTAATCTCCGTCTTCCGCGGCTTCAAGAAGCTTCCCATCAGACTCTGCAAATCCTGCGAAACGTCGGGTAATCCTAGATTGACAAAGAATGGAAATCCACCCCACTCTGTAAAATCTCAAACCATGGATATGTCTGCCACAAGAGAAAACACTTTCTGAAGCTGGAAACTTGAATGGTTCAGATTTTGCTTGGGTT…	smin	GO:0000166,GO:0000812,GO:0001882,GO:0001883,GO:0003674,GO:0003678,GO:0003824,GO:0004003,GO:0004386,GO:0005488,GO:0005524,GO:0005575,GO:0005634,GO:0006139,GO:0006259,GO:0006281,GO:0006310,GO:0006351,GO:0006355,GO:0006725,GO:0006807,GO:0006950,GO:0006974,GO:0008026,GO:0008094,GO:0008150,GO:0008152,GO:0009058,GO:0009059,GO:0009889,GO:0009987,GO:0010468,GO:0010556,GO:0016070,GO:0016462,GO:0016787,GO:…	yes	TCCGTGATCTCCGTCTTCCGGGG	RuvB-like 1 OS=Xenopus laevis GN=ruvbl1 PE=2 SV=1
Smic2341	Smic2341_gR910r	0	Smic_oneseq:52174600-52174622	100	0.561938	AATTTCCAGTCGGCGTGAAAGTCGCTGTGCGTTATTTAAGCTGAGACCTCAGAATGTGCTTCGTTGTATCGAGATGCCCCAACCGTCTCCGGCATGTCTCCAACACGTGGTTCCCTTTGCAGAAACCTACAACCTCACCCACACTCTGCACGAGAATCACCAGCCTGTTGACAACCTTGTTGATTTCTAAGCGGAGCTTCTCCGTGATCTCCGTCTTCCGGGGCTTCAGGAAGCTGCCCATAAGACTCTGCAGGTCCTGTGAAAGGCTGCCGGCATTGAGGTCGCGAGGGGTTTCGCAAGTTGGTTAAGGGCGCTGGGCCTAGGGCAGGAGGATAGCAGTGGTGTTACACACCCCTTGGTGGATGAGCCACATTATGACATTCCACATTCTGCAAGGGG…	smic	GO:0000166,GO:0000812,GO:0001882,GO:0001883,GO:0003674,GO:0003678,GO:0003824,GO:0004003,GO:0004386,GO:0005488,GO:0005524,GO:0005575,GO:0005634,GO:0006139,GO:0006259,GO:0006281,GO:0006310,GO:0006351,GO:0006355,GO:0006725,GO:0006807,GO:0006950,GO:0006974,GO:0008026,GO:0008094,GO:0008150,GO:0008152,GO:0009058,GO:0009059,GO:0009889,GO:0009987,GO:0010468,GO:0010556,GO:0016070,GO:0016462,GO:0016787,GO:…	yes	TCCGTGATCTCCGTCTTCCGGGG	RuvB-like 1 OS=Xenopus laevis GN=ruvbl1 PE=2 SV=1
Smic2341	Smic2341_gR910r	1	Kawagutii_onechromo:517006471-517006493	19.6	0.161685	GCAAGGCCAGCCTTTGCAAGGCCCCAGAGCCTTCTGAGTAAAAAGCTGCCCACTGAAAAGAACAAGTGAAGAATATAAGAATTTAGAGTCTTAGATTATCTGAGAATAAGACAGAGAGGAAGAGGAAGGAGGGGCAAGCCACGAAGTGAGCTCAGTTGGGGCACCGGTTGACGACCTTATTGATCTCAAGCCGCAGCTTCTCCGTGATCTCCGTCTTTCGTGGCTTCAAAAAGCTTCCCATCAGACTCTGCAAATCCTCACAACAACTGCCGCGACGACGCCTGGTGGGGTTGATCAACTGGGAAGTGGGGTACCCAATTGCATCAAACATTTCAACACGTTCAAGTTGACAAGCTGAGTCCTGGATTAAAATTGAGGAAACTTCGGAAGTGAACAAGC…	skav	GO:0000166,GO:0000812,GO:0001882,GO:0001883,GO:0003674,GO:0003678,GO:0003824,GO:0004003,GO:0004386,GO:0005488,GO:0005524,GO:0005575,GO:0005634,GO:0006139,GO:0006259,GO:0006281,GO:0006310,GO:0006351,GO:0006355,GO:0006725,GO:0006807,GO:0006950,GO:0006974,GO:0008026,GO:0008094,GO:0008150,GO:0008152,GO:0009058,GO:0009059,GO:0009889,GO:0009987,GO:0010468,GO:0010556,GO:0016070,GO:0016462,GO:0016787,GO:…	yes	TCCGTGATCTCCGTCTTCCGGGG	RuvB-like 1 OS=Xenopus laevis GN=ruvbl1 PE=2 SV=1
Smic23463	Smic23463_gR896r	3	Kawagutii_onechromo:344400965-344400987	1.1	0.0131434	TGATCGACCAACTGAACCTCATGGTGACCAATGATTTTTGATGATCAATCATCAGCGACCAACCTACCAACCAACTGAACCTCATGGTGACCAGCCCTCTCCTGCTCCCCACGTGCCTCCTTCAAACGTTCGCAGAGCTGCACTGCTTCCATGTTGCTCTCGAGCTGCTCCCGTGTGACGGCGCCACTGAGCACCATGGCTTCGAAGGGCTGGGCCATGATGGCAGCAAGCGCCAGAGCGTCCGGAGCTACCTGAAACCCAGGGCCGCTGTTGAATGAAGTGATGGTTAAATGATGGTTGGTTGATGATAAATCTAGCTTAGTCTATGGTTAGTTGATTGTTAAGTGTTGGTTGATGGTTGATTAAAGTAAATTTATGGTTCATTGATGGTTCAGTGGT…	skav	GO:0003674,GO:0003824,GO:0008150,GO:0008152,GO:0016491,GO:0044699,GO:0044710,GO:0055114	yes	CTTGAAGGGCTGTGCCATGATGG	Uncharacterized oxidoreductase YqkF OS=Bacillus subtilis (strain 168) GN=yqkF PE=3 SV=1
Smic23463	Smic23463_gR896r	0	Smic_oneseq:467120303-467120325	100	0.010762	CTTGGCCCTCTTACCTCTTAGTAGTCTTAGTTCCATGTGAGAGCAGATCGTTCTTGCCAGTAGGCGGATGGCTCCACCTTCATCTCAGACATGAGAAGCTCCAGTGTTGGCATATCTGTGAGAAGCCTCTGACAGACTCCAACAGCTCCAAAGTTGCTCTCGAGCTGCGCTATGGAGACTGCTCCCGAAAGCACCATGGGCTTGAAGGGCTGTGCCATGATGGCTCCCAGAGCGAGGGCATCAGGTGGAACTCCCATCTTCTCTGCAGCCTGCAGCAAGGCTGCGTTCTGGAGGATGCGGCCGTTGGCCATGCCCTCCTTGATGATCACCTCCATGCCAGCCTCATGGGCTCGCAGGAGGGCCGACCCACAGGATTGCTCTAGCAAGTTCCAGGTGGCC…	smic	GO:0003674,GO:0003824,GO:0008150,GO:0008152,GO:0016491,GO:0044699,GO:0044710,GO:0055114	yes	CTTGAAGGGCTGTGCCATGATGG	Uncharacterized oxidoreductase YqkF OS=Bacillus subtilis (strain 168) GN=yqkF PE=3 SV=1
Smic23463	Smic23463_gR896r	4	symB_minutum_onechromo:390295043-390295065	1.3	0.0111142	TAATATAATTTAGCAAATAATAAATACTCATCATCATCACCACATTGTTTTCTCCATTTATTCAATCAAGACCCAACATTCAACATCCCCCCAAACTGGTAGGTACAAACCCGGTCCTCTTTAAGGCGTTCACACAGCTGCACCGCTTCCATGTTACTTTGCAGTTGTTTCGGAGTCACAGCACCACTAAGCACCATGGGTTCAAAGGGTTGTGCCATGATAGCAGCCAACGCCAACGCATCTGGTGCGACCTGTGACATGTGTGGAGGATATCAACTATAAGATAGGAGGACATTCCTAAGGTTGATCTAGTTAAAGGGCCATCATTTACCAAGACGTGGGAGATGCAAATAGACTCTAGTTTCCAAGGTGATGTAGAGAGTGGTGATTTCCTTCATC…	smin	GO:0003674,GO:0003824,GO:0008150,GO:0008152,GO:0016491,GO:0044699,GO:0044710,GO:0055114	yes	CTTGAAGGGCTGTGCCATGATGG	Uncharacterized oxidoreductase YqkF OS=Bacillus subtilis (strain 168) GN=yqkF PE=3 SV=1
Smic23507	Smic23507_gR1221f	3	symB_minutum_onechromo:180571262-180571284	0.6	0.2723	TGTGTTCGCGCTGACACAGTTGGCTGTTCCTTTGCTTGAGGCATCAAGCTCCAGAGAAGATCCTGGAAGGGTGATCCACATCTCTTCGGTGAATGGCTTACAGCCGCCTTTAATTGACACCTTTGCATATAGTGCAAGCAAAGCTGCTGTGGTGATGTTGTCGAAGCACCTCGCGGGAGCATTGGGACCAAAACATATTACTTCCAACTGCATTTGTCCCGGGCCGTTCATGTCCCGCATGATGCGAGCAACGGTTAAAGCTGTAGGAGAGGACAACATTGCCGGAAGCACCGCGCTTTCGCGTTTGGGATTGCCCGAGGACATTGCAGGGGCCTGCCTTTTTTTGTGCAGTAAGGCAGGAGGATACGTCACGGGCACAGAGTTTGCCCTTGATGGTGG…	smin	GO:0003674,GO:0003824,GO:0004312,GO:0004316,GO:0008150,GO:0008152,GO:0016491,GO:0016614,GO:0016616,GO:0016740,GO:0016746,GO:0016747,GO:0044699,GO:0044710,GO:0055114	yes	CGTCCAACTGCATTTGCCCTGGG	Rhamnolipids biosynthesis 3-oxoacyl-[acyl-carrier-protein] reductase OS=Pseudomonas aeruginosa (strain ATCC 15692 / PAO1 / 1C / PRS 101 / LMG 12228) GN=rhlG PE=1 SV=1
Smic23507	Smic23507_gR1221f	0	Smic_oneseq:467880035-467880057	100	0.220432	GTGAACGGCCTGCAGACTCCGCTGATCGACACTTTTGCGTACAGCTCCAGCAAAGCTGCTGCCGCTCCCTGAGGGACTGCGAAATCCGAAATCGGCGATTTCAATGATCTTCCTCTTACAGCAGCTCCCTGCACTCTTTGTGTTTGAGGTGGTCATGCTCTCCAAGCACCTTGCGGGAGCTTTGGGTCCACGACACATCACGTCCAACTGCATTTGCCCTGGGCCCTTCATGTCGCGGATGATGCGAGGGACCATCCAGGCAGTTTCCAGTTTGAGCCTCGTAGCTCCATCTTCCATCATCAACATCCAAGCATCCTGACCGATGTCTACACTCTAAGATTTCAGGTCTCGGCTTGGATCGTACCTCCTGGGTTCGATACTCGTTGCAACTAACATTCC…	smic	GO:0003674,GO:0003824,GO:0004312,GO:0004316,GO:0008150,GO:0008152,GO:0016491,GO:0016614,GO:0016616,GO:0016740,GO:0016746,GO:0016747,GO:0044699,GO:0044710,GO:0055114	yes	CGTCCAACTGCATTTGCCCTGGG	Rhamnolipids biosynthesis 3-oxoacyl-[acyl-carrier-protein] reductase OS=Pseudomonas aeruginosa (strain ATCC 15692 / PAO1 / 1C / PRS 101 / LMG 12228) GN=rhlG PE=1 SV=1
Smic23507	Smic23507_gR1221f	2	Kawagutii_onechromo:660080540-660080562	5.7	0.269298	CGTGTTTTCCCTCACGCAGCTGGCCGTTCCTTTGCTAGAGGCATCAAGCTGCAGGGAAGATCCTGCAAGGGTGATCCACATCTCTTCCGTGAACGGCTTGCAACCGCCACTCATTGATACCTTCGCATATAGCGCCAGCAAAGCTGCTGTTGTGATGTTGTCAAAACACCTTGCAGGAGCATTGGGACCAAGGCACATCACCTCTAACTGCATTTGCCCTGGGCCATTTATGTCCCGCATGATGCGAGCGACAGTGAAGGCTGTTGGCGAGGACAACATTGCCGGTAGCACATCGCTTGCCCGATTGGGACTGCCTGAGGACATTGCAGGAGCTTGCCTTTTTCTGTGCAGCAAAGCTGGAGGATATGTTACTGGTACGGAGTTTGCCCTTGACGGTGG…	skav	GO:0003674,GO:0003824,GO:0004312,GO:0004316,GO:0008150,GO:0008152,GO:0016491,GO:0016614,GO:0016616,GO:0016740,GO:0016746,GO:0016747,GO:0044699,GO:0044710,GO:0055114	yes	CGTCCAACTGCATTTGCCCTGGG	Rhamnolipids biosynthesis 3-oxoacyl-[acyl-carrier-protein] reductase OS=Pseudomonas aeruginosa (strain ATCC 15692 / PAO1 / 1C / PRS 101 / LMG 12228) GN=rhlG PE=1 SV=1
Smic23777	Smic23777_gR755f	0	Smic_oneseq:473604664-473604686	100	0.334599	CAAAGTGCAAGCCGAACACGTACGCGTACGTCTACCCCCAGGCTTACACATGCAATGAAGGAAAGCAGACATCAAGACCATGCACGACCATGCGACGCAGCAAGAAGTACGTTTTCTATCTGTGCCCCCTCTACTTCCAGAGACCCGCTGAAATGGTCGAGACGTTGGTCCATGAGGGCTCGCACCATGCCACGGCCTTCACAGATGACGTGGATTTCGAGGGGGGCACTGCCTATGGCCGATCTACATGCCAGAAGCTTGCTCGGGCCGATCCCGCACTGGCACTGAAAAACGCTGACAACTTCTGCTACTACATCCAGGAAAGTTAAAACGTAGGGCTTTGGTCATGGGATGTAAAATGCAGACTCTGCTGTAGACTTCACTTCATGGAGCTCCCGT…	smic	GO:0003674,GO:0003824,GO:0004175,GO:0004222,GO:0005488,GO:0006508,GO:0008150,GO:0008152,GO:0008233,GO:0008237,GO:0016787,GO:0019538,GO:0043167,GO:0043169,GO:0043170,GO:0044238,GO:0046872,GO:0070011,GO:0071704	yes	ACAGATGACGTGGATTTCGAGGG	Extracellular protease OS=Aeromonas hydrophila GN=eprA1 PE=3 SV=1
Smic23777	Smic23777_gR755f	1	Kawagutii_onechromo:925172414-925172436	19.6	0.101095	CACAGTGCTCACCAAACACCTACGCCTATGTCTACCCCAAGGGAGGCGAGTGCGAAGAGAGTGAGATGCAGGAATATGCCTGCCGCAAGCATATCCGCACCAAGCAATTTGTGTTTTTCTTGTGCCCATTCTACTTCTCAAGACCCGATGAGATGGTGGAAACCTTGGTGCATGAGGGCTCCCACCATGCCACTGCCTACACAGATGACGTGGATTTTGAAGGCGACACAGCCTATGGCAGAAGCACATGCAAAAGACTCGCGAAAAAGAGGCCCTTGGAGGCCTTGAAAAATGCCGACAACTTTTGCTACTACATCCAGGACACGGCAGATCAGCAAATGGATCATCGCGAAGATGAGATGAAATCACGGACCTGTCCGCATTTCTCCAAGGCAAAAC…	skav	GO:0003674,GO:0003824,GO:0004175,GO:0004222,GO:0005488,GO:0006508,GO:0008150,GO:0008152,GO:0008233,GO:0008237,GO:0016787,GO:0019538,GO:0043167,GO:0043169,GO:0043170,GO:0044238,GO:0046872,GO:0070011,GO:0071704	yes	ACAGATGACGTGGATTTCGAGGG	Extracellular protease OS=Aeromonas hydrophila GN=eprA1 PE=3 SV=1
Smic23777	Smic23777_gR755f	2	symB_minutum_onechromo:299095413-299095435	1.1	0.179588	TATGTTTTGTAAATTTAGGCATCCAAACTCCTCTTAGAAGCAATGCAACTGAATCTAGAATTGAGTATATATACCAAAAAAAACTCATCAACACATCCATTCCATTGGAACCCAAAAATAGACCCATCATGTGCATTGATCCCCGGCAGGAAATGGTTGAAACTTTGGTCCATGAGGGCTCACACCATGCAACTGCTTACACAGATGATGTGGACTTCGAGGGGGGTAAGGCACGATGGGAAGCACGCGNNNNNNNNNNNNNNNNNNNNNNNNNNNNNNNNNNNNNNNNNNNNNNNNNNNNNNNNNNNNNNNNNNNNNNNNNNNNNNNNNNNNNNNNNNTATAGCGGGTTTCGGGTGTTTTTGGTGGGGATGTAGTGACTTTTCTGAGATGGTGATATA…	smin	GO:0003674,GO:0003824,GO:0004175,GO:0004222,GO:0005488,GO:0006508,GO:0008150,GO:0008152,GO:0008233,GO:0008237,GO:0016787,GO:0019538,GO:0043167,GO:0043169,GO:0043170,GO:0044238,GO:0046872,GO:0070011,GO:0071704	yes	ACAGATGACGTGGATTTCGAGGG	Extracellular protease OS=Aeromonas hydrophila GN=eprA1 PE=3 SV=1
Smic23815	Smic23815_gR875r	3	Kawagutii_onechromo:686347009-686347031	1.1	0.0177662	AGGAAACCACCACGGAAGATCTGCCCAGTGTTGTCAATGGTCAGATGCACGTGCTGGCGGCGCTTGCCCTTGCGGTGGAGCCGGATGAAGCACTCAGTGCAGAAAAGATCCACGCAATCCTCACAAAGAACTGAAGCGTTGTAGTGCTCACACTCCAAGCAGACCAGGCCGTTGATCACCCGCTTCAAGTGATTCCTCAAATCTGGACGGGCGGCATCCCAGGCATGCACATGCATGAAGCCCTCATCCGAATAGAACAAACCACACTGCACACATTGGCACGTGGCGACACGGTCTTCAAAGGCGGCGCAAACCAACTGCTCTACGTCTGAAGTGATATGGGCACGCCGCTTGCCTGTGGCATGGGTGCCATTGAAGCAATCCTGACAAAAGTAGTCC…	skav	GO:0003674,GO:0005488,GO:0005575,GO:0005622,GO:0008270,GO:0043167,GO:0043169,GO:0044464,GO:0046872,GO:0046914	yes	GTCTGGACGAGCAGCATCCCAGG	Putative uncharacterized protein OS=Perkinsus marinus (strain ATCC 50983 / TXsc) GN=Pmar_PMAR016006 PE=4 SV=1
Smic23815	Smic23815_gR875r	0	Smic_oneseq:474488998-474489020	100	0.0477693	CATGCCCGGCTGGCCAGGACCTAGCACATCTCATCATGGCAGCAAGCGAAGCGCCTCACAAAGCACTGAAGCGTTGTAGTGCTCGCACTCAAGGCAGACCAGACCGTTGATGACGCGCTTCAGGTGGTTTCTCCTTGCACACATGCAGACGAAAGCATGTTGCTCGCTGCACCACAACTCGTGTGCTTGGCGTCACGCAAGTCTGGACGAGCAGCATCCCAGGCATGCACATGCCTCGGCAGGAGACAGTCCAGACGACAGCTGCTCCCCTGCAAAGCTGGAGGCTCCGACCTCTGGCACTAGGGTCGCCGCATGAAGCCTTCATCGGAATAAAAAAGACCACACTGCACCTCGTGGCAGAGACGTTGATGGGCCAATCAATGTCTTTGGATACTTCTC…	smic	GO:0003674,GO:0005488,GO:0005575,GO:0005622,GO:0008270,GO:0043167,GO:0043169,GO:0044464,GO:0046872,GO:0046914	yes	GTCTGGACGAGCAGCATCCCAGG	Putative uncharacterized protein OS=Perkinsus marinus (strain ATCC 50983 / TXsc) GN=Pmar_PMAR016006 PE=4 SV=1
Smic23815	Smic23815_gR875r	1	symB_minutum_onechromo:336608239-336608261	92.1	0.051411	AGGAAGCCGCCACGAAAGATCTGACCGGTGTTGTCGATGGTGAGATGGACATGTTGACGACGTTTGCCCTTGCGGTGCAAACGAATAAAACACTCCGTGCAAAACAGGTCTACGCAATCCTCACACAGAACCGAAGCATTGTAATGCTCACACTCTAGGCACACTAAGCCATTGATCACGCGTTTCAAGTGATTCCGCAAGTCTGGACGTGCAGCATCCCAAGCATGAACATGCATGAAGCCCTCATCCGAATAGAAGAGACCACACTGCACACACTGACAGGTGGCAACGCGATCTTCAAAGGCGGCACACACCAACTGCTCCACATCTGAGGTGATATGAGCACGACGCTTGCCCGTGGCATGGGTACCATTAAAACAATCCTGACAAAAGTAGTCC…	smin	GO:0003674,GO:0005488,GO:0005575,GO:0005622,GO:0008270,GO:0043167,GO:0043169,GO:0044464,GO:0046872,GO:0046914	yes	GTCTGGACGAGCAGCATCCCAGG	Putative uncharacterized protein OS=Perkinsus marinus (strain ATCC 50983 / TXsc) GN=Pmar_PMAR016006 PE=4 SV=1
Smic23877	Smic23877_gR718f	4	Kawagutii_onechromo:149845585-149845607	0.9	0.331839	AAAGATCCGAACAATCAACTTGCTCAACGTAATTGGTCCATCAGTTAAGTTCCAACACGTTTCTCTTTGATATCACTCCTCCAAACTCTTAGAATACTCTTCCAGATTAAAAGATGTATTTCTGGAATTTAAGTCTAGGCAAAGGGACTCAACTCTGTGTATCGGGCCTCATCGCGGCCATGGTTGAGGGCGGGCGCACTTGAACTGACCATCTTCAAGCAAGATCCAGACATGGACCCAGGAGGGTGAAGCTGCGGTTTTGCTGGCAATTCCATGGGGTACCCGCACATTTTGGTGTTCGGCTGAAGGATTTTGGAAAGGCCACCTGGTGAGATGATGGATCGTTGTGAGCTCTTGATACATTTTGATACTGGGATTGAGTTGTGGTGATTGTTGGTT…	skav	GO:0003674,GO:0005488,GO:0005575,GO:0006091,GO:0006464,GO:0008150,GO:0008152,GO:0009507,GO:0009521,GO:0009523,GO:0009535,GO:0009536,GO:0009579,GO:0009765,GO:0009987,GO:0015979,GO:0016020,GO:0016021,GO:0016168,GO:0018298,GO:0019538,GO:0030076,GO:0032991,GO:0034357,GO:0036211,GO:0042651,GO:0043170,GO:0043226,GO:0043227,GO:0043229,GO:0043231,GO:0043234,GO:0043412,GO:0044237,GO:0044238,GO:0044260,GO:…	yes	GGAGTTCACCATCTTCAAGCAGG	Fucoxanthin-chlorophyll a-c binding protein A, chloroplastic OS=Macrocystis pyrifera GN=FCPA PE=2 SV=1
Smic23877	Smic23877_gR718f	2	symB_minutum_onechromo:98338762-98338784	5.2	0.418582	AAAGAACAGCATGTGATTCGATGCTTTGAGATATGAGGCACCTATGGCATGCTGGCCATCTTTGCCTTGCTCCTTGCTTAAAAACAAATTTATTTGCTGCCGGGGATAAGTAATAGAAAGACAAACTTTGGAGCTTGGAGGGATGCACTCCATTTGGTCGGGTGACGTTGGCTTCACCTTTTGCTAAGGGCGGGTGCTCTGGAACTCACCATCTTCAAGCAGGATCCTGACATGGACCCAGGAGACCCGTAACCAAACAAGAGCTTTGGCAGAGGTGTCAAGTAGTGGTCACATTGTCAAAAGGTTGGCTCTTTCTAAGCAGGAGCCATCAATTTAGATGTTCAAATTAAGCACTTGTGGTTACTAATGCTAGATCCTGATCATTGTAGGGTATCGCAC…	smin	GO:0003674,GO:0005488,GO:0005575,GO:0006091,GO:0006464,GO:0008150,GO:0008152,GO:0009507,GO:0009521,GO:0009523,GO:0009535,GO:0009536,GO:0009579,GO:0009765,GO:0009987,GO:0015979,GO:0016020,GO:0016021,GO:0016168,GO:0018298,GO:0019538,GO:0030076,GO:0032991,GO:0034357,GO:0036211,GO:0042651,GO:0043170,GO:0043226,GO:0043227,GO:0043229,GO:0043231,GO:0043234,GO:0043412,GO:0044237,GO:0044238,GO:0044260,GO:…	yes	GGAGTTCACCATCTTCAAGCAGG	Fucoxanthin-chlorophyll a-c binding protein A, chloroplastic OS=Macrocystis pyrifera GN=FCPA PE=2 SV=1
Smic23877	Smic23877_gR718f	0	Smic_oneseq:475112819-475112841	100	0.380119	CACCACAAGAAAGCGTCGGTTACCTGCATTGGGAGGGAAAACATCCGTGTGAGAGCTCACCCGGAACATGTAAAGAGTCCTTTTCCTAGAACCCAGGCACTTTCACTTCTGGGCACACTGCCATAGCTCCCGACCTGATTTCAAGAACTCAGAACTGCTCCTTCGCACTTCGAACGTTTGCTCCCCAGGGGCGGAGCCCTGGAGTTCACCATCTTCAAGCAGGACCCCGAGATGGACCCAGGCGAAGCTGGATCGGGGGAGGAGCCCTGTTCCAGCCGCAGGCTTTCGGCGGCGAGGGTTACAGGGTCGTGCTTGGTCGCGGCTTTTGGAGGTATTAGGAGGTGTTCAGCAAAAGCAGGAAGTGGTTCGGGAGAAGGGTGGGGTGTGTCTTCCTGGTCA…	smic	GO:0003674,GO:0005488,GO:0005575,GO:0006091,GO:0006464,GO:0008150,GO:0008152,GO:0009507,GO:0009521,GO:0009523,GO:0009535,GO:0009536,GO:0009579,GO:0009765,GO:0009987,GO:0015979,GO:0016020,GO:0016021,GO:0016168,GO:0018298,GO:0019538,GO:0030076,GO:0032991,GO:0034357,GO:0036211,GO:0042651,GO:0043170,GO:0043226,GO:0043227,GO:0043229,GO:0043231,GO:0043234,GO:0043412,GO:0044237,GO:0044238,GO:0044260,GO:…	yes	GGAGTTCACCATCTTCAAGCAGG	Fucoxanthin-chlorophyll a-c binding protein A, chloroplastic OS=Macrocystis pyrifera GN=FCPA PE=2 SV=1
Smic24148	Smic24148_gR1040r	2	symB_minutum_onechromo:27384308-27384330	1.1	0.12359	CTCGTCACATCAAAGGTTGTCTCCGTTGTCTCCGTTGCCTCGGTCTCTTTGGAAAGGAGTTTTTCCAAGGCGGGTCTCGGATCCAACTCAGAGATGGTCCAGCCATTGGAGCTAGCAATGCGATAGGTGGCTAAAGCCAAGGTGCAATTCCCAACCAAGGTGCAGATCGCTTGTCCCGTCAAAATCCAAGGAATTTGATTGTAAAAAATGTGGAATGTCAAGGCAAAGACACTAGAGATGCTGGATGGAAACATACCCCATGTCAGACCTTTCCACTTAGGATTTCCCACAGCATCCGCATAAGTCCAAGCTAATGACATAGCAATCAAAAATTCAAAAACCGTGGACCAATGGACAATCCATGTAGGGATGGACAAAGCATTCACCGGTTCGGCTGGG…	smin	GO:0005575,GO:0005886,GO:0016020,GO:0016021,GO:0044425,GO:0044464	yes	GTAAAAAATATGGAACGTCAAGG	Ycf49-like protein OS=Synechocystis sp. (strain PCC 6803 / Kazusa) GN=sll0608 PE=3 SV=1
Smic24148	Smic24148_gR1040r	0	Smic_oneseq:479894204-479894226	100	0.0802873	TAACTTACATAAACTCCCCCGAGCGAGCACCCAGTCTCCTCAGCTTTCCCTTCGGCTTTCTCCTCGAAGAGGCGGCGAGGATCCAGCTCGCTCAAGGTCCAGCCATTGGAGACGGCGATGCGATAGGTGGCCAGGGCCAAGGTTGCATTGCCGATGAAGGTGAAGAGAGCTTGCCCCGTAAGGATCCAGGGGATCTGGTTGTAAAAAATATGGAACGTCAAGGCGCAGACGCTCGAGATCGAGGAGGGGAGCATCCCCCAGGTCAGACCCTTCCACTTCGGGTTCCCCACAGCATCGGCATAGCGCCAGGCCAAGGACATAGCCAGAAGGAACTCGAAGACGGTGGACCAATGCACGATCCAGTTTGGAATGGACAAGGCATTCACAGGCTCGGAAGAG…	smic	GO:0005575,GO:0005886,GO:0016020,GO:0016021,GO:0044425,GO:0044464	yes	GTAAAAAATATGGAACGTCAAGG	Ycf49-like protein OS=Synechocystis sp. (strain PCC 6803 / Kazusa) GN=sll0608 PE=3 SV=1
Smic24148	Smic24148_gR1040r	2	Kawagutii_onechromo:237102784-237102806	0.7	0.176929	ACCTTTTTGATGTCAAAGGTGTCCACTTCGGCTTCTTCGGCTTCTTCGCTTCCCATGAGCCGAGCAAAGGCGGGTCTAGGATCCAACTCGGAGAGGGTCCAGCCGTTGGAGCTGGCAATGCGGTAAGTGGCCAATGCCAAGGTGCAATTGCCCACGAAAGTGCACACAGCTTGCCCAGTGAGGATCCAAGGAATCTGATTGTAAAAAACATGGAAAGTCAAGGCAAAAACACTGGAGATGCTGGAAGGAAACATGCCCCAAGTCAGGCCTTTCCACTTGGGATTGCCCACTGCATCTGCATAGGTCCAGGCCAAAGACATAGCAAGGAGAAATTCGAAAACGGTGGACCAGTGCACGATCCACGTGGGGATGGACAGGGCATTCACCGGTTCCTGCGGA…	skav	GO:0005575,GO:0005886,GO:0016020,GO:0016021,GO:0044425,GO:0044464	yes	GTAAAAAATATGGAACGTCAAGG	Ycf49-like protein OS=Synechocystis sp. (strain PCC 6803 / Kazusa) GN=sll0608 PE=3 SV=1
Smic2419	Smic2419_gR526f	2	Kawagutii_onechromo:59922711-59922733	3.9	0.372809	GGCTGTCGTTTCGCCCTGGTCTTCCCCATTGTGGTGGCGCACTTTGCGAGGTTCAGCACTAGCAACCTCACAGCACTGAAGCTCTTGACTCAGGAGAATGTGTTGGTGGGCGGTTTCTTCGTGATTTCCGGCTATGTCTCTGCTTACACCACCACAAAGCTTGGTGCTTTGGGAGTGGAAGAGAAGAAAGTGGCCAATCCGGAGCTTTTCTTTTGGCAGAGAGTCATGGCCTACTATCCTCTTCACTTCCTCTCATCTGCCATTTTTGCTCCCATGTTCATTTGGGCTGAGAGGAACTTCAATGCCACTTGGAACATGATCGCCTTCCGTGCCTTCTTGAACTTCAGCATGTTGCAGGCTTGGTTTCCCAAGGAGGCAGAGATCTGGAACCAGCCCACA…	skav	GO:0003674,GO:0003824,GO:0004497,GO:0005488,GO:0005506,GO:0005575,GO:0008150,GO:0008152,GO:0016020,GO:0016021,GO:0016491,GO:0016705,GO:0020037,GO:0043167,GO:0043169,GO:0044425,GO:0044699,GO:0044710,GO:0046872,GO:0046906,GO:0046914,GO:0055114,GO:0097159,GO:1901363	yes	AGAGCTTTTCTTCTGGCAGAAGG	Cytochrome P450 CYP72A219 OS=Panax ginseng PE=2 SV=1
Smic2419	Smic2419_gR526f	2	symB_minutum_onechromo:474898521-474898543	4.6	0.400575	TATTCAAGCTTATTCTGTTCCAATTTCATATATGGCTCCTTGTCGGACTCCAAAAGTTCTCAAACAAACAAATCAATAAGGATCTCCTGAATAGTAATTATATGATATGTAATTATCTAGATCCAACCTCCTTGTATCCATACTCCACTGGCAGATGCAGTAGAACTTCCGTGAGCCAAGGAGAAGAAGGTGGCAAACCCTGAGCTGTTCTTCTGGCAGAGGGTGCGGTTGGGTTGATGCACCTTATGTCAAGTTGTGTTGGAGGGGCATGGAGAGAAGGCTTGTGGCTTCAGACTGAGGTATCTTTGTGGACAAACATGCTTTTACAATCTTTTAGAATAGTCGCTTTTCAAATGCTATGATATAGATGCCCATATTTATTACCTACCCTTGCATGCA…	smin	GO:0003674,GO:0003824,GO:0004497,GO:0005488,GO:0005506,GO:0005575,GO:0008150,GO:0008152,GO:0016020,GO:0016021,GO:0016491,GO:0016705,GO:0020037,GO:0043167,GO:0043169,GO:0044425,GO:0044699,GO:0044710,GO:0046872,GO:0046906,GO:0046914,GO:0055114,GO:0097159,GO:1901363	yes	AGAGCTTTTCTTCTGGCAGAAGG	Cytochrome P450 CYP72A219 OS=Panax ginseng PE=2 SV=1
Smic2419	Smic2419_gR526f	0	Smic_oneseq:53589364-53589386	100	0.119337	CCCTTTCAGGGAACCCTACGAGCAGCCCGACAGGGCCGTAAACCTGGAAGCAGCTGCAGGTCTGAGTCACGATGGTTGGGGTCAGTTGAAGGTTTCGGTTACGGGTCCCTTTCAGGGATAATCGTATTATGCGTGCGTAGGCTTTAGAGTTGTATAGTCCGAAAGGTTATTGCCGGTATTCGTGCCCGTTTCGAGGACCCAGAGCTTTTCTTCTGGCAGAAGGCCGCATATGATCCCGCTCTTGTGTGAGTTCTGGGAACACTTCACAGTGCATGTGGCAAGTTGTGGCTCCTGTGGCCTGCAAGATATTGACACCCCAGATACTGTACCCCGTCATTGCTTGTAACTCTATTTTTGAGGTTCCAGTTCACAGCACGGAGGGCTTGGCATTAATCGCGA…	smic	GO:0003674,GO:0003824,GO:0004497,GO:0005488,GO:0005506,GO:0005575,GO:0008150,GO:0008152,GO:0016020,GO:0016021,GO:0016491,GO:0016705,GO:0020037,GO:0043167,GO:0043169,GO:0044425,GO:0044699,GO:0044710,GO:0046872,GO:0046906,GO:0046914,GO:0055114,GO:0097159,GO:1901363	yes	AGAGCTTTTCTTCTGGCAGAAGG	Cytochrome P450 CYP72A219 OS=Panax ginseng PE=2 SV=1
Smic24205	Smic24205_gR1535f	2	Kawagutii_onechromo:717750939-717750961	0.8	0.0449001	TGATTGATCCCATTAGTCTATTGGTAGTTCTACCAACTTATACCAACTACTGAGTGAGTGGCTATACCAAATCGTTTCTTGGCATTTTCGGCCATGAACTGGAGGAATTCCTCACCCGAAGCCGCCACCGGAGAGACCTCACGACTCAGGCGGATCCGCATGCGGGCAACTTGATCTTAACGGAGGACGGTCGACTGGCCTTCCTGGACTTTGGCCTCATGGGACCCTTGCCGTCACTTAGAAGGCCGAGTCATTGACCAAGGGTGGTTGATAAGGGTGGATCTGTGATTGATAATGGTTGGTCAATGGTTTCTCTAGGCTTGTTGATTATCCCGTTCCTGAGGAGTTATTGGCCAAGTAATATGGGTGAACGTTCAATTTTGGATTGTTGCTACCCTT…	skav	GO:0000166,GO:0001882,GO:0001883,GO:0003674,GO:0003824,GO:0004672,GO:0005488,GO:0005524,GO:0006464,GO:0006468,GO:0006793,GO:0006796,GO:0008150,GO:0008152,GO:0009987,GO:0016301,GO:0016310,GO:0016740,GO:0016772,GO:0016773,GO:0017076,GO:0019538,GO:0030554,GO:0032549,GO:0032550,GO:0032553,GO:0032555,GO:0032559,GO:0035639,GO:0036094,GO:0036211,GO:0043167,GO:0043168,GO:0043170,GO:0043412,GO:0044237,GO:…	yes	TTCCTGGACTTCGGTCTCATGGG	Uncharacterized protein sll0005 OS=Synechocystis sp. (strain PCC 6803 / Kazusa) GN=sll0005 PE=3 SV=1
Smic24205	Smic24205_gR1535f	2	symB_minutum_onechromo:265991768-265991790	1.1	0.0997727	ATGGCTGTGGAGGCCTGACCAACCAAACATGAAACATGTGAACAACTTTGAGTTCGAATTGAATTGAATTGAGTCACATTTTGGACCACCAGTTTCAGCATTTCCACCAGGCGTGTGTGTCCAGTTTGGTCTTCACTGGCTTCGTCCACGCCGATCCGCACGCAGGGAATTTGATTCTGACGGACGACGGACGTCTGGCCTTCCTGGATTTCGGACTCATGGGAGCCTCGCCTCTCCCAACAAATCAACCCAAAACTGCCACAAACTGAAGGGGATTTTTGCTAAATGTTTTTGCATGTTTTTGCTATGTTTGTTATTTTCTTTGTGTTTTTGATTTCCATTGATTTCAGTTGCTCTTTCTGTGTGGAGTTTCAGTGTCTTGTGCTTAATTCACTCTTC…	smin	GO:0000166,GO:0001882,GO:0001883,GO:0003674,GO:0003824,GO:0004672,GO:0005488,GO:0005524,GO:0006464,GO:0006468,GO:0006793,GO:0006796,GO:0008150,GO:0008152,GO:0009987,GO:0016301,GO:0016310,GO:0016740,GO:0016772,GO:0016773,GO:0017076,GO:0019538,GO:0030554,GO:0032549,GO:0032550,GO:0032553,GO:0032555,GO:0032559,GO:0035639,GO:0036094,GO:0036211,GO:0043167,GO:0043168,GO:0043170,GO:0043412,GO:0044237,GO:…	yes	TTCCTGGACTTCGGTCTCATGGG	Uncharacterized protein sll0005 OS=Synechocystis sp. (strain PCC 6803 / Kazusa) GN=sll0005 PE=3 SV=1
Smic24205	Smic24205_gR1535f	0	Smic_oneseq:480389736-480389758	100	0.145746	GATCGAATCAAAGGAGGAGAGAATGCAGATGGTGGACATGGCAGTAGAGGCTTGTGTCTCGTCTTTGGTCTTCACCGGCTTCGTCCACGCAGATCCGCATGCTGTGCCCTTGACCGCAGCATGACCACGAGCCTTTTACAAGAAAAGAGAGTCCGAGAGCTCAGGGCAACATGCTGCTAACGGCGGATGGTCGTCTGGCTTTCCTGGACTTCGGTCTCATGGGAACCGTGGAGCCCCGCATCATGGATGCTCGGTTGCAGACAATCGCCGTCTCCTTCCTCTCTCAAAGCGCTTAGTAACTTAGTATCCTCCCTCGCTCTCTCTGAGGAGGGCTTCGCGGCGGGGATCCAGCACCTGCTGGCCGAGCGCTGGCTGCCGCTGGCGAAGGTCATGCAAGGC…	smic	GO:0000166,GO:0001882,GO:0001883,GO:0003674,GO:0003824,GO:0004672,GO:0005488,GO:0005524,GO:0006464,GO:0006468,GO:0006793,GO:0006796,GO:0008150,GO:0008152,GO:0009987,GO:0016301,GO:0016310,GO:0016740,GO:0016772,GO:0016773,GO:0017076,GO:0019538,GO:0030554,GO:0032549,GO:0032550,GO:0032553,GO:0032555,GO:0032559,GO:0035639,GO:0036094,GO:0036211,GO:0043167,GO:0043168,GO:0043170,GO:0043412,GO:0044237,GO:…	yes	TTCCTGGACTTCGGTCTCATGGG	Uncharacterized protein sll0005 OS=Synechocystis sp. (strain PCC 6803 / Kazusa) GN=sll0005 PE=3 SV=1
Smic24418	Smic24418_gR165r	0	Smic_oneseq:483937488-483937510	100	0.33603	AACCAACAAGATCGCGGATCCTCTTCTATGTGTTGCCGAAGCGTCTGTTTGGATGCCGACCGTGCCTCTTACTTAAAAACTCTGACACTCAGAAGTCCAGCATTGACGACCCGAGGTCGTACACGAGAACCATGGCGACCTCACGAATTGAGACAGGGGTCCCATGCGTCTTCCCATAGGGCCATGGAGTCACGGCGCCACGTTGACATAGAAGATTCGATGGTTAATGGAGCTCGTAGCCTTGGGTGCTTGAGCAGGTTTCAACGTGACAGCGGTAAGCTTACGGAGACCTGCTGCGTCGCTGTGTAGTGCATGAGTGGAGTTTCCGGTGAGGCAGCCTTCCTGAGATGCACTTTCGAATGCGCTCTAACAAAATGGAATGGCACAAACTCAACAGAT…	smic		yes	CGTTGACATAGAAGATTCGATGG	unnamed protein product [Babesia microti strain RI]
Smic24418	Smic24418_gR165r	2	Kawagutii_onechromo:776622479-776622501	0.9	0.62077	CTGCTTCTGCGGACTCTACACTCAAAAAGTTTTCCTATTGTGCTCAAAAGTCGAGCATGGATGATCCAAGGTCATAAACAAGAACCATTGCCACCTTAGGGCCAAGGGTACCAACCGAGATCCACTGCTGATACCATGTGGCTGATCAACAAGCTTGCCTGCTGCCTCAGTGACCTTCACTGAATCTAAGCATCTGACCACGTTGACATAGAAGATGCGGTGGTTGATCGAACTCGTTGCCTGGCATGGGTCGAGGTTTCAAAAGAATTCCTGGACTTGATACTTGACGTTGTGGCCTGCTGGGTTGCAGTGTAGTGCATCAGGGGCGTCTCTGGCGATGCAGCCTTCCTCAGCCCAAGATTCGTGTCCGAGTAGCAGCAGTCAAAAGAACGAGTTCAA…	skav		yes	CGTTGACATAGAAGATTCGATGG	unnamed protein product [Babesia microti strain RI]
Smic24418	Smic24418_gR165r	3	symB_minutum_onechromo:590812673-590812695	0.5	0.257506	ACACCGAGTTCAAAAAGTTTCCTGCAGTGAACTCAGAAGTCGAGCATTGAGGATCCAAGGTCATACACAAGAACCATCGCCACCTAAGACCAAACCCGTCTATGCCAAGCCATCCCTTAATATTAAGGGAAGTGATTGTTTAGGTAATTAAACAGGCCCCGACGGAATACAGAACCTTGGCTTTTCTGAGCAGCTGACCACATTGACATAGAAGATTCTGTGGTTGATGGAACTTGTTGCCTGACACCGTGCAACGGTCAGAGCATGTCAAAGATTGTCTAAGCACTTCTTTCTGAGACTGTAGATACAGCCTGCTGGGTTGCAGTGTAGTGCATCAACGGAGTCTCTGGCGATGCAGCCTTCCTGATGCAAAACACCCGTTCACGGCCTTCACTCACA…	smin		yes	CGTTGACATAGAAGATTCGATGG	unnamed protein product [Babesia microti strain RI]
Smic24568	Smic24568_gR532f	0	Smic_oneseq:485747463-485747485	100	0.032919	GGAGAAGAGCAAGTTGCGACTTGCCTGATTGAAGAGCTGCACATGCTTCAGGAAAATTGCACATGCCGAGTCGTAGTCATTGCTTTCCTTTCCGAGGTGATGGTCTTCTCGCGCCCATGGGCTCATGTTGCAGAACGCTCAGTCTTCTGTTGCAGCCTCGGAAGTTAATTCTCAACTGCAGGTCCCGGATGCCCTTGGTGTGAAAAGCTTCATCCAGTTTTGGAACGCGAAGCTTGGCCAGCAGTGTAAATGTCTCACGCGCGGCGGGCGACCGGAGCTTGCGTCTGGCCGGCTCTCGCAAGGCGGTCAAGAGACGGGCCGATGCCCTGGCCGCCGGCCCTGTAGACGATGCGGAGGCCCGGGCTACGGCAGGGCCCGGCAGGGCATGCAGGGCTCGAC…	smic		yes	TGAAAAGCTTCATCCAGTTTTGG
Smic24568	Smic24568_gR532f	1	symB_minutum_onechromo:238214447-238214469	100	0.0400172	TTGAACCAAACAGATATTCCCGAAAAAAAACACATAATATACTTTCTATATCATTCTAATAATGAAATATAATAGTTACCGTACCTTTTCTACTTGTGATCATCTAAAACTATAGGCTTCCAAGCAGCATCCTCGTAACGTCGGTTGGAACAAATCCACCCAACAAATCCACCATTTTCAGGTCCAGGATGCCCATGGTGTGAGAAGCTTCATCCAGTTTTGGAGAACGTTCCTTGGAAAATTCCACCGTTTTGGGAGTAGTGAAACNNNNNNNNNNNNNNNNNNNNNNNNNNNNNNNNNNNNNNNNNNNNNNNNNNNNNNNNNNNNNNNNNNNNNNNNNNNNNNNNNNNNNNNNNNNNNNNNNNNNNNNNNNNNNGGTGAGGTTCAGTGGATGTTGGA…	smin		yes	TGAAAAGCTTCATCCAGTTTTGG
Smic24568	Smic24568_gR532f	3	Kawagutii_onechromo:624077619-624077641	1.7	0.0166774	ACCAGGTGTCCATGAACAACACTATTAACAACCACTGTCAAACACTATTAAACACTACTAACCACTATTAACAACCATTAACCACTAGTAACAAGCCATGGCTTATAACTCCAACCACCCACCAGTTGCCGACTCATTTGACCTCCTCCCGAAATGTCCCGAAGCCGCGCGATCTCGGGAGGTCCAGGATGCCCTTGGTGCGAAAAACTGCATCCAGTTTTGGACAACGTCCCTGGGCACCGCGGATTTCTGTGGTCGATTCGTGGAGGATGAACCGTTGTGATTAGGTGAAGTTGGTGGTGAATTGATCATGGTTACTGGTCTTTGTTGTGGTTTCTGAACCCCTTTGGTTTCATGAGTTTATTCACGAATGGTGATAATGAGTGTATTACCGGGGCT…	skav		yes	TGAAAAGCTTCATCCAGTTTTGG
Smic24855	Smic24855_gR358r	2	symB_minutum_onechromo:422165032-422165054	5.1	0.093614	GCAAACTTGGGGGGGCCACTGAAAATCGCAACATCAACTGCGGCAAATTCATGGTCTGATTTCTGAGTGCAAACAACTCTGCTTTCGAAAATCGGGTGCCAATTCCAACAAGCCAAATGATCTCATCAAGAAGCTGGGCATAGGCAGATTTGTCATCATAGCCCGCCAAGAGCTTGTTCAAACCTTCATGTCCCAAGCTCTGAAGGAACCACTTGATGTAAGGACCTGCACGCCCCAAAAAAATATCGTTCCATAAGTCAACTGCATGGATTTGGTCATCAAAAGTTCATAGAATAAAGATGCATAAAGCAAACACCCCCTTAAGACTCTAATATTAAGGCACAGTGTTTCGTTTTAGGTACCTATCAAGGTTGCCCCTAAACAGGTGTGGCCTGGGCC…	smin	GO:0000166,GO:0003674,GO:0003824,GO:0005488,GO:0005575,GO:0005737,GO:0006139,GO:0006725,GO:0006753,GO:0006793,GO:0006796,GO:0006807,GO:0008150,GO:0008152,GO:0009056,GO:0009117,GO:0009141,GO:0009143,GO:0009200,GO:0009204,GO:0009987,GO:0016462,GO:0016787,GO:0016817,GO:0016818,GO:0019439,GO:0019637,GO:0034641,GO:0034655,GO:0036094,GO:0043167,GO:0043169,GO:0044237,GO:0044238,GO:0044248,GO:0044270,GO:…	yes	TCCAGGAACCACTTGATGTATGG	Inosine triphosphate pyrophosphatase OS=Monosiga brevicollis GN=13033 PE=3 SV=1
Smic24855	Smic24855_gR358r	0	Smic_oneseq:491000159-491000181	100	0.0816869	CTTGGCGTTGTCGCAACCCGGCCGCCAAAAAAGCTCTGCATGGATGCAGCCAAGTCGCATAGGCCGATTTGTCCTCGCAAGAATCACTCAGCTCTGTGGCACTCAAAGAGCTAAGCGAGCAGGCCTTATTTGCGCTTGCTTTATGCACGTGCGCCTCGTAGCCGGCAAGCAGCTTGTTAAGCCCTTCATGGCCCAACTTCTCCAGGAACCACTTGATGTATGGACCTCGCAACCCCCACCCAAAACCCCCCCCCCTCTAAGATTACCATGACAGCACTAGCCGAGCTGAGTGGCCTGGGAGATCTTTGAGTGCATGGTAGCACAAGGAGGTGTCCTCGCACATGACGGGCCCTTTCACGTGCTCCTGGGCTTGGGCGGGACCGCCGATACACAGCTCTC…	smic	GO:0000166,GO:0003674,GO:0003824,GO:0005488,GO:0005575,GO:0005737,GO:0006139,GO:0006725,GO:0006753,GO:0006793,GO:0006796,GO:0006807,GO:0008150,GO:0008152,GO:0009056,GO:0009117,GO:0009141,GO:0009143,GO:0009200,GO:0009204,GO:0009987,GO:0016462,GO:0016787,GO:0016817,GO:0016818,GO:0019439,GO:0019637,GO:0034641,GO:0034655,GO:0036094,GO:0043167,GO:0043169,GO:0044237,GO:0044238,GO:0044248,GO:0044270,GO:…	yes	TCCAGGAACCACTTGATGTATGG	Inosine triphosphate pyrophosphatase OS=Monosiga brevicollis GN=13033 PE=3 SV=1
Smic24855	Smic24855_gR358r	1	Kawagutii_onechromo:535537225-535537247	60.5	0.0265425	ATTTCATGGTTCCACTCTGCCCCTGCGAAGGAATCCGTGGAACTCTGCGGATGGACATCCCCAACAGTTGCAGAAGATTTGAGAACCTTACCTACCTTACCCCTCCAATGGGAGCAAAAACCAATCCAAGCAACTGGGCATAAGCCGACTTGTCCTCGTAGCCGGCTAAGATTTTGTTCAAGCCCTCGTGGCCCAAGCTCTCCAGAAACCACTTGATGTAAGGGCCTGGCCCCAGGCACCCCGGAGTACATCAGCTATCGCAGGCTCCCCATGCAGCCCATGCCCAACCCCAGGCACCCGCACCTGGCAAGCCCTTCAGCGCATGGTAACAGAGCGAGGTGTCCTCGCACATCACGGGGCCCTTCACGTGCTCCGCCGCCAACTTGCACTTCTGCACCG…	skav	GO:0000166,GO:0003674,GO:0003824,GO:0005488,GO:0005575,GO:0005737,GO:0006139,GO:0006725,GO:0006753,GO:0006793,GO:0006796,GO:0006807,GO:0008150,GO:0008152,GO:0009056,GO:0009117,GO:0009141,GO:0009143,GO:0009200,GO:0009204,GO:0009987,GO:0016462,GO:0016787,GO:0016817,GO:0016818,GO:0019439,GO:0019637,GO:0034641,GO:0034655,GO:0036094,GO:0043167,GO:0043169,GO:0044237,GO:0044238,GO:0044248,GO:0044270,GO:…	yes	TCCAGGAACCACTTGATGTATGG	Inosine triphosphate pyrophosphatase OS=Monosiga brevicollis GN=13033 PE=3 SV=1
Smic25368	Smic25368_gR616f	3	Kawagutii_onechromo:837207853-837207875	0.7	0.0232334	AGTATCACGACAACTTACCAGATCATCAAGATCATCATTCTTGCGGTTGGCGTGTTCTTCAACCGCGTGGCGGTGATGTCTAGAGTACTTGGAGCAAGTTCAGCAAGGGCATAGGCCTGAAGTGCCTGGCTTCCCTTTGACACTCTTTGTTTCCTGTCAGGGAATCCGTCCTTTGCTGGAGGAATGGGTGTTGTTCAAATTGCTCTTTTTCAAGCTGGCCAGGCACAGATGACAGCTTGATACAGCTTGCTTTTGCGCACTTGGTATTGTGCAAGCATGGAACAGGATGGAACATGTTTGAGTCGCAACTTCTCTTGCTAGTGCATCTAGTATCATCTAGTGCTATGTTTGGATGTTGCAAGTGACGTTAGCAAACCTTTGAGGTCTACGCAATGTCTG…	skav	GO:0008150,GO:0009314,GO:0009411,GO:0009416,GO:0009628,GO:0010224,GO:0050896	yes	TGCTTTGTTTCAAGCTGGTCAGG	Uncharacterized protein OS=Musa acuminata subsp. malaccensis PE=4 SV=1
Smic25368	Smic25368_gR616f	3	symB_minutum_onechromo:518418194-518418216	0.7	0.0198578	TGGACTTCCAAATTTGCATGTCCTGCATGAAGGAAGCATCATCCGGCCTGGAATGTACGCTCTATCGTAGCCTCACTAATAGGTTGCATCCAGGTAGGATGGGTGGTACTTTGATATTTCTTGGCCCTTTTTTCTAATAATTGTTTTGAATGAGCTGCAGGCAATCCATCCCTTGCCGGCGGAATGGGTGTCGTACAAATTGCTCTTTTTCAAGCTGGCCAGGCCATCACACGGTGACAGTTTTGCACACACTCGTTTTTGCTGAAGTCTTCGGGCAATACAGTAAACTGAAATGATTTAAACACCGTACTTCATATCAAGCAGCTGCATAGTCTTCGTCAAAAGAGTGTGTAAAGTGTTGAGTCATGGCCCACGGCTGATTAAAAGTTTTGGAAGTCT…	smin	GO:0008150,GO:0009314,GO:0009411,GO:0009416,GO:0009628,GO:0010224,GO:0050896	yes	TGCTTTGTTTCAAGCTGGTCAGG	Uncharacterized protein OS=Musa acuminata subsp. malaccensis PE=4 SV=1
Smic25368	Smic25368_gR616f	0	Smic_oneseq:499028809-499028831	100	0.0113002	CAGCTCTCCTAATCCTATGCAGGGTCTCACCACGGACATCTACTCTGCAGATGCACTGGAGCTTGTGCGGGACCATCTCTTCCGCATCATTGGGCAGCAAGGAGGCCGATGTGACACATACAAAAGGCTATAGAGGAGGATGGTGACAGTTGCTTGCCAGGCAACCCTTCCTTCGCTGGAGGAATGGGCGTTGTGCAGATTGCTTTGTTTCAAGCTGGTCAGGTTGAGCCCTTGGAGCCACCGTGTGTCCGTGTCATTCCATGTCTTCGACTCGAGAGAGCACGAGGTTTATGCAATGTCAGCGATGTTTGGCTACTACCTTCGCCGCGTCGACCAAAGGTACGACCGAATATCGCATGCTTCGTCAAATGCCCGGCTTGCAACTGGCGGAGGTATCAA…	smic	GO:0008150,GO:0009314,GO:0009411,GO:0009416,GO:0009628,GO:0010224,GO:0050896	yes	TGCTTTGTTTCAAGCTGGTCAGG	Uncharacterized protein OS=Musa acuminata subsp. malaccensis PE=4 SV=1
Smic25391	Smic25391_gR1387f	4	Kawagutii_onechromo:71017306-71017328	1.3	0.706207	GCAGACAAAGGCTTAGAGGAGCCAAAGATCATGGAAAACGCCCCAGAGATCAAGTTATACTATGGCTCGCTGGTTGAAGCCTTGGTGTCCTTGTTTGCAGGCATCACTGGTGGAGTCGACTGGAACGACCTTCTTGAACCACTTGAAAGCCAGCTGGGTCCATGGCTGGCTGCTGTCTTTGTCCTTTATATAGCCTTTGCGGTTTTGGCCATGATGAACGTGGTGACAGGTGCGGAGTTCGGAGGTTTGTTTTGCAACCTTGCAGCAGAGACTGAATGTATAGCAACGACATTATAGCAACGACGTTTTAGCAACAACATTATAGCAATAACATCATCAATGTATATGATATGATTTCTTTGTCTTTTCCGCACTTGGAACCCGTCGAAAGGTGTCAGC…	skav	GO:0001508,GO:0001518,GO:0003674,GO:0005215,GO:0005216,GO:0005244,GO:0005248,GO:0005261,GO:0005272,GO:0005488,GO:0005515,GO:0005575,GO:0005886,GO:0006810,GO:0006811,GO:0006812,GO:0006814,GO:0008150,GO:0008324,GO:0009987,GO:0015075,GO:0015077,GO:0015081,GO:0015267,GO:0015672,GO:0016020,GO:0016021,GO:0019228,GO:0022803,GO:0022832,GO:0022836,GO:0022838,GO:0022843,GO:0022857,GO:0022890,GO:0022891,GO:…	yes	AGTGCTGGCGATGATGAACGTGG	Sodium channel protein type 11 subunit alpha OS=Mus musculus GN=Scn11a PE=2 SV=2
Smic25391	Smic25391_gR1387f	2	symB_minutum_onechromo:554112541-554112563	2.3	0.213366	GCAGACAAGGGTTTGGAGGAGCCTCGAATTATGGAGATAGCTCCCGACATCAAGCTTTACTATGGCTCATTAGTGGAAGCCTTGGTGTCCTTATTCGCTGGCATCACCGGTGGAATCGATTGGAATGATTTGTTGGTGCCGCTCGAAGATCAGATCGGCCCTTGGCTTGCCGCGGTCTTTGTCTTGTACATCGCATTTGCAGTGCTGGCAATGATGAATGTGGTGACAGGTGGGGGGGTTTTCCTGGGGGTTCAGATGGTTCAGATATGTTCAGATGCTTGAAGTGAATCGACTGTATTCTTGTTGAATGTATACGGCCCAGGCATTTTCGTTGAGTCGGCTTTGCAATCCACAAGAGCAGATGAGGAGAAGGAAGTGAGGCAGCAGCTTAAAGAGCTC…	smin	GO:0001508,GO:0001518,GO:0003674,GO:0005215,GO:0005216,GO:0005244,GO:0005248,GO:0005261,GO:0005272,GO:0005488,GO:0005515,GO:0005575,GO:0005886,GO:0006810,GO:0006811,GO:0006812,GO:0006814,GO:0008150,GO:0008324,GO:0009987,GO:0015075,GO:0015077,GO:0015081,GO:0015267,GO:0015672,GO:0016020,GO:0016021,GO:0019228,GO:0022803,GO:0022832,GO:0022836,GO:0022838,GO:0022843,GO:0022857,GO:0022890,GO:0022891,GO:…	yes	AGTGCTGGCGATGATGAACGTGG	Sodium channel protein type 11 subunit alpha OS=Mus musculus GN=Scn11a PE=2 SV=2
Smic25391	Smic25391_gR1387f	0	Smic_oneseq:499234378-499234400	100	0.773528	GCTGACAAAGGTTTGGAAGAGCCAAGAATCATGCTGCTCTCCCCGGATATGAAGAGCCACTATGGCTCGCTGCCGCAAGCTTTGGTATCCCTATTTGCAGGCATTACAGGTGGAATTGATTGGGCTGATCTTATGGCTCCGCTGCAGGAACAAATCTCACCGTGGCTGGCCGCTGTTTTTGTTCTATACATAGCGTTTGCAGTGCTGGCGATGATGAACGTGGTGACAGGCACGCAGGAGGTAGTCCATGCCATGCAGGCTTGGAGAGACGGTCAGCAGGAATCATGCCGTTTCCAGGTATCTTCGTGGAATCAGCCCTGCAGTCCACCAGGGCAGATGAGGAGAAGGAAGTCCGTGCACAGCTGGACGAGATGTTTAAGCAGCTAGACTCTAGACTCC…	smic	GO:0001508,GO:0001518,GO:0003674,GO:0005215,GO:0005216,GO:0005244,GO:0005248,GO:0005261,GO:0005272,GO:0005488,GO:0005515,GO:0005575,GO:0005886,GO:0006810,GO:0006811,GO:0006812,GO:0006814,GO:0008150,GO:0008324,GO:0009987,GO:0015075,GO:0015077,GO:0015081,GO:0015267,GO:0015672,GO:0016020,GO:0016021,GO:0019228,GO:0022803,GO:0022832,GO:0022836,GO:0022838,GO:0022843,GO:0022857,GO:0022890,GO:0022891,GO:…	yes	AGTGCTGGCGATGATGAACGTGG	Sodium channel protein type 11 subunit alpha OS=Mus musculus GN=Scn11a PE=2 SV=2
Smic25429	Smic25429_gR1324f	1	Kawagutii_onechromo:406313249-406313271	100	0.751845	TCTCTTGTTGTAGTTTCATTTCAATTTGGCAGCATTCACCATTTGCAGGTCATTCACCATTCAATTTTTACATCTCTTGCTGGTCATTCACCATTTTGCGGCTGCTTGTTTTCCTTGTTGTGACCAGCCATGGGTTGAGTATCTCGTTTGCCGAGGTATGCGAGAGATGGTCGAGTCTTGAAGGGATCGGAGAGGGCCCTGACGAAGTCCAAGTACGAAGAGGACGTTCTCATAGGCGCCTGGCACCCCTCCTGACGTGCGAAGTCAACTGTGCATCGGCAAAAAGTAGTGGAAGATATCTTCGTTCTTGTTATTGTTGTTGTTACTATTATTGCTAGTAGCAGTAGTAGTAGTAGTAGTAGTAGTAGTAGTAGTAGTAGTAGTAGTAGTAGTAGTAGT…	skav	GO:0000375,GO:0000377,GO:0000398,GO:0003674,GO:0003676,GO:0003723,GO:0003727,GO:0005488,GO:0005575,GO:0005634,GO:0005681,GO:0006139,GO:0006355,GO:0006396,GO:0006397,GO:0006464,GO:0006725,GO:0006807,GO:0006996,GO:0008150,GO:0008152,GO:0008270,GO:0008284,GO:0008380,GO:0009410,GO:0009889,GO:0009891,GO:0009893,GO:0009987,GO:0010033,GO:0010468,GO:0010556,GO:0010557,GO:0010604,GO:0010628,GO:0014070,GO:…	yes	GACCAAGTCCAAGTACGAAGAGG	Pre-mRNA-splicing factor SLU7-A OS=Arabidopsis thaliana GN=At1g65660 PE=1 SV=2
Smic25429	Smic25429_gR1324f	2	symB_minutum_onechromo:423419459-423419481	4.3	0.763884	AGTGATTCTCGTATGTTCGCTGGGAAGAATGAGATTTCACTTGGATGATCCCTTAAGATTAGGAATGATCAGCCACTTGGGATGATGGATATTAAAGATGCCATCTGCCTATCTAGCCTTCGAGCCTTATGCAGACCATCTGCTTTACCCCCGAGGTATGCTCGAGATGGACGAGTCTTGAAGGGCTCTGAAAGGGCTTTGACAAAGTCCAAGTACGAGGAAGATGTGCTTATAGGCNNNNNNNNNNNNNNNNNNNNNNNNNNNNNNNNNNNNNNNNNNNNNNNNNNNNNNNNNNNNNNNNNNNNNNNNNNNNNNNNNNNNNNNNCATTCATTTGTTGGGGTGGTACCCATCAGTCACTATTTCACAAGGTTGCTGTCAAATGTAGCTGNNNNNNNNNN…	smin	GO:0000375,GO:0000377,GO:0000398,GO:0003674,GO:0003676,GO:0003723,GO:0003727,GO:0005488,GO:0005575,GO:0005634,GO:0005681,GO:0006139,GO:0006355,GO:0006396,GO:0006397,GO:0006464,GO:0006725,GO:0006807,GO:0006996,GO:0008150,GO:0008152,GO:0008270,GO:0008284,GO:0008380,GO:0009410,GO:0009889,GO:0009891,GO:0009893,GO:0009987,GO:0010033,GO:0010468,GO:0010556,GO:0010557,GO:0010604,GO:0010628,GO:0014070,GO:…	yes	GACCAAGTCCAAGTACGAAGAGG	Pre-mRNA-splicing factor SLU7-A OS=Arabidopsis thaliana GN=At1g65660 PE=1 SV=2
Smic25429	Smic25429_gR1324f	0	Smic_oneseq:499806298-499806320	100	0.718361	GCCGTGGGTCGGAATTAACGTTGTTGCTGCTTCACGCAAGCGATAGCGTGGGAGCCACAGTTGTCCAGACGGCCCGCCTGTACCGTAATCCTCAAGCTCATGCTGCGCACAAAACTCGCATGGCCTGCGCCTTCACGCGTGATCGTTGATACCAGGTACGCCCGTGATGGGCGTGTGCTCAAGGGCCAGGAGCGGGCCTTGACCAAGTCCAAGTACGAAGAGGACGTCCTCGTAGGCTTGGGCTGTGGCAAGCAAGACATGACTAGCACATTTTGAAAACGACGCCACGACCCGTACCTCCGTCGCCGCCCGAGTTTCCGAACCTTACGTCCTCTGAATGCTGGGTTATTACAGCCCAGTTGAAACTAGCATATAACATAGCCTTTATAGTCTGCAACC…	smic	GO:0000375,GO:0000377,GO:0000398,GO:0003674,GO:0003676,GO:0003723,GO:0003727,GO:0005488,GO:0005575,GO:0005634,GO:0005681,GO:0006139,GO:0006355,GO:0006396,GO:0006397,GO:0006464,GO:0006725,GO:0006807,GO:0006996,GO:0008150,GO:0008152,GO:0008270,GO:0008284,GO:0008380,GO:0009410,GO:0009889,GO:0009891,GO:0009893,GO:0009987,GO:0010033,GO:0010468,GO:0010556,GO:0010557,GO:0010604,GO:0010628,GO:0014070,GO:…	yes	GACCAAGTCCAAGTACGAAGAGG	Pre-mRNA-splicing factor SLU7-A OS=Arabidopsis thaliana GN=At1g65660 PE=1 SV=2
Smic25701	Smic25701_gR292f	0	Smic_oneseq:504634849-504634871	100	0.216931	AAGAGGATTTCTCTAGCCCCTAAGCCTTCCAGAAACGGTCGAGATGCCCCAAGCACTCGAAGCCCCAATCCCCTCACCTGGGGCCATCAACATCAAATGCACAACTCTAAAGTCTGACGTTCCCTGAGCCCTGAGCCCGAAAGCTCGAGCCGCTCGCGAGGCGACGAAGTGGGCGTGGAGGGCTTCCCAACCATCAAGTACGGTGACCCCGCCAACCTGGAGGCTTGTTTTGCTCTGTACGGNNNNNNNNNNNNNNNNNNNNNNNNNNNNNNNNNNNNNNNNNNNNNNNNNCCTCTGCGTGTCCCGAGACGTCGCATGGTCAGAGGCCATCTCAATGGAAAGGCAATCCAAGAGTTTTCCACAACTAAAGGAAAGTCAGTCCTGAAGCCCTCAAAGACA…	smic	GO:0003674,GO:0003756,GO:0003824,GO:0005575,GO:0005783,GO:0005788,GO:0006457,GO:0008150,GO:0008152,GO:0009987,GO:0016853,GO:0016860,GO:0016864,GO:0019538,GO:0019725,GO:0031974,GO:0042592,GO:0043170,GO:0043226,GO:0043227,GO:0043229,GO:0043231,GO:0043233,GO:0044237,GO:0044238,GO:0044260,GO:0044267,GO:0044422,GO:0044424,GO:0044432,GO:0044444,GO:0044446,GO:0044464,GO:0044699,GO:0044763,GO:0045454,GO:…	yes	CGGTGACCCCGCCAACCTGGAGG	Protein disulfide-isomerase-like protein EhSep2 OS=Emiliania huxleyi GN=SEP2 PE=1 SV=2
Smic25701	Smic25701_gR292f	3	Kawagutii_onechromo:904186888-904186910	1.2	0.234136	GACTGCATCGGAGACGGCAAGAGCATGTGTGCGGAGCCTTAGTTTTGATGTTTGTTTTGGAGCCGAACGAACAAACTATTTCTGAAGATTCGGAGAAACACGTGCCACAACTGCTTGAAAACTTTCAATGAGACACCACTGATGCATCAGAGACTCGCAGGCGATGATGTGGGTGTCGAGGGCTTCCCCACCATCAAGTTTGGTGACCCAGCCAACTTGGAGGTTCGATCCTTGCGCCCGGTGTTGGGCGTCCCGTGGGTGCCCCATGGCTCCCCGGATGCAGGACTATGAGGGCGAGCGTGAGTTCGATGACCTGGACAAGTTTGCCAAGGAAAACCTGGGCCCAAGGTGGTCCGGGGGGTTGGAGGAGCAGGTATGGGGTTGGATTGCTGCATTTTC…	skav	GO:0003674,GO:0003756,GO:0003824,GO:0005575,GO:0005783,GO:0005788,GO:0006457,GO:0008150,GO:0008152,GO:0009987,GO:0016853,GO:0016860,GO:0016864,GO:0019538,GO:0019725,GO:0031974,GO:0042592,GO:0043170,GO:0043226,GO:0043227,GO:0043229,GO:0043231,GO:0043233,GO:0044237,GO:0044238,GO:0044260,GO:0044267,GO:0044422,GO:0044424,GO:0044432,GO:0044444,GO:0044446,GO:0044464,GO:0044699,GO:0044763,GO:0045454,GO:…	yes	CGGTGACCCCGCCAACCTGGAGG	Protein disulfide-isomerase-like protein EhSep2 OS=Emiliania huxleyi GN=SEP2 PE=1 SV=2
Smic25701	Smic25701_gR292f	3	symB_minutum_onechromo:484638349-484638371	1.2	0.170611	TGAGGTTTCTTGTCAAAACATGTCGCAACATGTCACAAATGTTTCCCGCCGTAGAGCATTTGGAGGACTGCATTGGTGATGGAAAAGCCATGTGTTGGGGTCCTCAGCGTTGATTCCGGGAAAATCAGTGACATGTCTGGAGACTGATCTGTGGAGTTAGGCGATGACGTGGGAGTGGAAGGCTTCCCAACCATCAAGTTTGGTGACCCTGCCAACTTGGAGGACCATTCCTGAAAAAATAAACACATCATGCATGAAGATGCGTTGTGCCATGTGCATTTGCTGAAAGGTCTCAAGGTTAGTAAGCCATCGCCATTCACAATTTTTTTGTAATGTACACATTTTTTCGGCCTATTTTTTTGACCCCTGTGACGGGGGGTCCGCTTTAAACAAATGCCT…	smin	GO:0003674,GO:0003756,GO:0003824,GO:0005575,GO:0005783,GO:0005788,GO:0006457,GO:0008150,GO:0008152,GO:0009987,GO:0016853,GO:0016860,GO:0016864,GO:0019538,GO:0019725,GO:0031974,GO:0042592,GO:0043170,GO:0043226,GO:0043227,GO:0043229,GO:0043231,GO:0043233,GO:0044237,GO:0044238,GO:0044260,GO:0044267,GO:0044422,GO:0044424,GO:0044432,GO:0044444,GO:0044446,GO:0044464,GO:0044699,GO:0044763,GO:0045454,GO:…	yes	CGGTGACCCCGCCAACCTGGAGG	Protein disulfide-isomerase-like protein EhSep2 OS=Emiliania huxleyi GN=SEP2 PE=1 SV=2
Smic25817	Smic25817_gR149f	2	Kawagutii_onechromo:874316306-874316328	1.1	0.00979335	GGACTTGTTGGGAGCCATGTCTATCATTTGCGGGAAGCCATTCCAGGAGATACAAATTCTCAATCAAAGCATTCTCAAAACTGAACTTTCTCAGTTCGATTTTTTCAATCATTCTCAACTTTCTCAGTCTCATCCGATTTTCCTAGCAAAACGTGGTCCTCTGTTTGGGTCCACCTGAGCCTCCCAAGGTGGTGGAGGTCGACTCCATCGGTGGCGATTTTGGTGCCCTGATCTCGACGATCGCCAAGGGCCTTCAAGCCGCTCGGTTCGTGCCATGGAGGGGTCGACCTCCACCCGAACAGCTGTGGTTCGTGCTTCCAAGGGACCTATCTTGGGGGTTGAATCAGTCGGGGGTTGAATCACTTACAAGTCTCAATTGAAACGAGGGCACTGGTTCAA…	skav		yes	GACTCCATTGGTGGTGATTTTGG
Smic25817	Smic25817_gR149f	2	symB_minutum_onechromo:523414628-523414650	2	0.00851467	ATTCCCCCCCATGACTTGATAGTATGTTTGTTTTTTTCTTTTAAAGTGAAACCTACTTTTTTTGTTGTTGGGGCTTCCATCAAAGCATATATAGTCCTTGTAGAAGTTGAATGATATTTTTCCTAAGCAATCCACCTTTCAACCTTGATAAACCCAATTTTTCTCAGAAGCTTTGGTTGAGTTGACAGGTGGTTGAGGTTGACTCGATTGGCGGTGATTTTGGTGCTCTTATTGGAACTATTGCAAAGGGCTTGCAGGCCTCGAGCCGGGTAGTGGGATGAGGTTGAAGCTTTTGGAAAGGAAGTTTGTACTTATCGTAGTTGAGGTGTTCAACTTCAACTTTGGGAATACACAAATGGTATCCAGCAATCTATTTTTTTTTGCCCCAAATCCAGTGAT…	smin		yes	GACTCCATTGGTGGTGATTTTGG
Smic25817	Smic25817_gR149f	0	Smic_oneseq:506837832-506837854	100	0.0042213	ATCACGGTTGCTCTAACCAAGGCAATACTGTCCGCTCACGTTTTGCAGTTGGCCTGGCAAGATCTGCAGGCTGAGTGCGTCACGGTTGCAGGGCAGGAGGCGTCGGTGGTCAGCTTCTCAACGGTAAGAAGGATACCTTTGGCCTGGCAGCATCTAGAGTACAGCAGGCTGTGCCCAGCAGTGTCGAGGTTGTCGAAGTCGACTCCATTGGTGGTGATTTTGGCGCAGTCATCGCGACTATTGCCGACGGCTTGAAGGCCCGTCTTTGCTGGGTCGATCAGGCCAGTGGTCAAACCGCTTGCGCATGAATCAGGCGCATGGTGTCGAACCCTCCAAGGCAAATCCTGCAAGCGCTGCAATACAGCAAGCCCGTCTGTGACATTTACATCGCCAGTCATC…	smic		yes	GACTCCATTGGTGGTGATTTTGG
Smic25932	Smic25932_gR105r	2	symB_minutum_onechromo:353153416-353153438	6.7	0.0575394	GATGAAGACTTGTCCCTTGAGATCCAGCTCTGTAGTCAACAAGTCCTTAGACATATCCAACCTTTTACTGCCATAGAAGAAGTTCAAGAGGAAGGGACCTCTTGTTTTATCTGTGAAGCAAGCAAATGATTAGAACCATTTCGCTGAGCTCCAGTCCGGCTGGGCATAATTTGCCTTGTGCATCTCCCATCCGCTGCTGGTGAAGTGCCGCTTGCCATAGAGGAAAAACTGGTTGCGGCAGCGATGTTCAGGCAAGACGAGGAAGCCATGATTCTATGATGTTTTCAGGGCCGAAAAAGTGGTCAATCTCGCACGAAACTATTATAGGCGGATTGCCACTCAAAGTGTGAAAGAATCAGACTCCAACAATGCCTCTCCTGATCTATATAGAACTGTCTG…	smin	GO:0003674,GO:0003824,GO:0008150,GO:0008152,GO:0016491,GO:0044699,GO:0044710,GO:0055114	yes	TAAAGTGGCGCTTGCCATAGAGG	Dehydrogenase/reductase SDR family member 12 OS=Bos taurus GN=DHRS12 PE=2 SV=1
Smic25932	Smic25932_gR105r	0	Smic_oneseq:508546828-508546850	100	0.0419018	CAGCAGGTCCTGAAATCAACACTCTTGGAACGGCGCTTTCCCTTGTCGCTAAAGCACATCGACTGACTGGCGAATCTAGCCTTTACCAGCGAGTCCAGAAGGTCAACGGTCACTTCGAAGCAGCACGGACAATCCCAAAATCATCTCAGCCCTGTCCGGCTTGGCATAGCTCGCTTGGTGCATCTCCCAACCACTGCTAGTAAAGTGGCGCTTGCCATAGAGGTAGAACTCAGGAGGCGACACTCCGCACTTCGAGATGGGTAGGGCTTGCAATCTTGAAAGCTGAACTACCCCAATCCATCGCCTGAGTCGAGGTCGCAATCTGCCAGAAGCCCATGCTTCTCACAACCCGGACAATCAATCTAGCGGCAAATGTACACAAGCTTAAGCCAACAGCTC…	smic	GO:0003674,GO:0003824,GO:0008150,GO:0008152,GO:0016491,GO:0044699,GO:0044710,GO:0055114	yes	TAAAGTGGCGCTTGCCATAGAGG	Dehydrogenase/reductase SDR family member 12 OS=Bos taurus GN=DHRS12 PE=2 SV=1
Smic25932	Smic25932_gR105r	1	Kawagutii_onechromo:186449349-186449371	100	0.0455863	TTACATGTTCAGTCTTGCCAGCTAGATTTCATTCTTGGATTCCTCCTTTGGAAGTTCTATCCTTCCACTTCCATTCACAAACATCTAAGAATGAATGTGTCAGAGTTAAATACCGAATCTGCTGGTAACGCCCGGTAGGTCAACCCTTCCCATGTCCGGCTGCGCATAGTTGGCTTTATGCGTCTTCCAACCGCTGCTGGTAAAGTGCCGCTTGCCATAGAGGAAGAACTGACCAAGCAGCGAAACACAAATGTTGTACATGGAGACATGACAATGAATGTGCGTGTGTGCGTGTCTGCGCTTGCGTTTCTTAGTATGAATGCATGCATATCACTGCCTGCACAAGTATCAGTCTTTGTCTGTTGATGGGTCTGTCCGTATTTAACATAATGTCAAACA…	skav	GO:0003674,GO:0003824,GO:0008150,GO:0008152,GO:0016491,GO:0044699,GO:0044710,GO:0055114	yes	TAAAGTGGCGCTTGCCATAGAGG	Dehydrogenase/reductase SDR family member 12 OS=Bos taurus GN=DHRS12 PE=2 SV=1
Smic26209	Smic26209_gR1588f	2	symB_minutum_onechromo:76610557-76610579	2.2	0.336992	CTTTTGACTGTTGACTCGTTGATCCAGATTTGTTAAAGAGGTCCTTGCAAAATTCCATGAAGTGGGATGAAGACCGCTTTGGACTCGAGTACGACTTGGATATCTACAACATTGTCGCCGTGAAGGCCAGGGAAAGAAGATAGCCGAGACTCAAGAGATTGTTTGTTGTTTTTTGGAGCAAGCCTTGCATCGATCGGACAGGACTTTAACATGGGCGCGATGGAGAACAAGAGCTTGAACGTTTTCAATACTTCCTTGACCTTGGCGCGTGAAGACACTGCAACAGATGACGACTACGAGCGAATTGAGGGTGTTATTGGCCACGAGTACTTCCACAACTGGACCTCACTTGCCATTGTGTTGAAGTTCCAATGCACGTTCTGTAATGATATGTAATGT…	smin	GO:0003674,GO:0003824,GO:0004177,GO:0005488,GO:0006508,GO:0008150,GO:0008152,GO:0008233,GO:0008237,GO:0008238,GO:0008270,GO:0016787,GO:0019538,GO:0043167,GO:0043169,GO:0043170,GO:0044238,GO:0046872,GO:0046914,GO:0070011,GO:0071704	yes	GGACTTCAACATGGGCGCCATGG	Puromycin-sensitive aminopeptidase OS=Arabidopsis thaliana GN=MPA1 PE=1 SV=1
Smic26209	Smic26209_gR1588f	0	Smic_oneseq:512452684-512452706	100	0.300837	ACATCTACAACATCGTGGCCGTCAAGGATGCANNNNNNNNNNNNNNNNNNNNNNNNNNNNNNNNNNNNNNNNNNNNNNNNNNNNNNNNNNNNNNNNNNNNNNNNNNNNNNNNNNNNNNNNNNNNNNNNCCAGATTTCTCAAGCAGGCACACTAGAGGAGGACACCAACCCCACCCCTCCCCACCTTTCAAAAAAAGCACAGGACTTCAACATGGGCGCCATGGAGAACAAGAGCTCGGGCCTCGATCTCCTGCGGGGCCGATACGGGGATTAGAAGGGGGTAAGCTCCTCGTGTTTGGGGGCTCTGGGGTTTGTGCGGATTAAGGTGCATTCAGGCCCTAAGCCCTAAACATGTAGTAGTGGCTCATCACTATCTCGAACATTTTATTGGGAAAAGTCG…	smic	GO:0003674,GO:0003824,GO:0004177,GO:0005488,GO:0006508,GO:0008150,GO:0008152,GO:0008233,GO:0008237,GO:0008238,GO:0008270,GO:0016787,GO:0019538,GO:0043167,GO:0043169,GO:0043170,GO:0044238,GO:0046872,GO:0046914,GO:0070011,GO:0071704	yes	GGACTTCAACATGGGCGCCATGG	Puromycin-sensitive aminopeptidase OS=Arabidopsis thaliana GN=MPA1 PE=1 SV=1
Smic26209	Smic26209_gR1588f	2	Kawagutii_onechromo:692104776-692104798	1.7	0.15406	GTGGCAGGAGATTTGGCATCCATTCAAGATGAGTTCATCACAAAATCGGGAAGAAAGGTCCACTTGGAAATCTTTGCTGCGAAGGAAGACAAGGATAAGTTATGGCACGCCATGAGGTCACTGCAAAAGTCCATGAAGTGGGACGAAGAACGCTTTGGATTGGAGTACGATTTGGATATCTACAACATTGTAGCTGTGAAGGATTTCAACATGGGTGCCATGGAGAACAAAAGCTTGAATGTGTTTAACACTTCGCTGACATTAGCTCGTGAGGACACAGCAACAGACGACGACTATGAGCGGATTGAGGGCGTCATTGGCCACGAATACTTCCACAACTGGACCGGCAATCGAGTTACTTGCCGTGATTGGTTTCAGCTGACGCTGAAGGAGGGTCTC…	skav	GO:0003674,GO:0003824,GO:0004177,GO:0005488,GO:0006508,GO:0008150,GO:0008152,GO:0008233,GO:0008237,GO:0008238,GO:0008270,GO:0016787,GO:0019538,GO:0043167,GO:0043169,GO:0043170,GO:0044238,GO:0046872,GO:0046914,GO:0070011,GO:0071704	yes	GGACTTCAACATGGGCGCCATGG	Puromycin-sensitive aminopeptidase OS=Arabidopsis thaliana GN=MPA1 PE=1 SV=1
Smic2633	Smic2633_gR870r	1	Kawagutii_onechromo:158184563-158184585	100	0.45339	GTAGGCATAGACGAAGACACCAATGGTCATGAAGATGAATCCAATGACCTGGATCCAAGATGCAGTACCTTGCCACGGTTCTCCAACTGGGCCATATCCAAAACCACGATCACCCAAGCCGTAGAACAAGGCCATGTCAATGAGCCAAACAAAGAGTGCCTGCATATTTCTCGAGACTGCCCTGAAGACGGCTCCCAAGTGCTTCATGACCATCATGCCCAAGGCGTTCAAACCCCAAAGGCCAAGAAGATAGAAGACCAGAACCAAATCCAAGGTGCTGTTGTGCTGGATCATCAGCAAGGAGTCTTTGGTGTTCTCAAAAACTCCACCTACATCACTTCCTGGGATTCTGGCCAAGATGGGCATGATGATGCAAGCCGTCATGATCAAGCCATAAAC…	skav	GO:0000323,GO:0005575,GO:0005739,GO:0005764,GO:0005765,GO:0005773,GO:0005774,GO:0006810,GO:0008150,GO:0008284,GO:0009966,GO:0010639,GO:0010646,GO:0010821,GO:0010823,GO:0010941,GO:0016020,GO:0016021,GO:0023051,GO:0031090,GO:0032386,GO:0032879,GO:0033043,GO:0042127,GO:0042981,GO:0043067,GO:0043226,GO:0043227,GO:0043229,GO:0043231,GO:0044422,GO:0044424,GO:0044425,GO:0044437,GO:0044444,GO:0044446,GO:…	yes	GCTTCATCACCATCATGCCCAGG	Solute carrier family 35 member F6 OS=Pongo abelii GN=SLC35F6 PE=2 SV=1
Smic2633	Smic2633_gR870r	0	Smic_oneseq:58679156-58679178	100	0.368267	TCGCGGCAGGGTGTTTGAGCTTTGCGGTCTTTCTGGGGGGTTTGGCTTCAGGGCTTAAGCGTAGTATTGTGTTCCCTAAACCCCTCAACCATTAAACTCCGAACGCGAGCTGCCCAGGCCGTAGAAGAGAGCCATGTCGATAAGCCACACGAAGAGAGCCTGCATGTTTCGGGACACAGCTCGGAAGACCGATCCCAGGTGCTTCATCACCATCATGCCCAGGGCGTTGAGGCCCCAGAGGCCCAGAAGATAGAAGATGAGCACCAGGTCTAATGTACCATTGCGCTGGATCATCAGTAAGGAGTCCTCGGTATTTTCGTAGACTCCTCCCACGTCGCTGCCGGGAATTCGCGCCAGAATGGGCATAATCACACAGGCGGTCATCAACAGGCCATAAAC…	smic	GO:0000323,GO:0005575,GO:0005739,GO:0005764,GO:0005765,GO:0005773,GO:0005774,GO:0006810,GO:0008150,GO:0008284,GO:0009966,GO:0010639,GO:0010646,GO:0010821,GO:0010823,GO:0010941,GO:0016020,GO:0016021,GO:0023051,GO:0031090,GO:0032386,GO:0032879,GO:0033043,GO:0042127,GO:0042981,GO:0043067,GO:0043226,GO:0043227,GO:0043229,GO:0043231,GO:0044422,GO:0044424,GO:0044425,GO:0044437,GO:0044444,GO:0044446,GO:…	yes	GCTTCATCACCATCATGCCCAGG	Solute carrier family 35 member F6 OS=Pongo abelii GN=SLC35F6 PE=2 SV=1
Smic2633	Smic2633_gR870r	1	symB_minutum_onechromo:291652433-291652455	100	0.289624	ATAAGCATAGACAAACACTCCCACAGTCATGAAGATGAAACCAATGACTTGGATCCAGGATGCATTCCCCTGCCATGGTTCACCAACTGGACCATATCCAAAACCACGCGGGCCTAAACCATAAAACAAGGCCATGTCAATGAGCCACACAAAAAGTGCCTGCATATTTCTGGACACAGCCCTGAACACAGATCCCAAATGCTTCATGACCATCATGCCCAAGGCATTTAAACCCCAAAGTCCCAGAAGATAGAACACAAGCACCAAATCAAGTGTGCTATTTCGTTGGATCATCAATAAGGAGTCTTTGGTATTCTCAAAAACTCCACCCACATCACTTCCAGGGATATTGGCCAAAATGGGCATAATGACACAAGCTGTCATGATCAAGCCATATAC…	smin	GO:0000323,GO:0005575,GO:0005739,GO:0005764,GO:0005765,GO:0005773,GO:0005774,GO:0006810,GO:0008150,GO:0008284,GO:0009966,GO:0010639,GO:0010646,GO:0010821,GO:0010823,GO:0010941,GO:0016020,GO:0016021,GO:0023051,GO:0031090,GO:0032386,GO:0032879,GO:0033043,GO:0042127,GO:0042981,GO:0043067,GO:0043226,GO:0043227,GO:0043229,GO:0043231,GO:0044422,GO:0044424,GO:0044425,GO:0044437,GO:0044444,GO:0044446,GO:…	yes	GCTTCATCACCATCATGCCCAGG	Solute carrier family 35 member F6 OS=Pongo abelii GN=SLC35F6 PE=2 SV=1
Smic26395	Smic26395_gR639r	4	symB_minutum_onechromo:437017368-437017390	0.8	0.135172	GTGGATCTTAAAGTCTATTTTTTCTGCAACTAGTGACGGTACTGGTCATCCTTAACCTCCTTCCCAGATATGTTCACCCTTCCCTTGCTCATAGTTGTTGAGTATCAGTATGAATAACCCTTCCAGTTTGAACAGCTAGCTGGGCTTCTGCACCGTTGCAAAATAGTCCTTCCAGATACGACGGGCCGTCTCGTGGCCTCCCAAGTCATAGGTGCGGAAGCGGATGTTCTTGATCATCAGCTCCTGGCCAGGAATTCTCCAAGTATCATGATTCACCAATGTCCTACAAGTACATTTCCGAATCTACTTCCTGACTTTAAACTTCCCTCCAACCATGAGCCATGACCATCGCACCATCAAATGCCCTGACCTCCGAGTGAGGATGAAGCGTTGGAACGT…	smin	GO:0000166,GO:0000902,GO:0001882,GO:0001883,GO:0003674,GO:0005488,GO:0005525,GO:0005575,GO:0005622,GO:0005783,GO:0005794,GO:0005886,GO:0005975,GO:0006082,GO:0006090,GO:0006091,GO:0006096,GO:0006461,GO:0006508,GO:0006511,GO:0006605,GO:0006623,GO:0006810,GO:0006833,GO:0006886,GO:0006950,GO:0006970,GO:0006972,GO:0006996,GO:0007030,GO:0007033,GO:0007034,GO:0008150,GO:0008152,GO:0009056,GO:0009057,GO:…	yes	CGAGGTCGAAGGTGCGGAAGCGG	GTP-binding protein SAR1A OS=Arabidopsis thaliana GN=SAR1A PE=2 SV=1
Smic26395	Smic26395_gR639r	0	Smic_oneseq:515905674-515905696	100	0.104769	ATGACTCTGGCAGGCTGATAACTTCTATTTAAACTCGGATTTAAACTAACATTTCTGGCCGGAATTCGGTGGAATACTGCTGCAGAAACATGCGGCCCGTAGCATGAGCTGGGGTCCTGTCCACCATCACCCCAGCAAAACAACTTCACATCTCAAAGCGCACGGGTCCTTCCAGATCCTGCGTGCTGTCTCGTGACCACCGAGGTCGAAGGTGCGGAAGCGGATGCCCTGGATGCAAAGCTCCTGTGGCCAGGAAGGGGCCCGTTGCACAGTTCGACCCTGCATGGATCCTGCTCTGCAAGGCTCGGGCCCAAACCTGTCCAGCCAGATATTCCGCGACCTTCTAGGCCCCAACACTACGTCACCGCAAGACTTAGCCCAACACCGAGACCTCCCGAC…	smic	GO:0000166,GO:0000902,GO:0001882,GO:0001883,GO:0003674,GO:0005488,GO:0005525,GO:0005575,GO:0005622,GO:0005783,GO:0005794,GO:0005886,GO:0005975,GO:0006082,GO:0006090,GO:0006091,GO:0006096,GO:0006461,GO:0006508,GO:0006511,GO:0006605,GO:0006623,GO:0006810,GO:0006833,GO:0006886,GO:0006950,GO:0006970,GO:0006972,GO:0006996,GO:0007030,GO:0007033,GO:0007034,GO:0008150,GO:0008152,GO:0009056,GO:0009057,GO:…	yes	CGAGGTCGAAGGTGCGGAAGCGG	GTP-binding protein SAR1A OS=Arabidopsis thaliana GN=SAR1A PE=2 SV=1
Smic26395	Smic26395_gR639r	1	Kawagutii_onechromo:397371053-397371075	61.1	0.104769	TACTAACCCAACCATTAGAACCACAGTGGTTCATGGTTAGTTCACGATCAGTTCATGGTGGTGTGGGTTCCTGGTGCGTTCCTGGTTTGTTCATTCGCGGTTGTTCCAGGACGTCCACTCCTACCGTGGCAAACGGTGGTCCAAGGTCCAGGCAGTGGCAAAGTAGTCCTTCCAAATACGTCGTGCAGTCTCGTGGCCACCGAGGTCGTAGGTGCGGAAGCGGATGTTTTTGATCATCAGCTCCTGGCAAGTTGAGAGTTGGAAGGGGTCAGTCATGCTTAAGAACGATTTGTTGATGGTTGTTGATGCTTAATAACGATGGTTGGTTGATGAGGGTTATTGATGGTTTTCAATAATCGTCAATGGATGTTTAATCATGGTTCATTATGGTTGCAAATG…	skav	GO:0000166,GO:0000902,GO:0001882,GO:0001883,GO:0003674,GO:0005488,GO:0005525,GO:0005575,GO:0005622,GO:0005783,GO:0005794,GO:0005886,GO:0005975,GO:0006082,GO:0006090,GO:0006091,GO:0006096,GO:0006461,GO:0006508,GO:0006511,GO:0006605,GO:0006623,GO:0006810,GO:0006833,GO:0006886,GO:0006950,GO:0006970,GO:0006972,GO:0006996,GO:0007030,GO:0007033,GO:0007034,GO:0008150,GO:0008152,GO:0009056,GO:0009057,GO:…	yes	CGAGGTCGAAGGTGCGGAAGCGG	GTP-binding protein SAR1A OS=Arabidopsis thaliana GN=SAR1A PE=2 SV=1
Smic26633	Smic26633_gR1209f	0	Smic_oneseq:519927609-519927631	100	0.137143	GTATCAGGTTTAGAGCTATGTCAGGAGTTTGGGCATAACAACATCGCGCAGTACCTGCTGACGAAAGGAGGCACCGTCGTTGTGTGGAGCTTAGCTTTCAGTGTTGTGATATCTACAGCCATGGACAATCTTCATGTGTCCATTATGCATGTAGTCCTGCTGGGATCTTCAACTTCTGCAGGTCAGAAATTGCCACACAATCGATACCCACGAGATGAAATGGTCAATCGGCCGTGGTGACTGCTTCTTCTACAAGGTGCCATGTCATCTTTTCATGTTCCAGCCCTGCGTGCTCATGACGGTAGTCGAGCCAATCTTATGCAAATCTCGTTTTTCCCTTTGTCAAGCAGCTTCGTGAGCATGTCTGCAGGCCTGCAAACTTGAGCGTCCCGGGGCAGG…	smic		yes	TCGATACCCACGAGATGAAATGG	PREDICTED: ankyrin repeat and KH domain-containing protein mask-like [Bombyx mori]
Smic26633	Smic26633_gR1209f	2	Kawagutii_onechromo:205453866-205453888	5.7	0.263422	TCTGTTTTCAACCATACCTGGGGATAACTATCAAATGAACGGTTTTTTTTTGAAGGGAATGGGGATGGACGGGGCAACTCAGATCAGCCACCAAGCAGTTCTTGTTCCACTTGGAACTCACCAATGACTGAGCCCCGCAGCACTTCCCACGGGTGCGGTGCGAAACGTTTCGGAGAGCGAGGTGCGCAACTGCCACACCATCGACACCCACGAGATGAAGTGGTCCATCGGGCGCGGAGATGCCTTCATCTACAAGGCGGGGGGACACACAGCTGATTGAGTTGGGTCGGGTTGGAAGCTCAGGAGCTGTTTGGATTTTGTTTACTAGATATACTGATATACATATATATATATATATATATATATATAGATATAGATATAGATAGAATATAGTCCATG…	skav		yes	TCGATACCCACGAGATGAAATGG	PREDICTED: ankyrin repeat and KH domain-containing protein mask-like [Bombyx mori]
Smic26633	Smic26633_gR1209f	3	symB_minutum_onechromo:223218131-223218153	1.5	0.163776	TGAACCAAATTGAAGCCATTTTCTTGTTTCAGGACATCATCCATTTGAAATTGAAGGTCAGTCCTGATATGTTTTCTTACGGAAAGTTGTAGCTGTAGAGTACTTGCGTCGAATGTATGCGTTCCAAATATCCATGAGTTGTATGTTGGAGCCGAGACTCTTTTCCAACCACGGCTGTGAGGTTCGAAACTGTCATACCATTGACACCCATGAGATGAAATGGTCCATTGGACGTGGAGATGCATTTGTTTACAAGGCCAAAGTTTCGGTGCTGTTGTTGCTTCACAATATGAGTGCTTGGATCACGAATCTTCGTCGGATCCATAAGAACCAACTCCCAACAGAAATTGGAGGAGTCAGAGGNNNNNNNNNNNNNNNNNNNNNNNNNNNNNNNNNNNN…	smin		yes	TCGATACCCACGAGATGAAATGG	PREDICTED: ankyrin repeat and KH domain-containing protein mask-like [Bombyx mori]
Smic2671	Smic2671_gR190f	1	Kawagutii_onechromo:153907301-153907323	100	0.312203	AATTTTATAAACCAGTGCTAGTGAAACATTTTCTTTCGATCTGTTAGTACACCTCTGCATTGATCATTGAAGTTGCCGAAGCTGAGCTGCGATGGTTGAAAACCACCCCGTGACGTGACGTGACTGGAGGATTGCTGGACGACCAATGCGGGAGATGCTTGTGGGAGATCGGGGGGCGCTTAGGAGTTGATCAAATCCATGCAGTTCAAGTTCTTCAAGCAGGTGGTTCAGGCCAAGCGTCAAGAAGGCAGGACCGGATCCCAGGTCACCATTGGCGGTGATGAACCATCAACGAAGCATTAATTAGATTTCAATGATCCGCTGTACTTCATCACCTGTCAACAAACAGTAACCATCAATGAACCTTCAATCACCATTTGATCATCATGAATCACCAAT…	skav		yes	GCAATTCAAGTTCTTCAAGCAGG	hypothetical protein GUITHDRAFT_151944 [Guillardia theta CCMP2712] >gi|428179313|gb|EKX48185.1| hypothetical protein GUITHDRAFT_151944 [Guillardia theta CCMP2712]
Smic2671	Smic2671_gR190f	0	symB_minutum_onechromo:66078871-66078893	100	0.285944	CAATCCTCGATGAAAAACTACGAAAGAGGCTTTGACAACTACTCATATGAAGATCTTTCGCACCCATCACAAGAACTACGATGCATCCTCACATTGACAGAAAAGAACATGTTCAATTTCCTTCGGTTTTTTAACTGGTACCGAAGAATCTTGAGCCAGCCACACCTTTCATGGTTTGTTGAGGATTTGATCAAATCCATGCAATTCAAGTTCTTCAAGCAAGTGGTTCAAGCCAAACGTCAAGAAGGCCATACGTGAAAAACACCATCGCTTAGAAGAGTTGTACAAGATGGGCCTTGATCCAGCTATGAATGGGCTGAAAGTTTCACCTATGAATGGCCGATTCTACATGGGTAAGTGGGGGTTATAACACTACTTACAGGGTTACAAGCCCATTTG…	smin		yes	GCAATTCAAGTTCTTCAAGCAGG	hypothetical protein GUITHDRAFT_151944 [Guillardia theta CCMP2712] >gi|428179313|gb|EKX48185.1| hypothetical protein GUITHDRAFT_151944 [Guillardia theta CCMP2712]
Smic2671	Smic2671_gR190f	0	Smic_oneseq:59279955-59279977	100	0.388132	TGTAGGCCAATCAGATCCACAGCGTCCCCCCCTCTGAAGAGCGGACACCTGCGTGCGCCCAGGTGGTGCCTGGAGATCTTCATGTCGTGTCTTGGCACATCTTGGAACGGAAAGGGCCAGTGCCAGTTGCCGTTGTGGACCCCAAGCCAACAGTACTTTAGAGCTTGCGGTGGTGAGGTCTGGGGCTTGATCAAGTCCATGCAATTCAAGTTCTTCAAGCAGGTCGTGCAGGCCAAGTGTGAGGAAGGCAGCGGGTGTTGAAGTTTTATGCTCAAGCCTTGCAGTCGTGTGAAGCGCACAGTTACAAGTCGTGGCTTGCGTGAGGAGTTGTGGTGATGCATCGCTAGGGTGGAACTGCTGTAGACTCGGGAGTCTTTGCAGGGAGCGATGTGGGCGCCT…	smic		yes	GCAATTCAAGTTCTTCAAGCAGG	hypothetical protein GUITHDRAFT_151944 [Guillardia theta CCMP2712] >gi|428179313|gb|EKX48185.1| hypothetical protein GUITHDRAFT_151944 [Guillardia theta CCMP2712]
Smic26734	Smic26734_gR1580f	1	Kawagutii_onechromo:274052528-274052550	98.6	0.042068	GGTGACTGGGGCGCCCTGCTCGGCACAAACCCCGGACAAATGGTCCAGTCCCATGGCGAGACACAGATGTGACACATCAGAGATATTTTAGTTTGACCAAGAGATCTCTTTGTGCAGATTTCTTCTGCTGTTTTTTTACTTTGACCAAGAGATCACTACCGCAGCTGGCAAGGTATAGAGGCGGCCATTCGCCTGGCCCTCACACAATGGCCCGCTGGCGTGGCGCTTGCGACACTGACACCATGATGGGCTGCTTTGCTGGTCAGGCGAACGCGAAAATCCAATCTGTACAACATGAAACATATGAAACATGCTTTACCATGGACACCTTAGGATCCTTAGGTGTTGGTTTTTACTGTGCATGCTCTTTTGACATCTGGCCATGCTAAACTGGAATTC…	skav	GO:0000323,GO:0001817,GO:0001818,GO:0001894,GO:0002237,GO:0003674,GO:0003824,GO:0003993,GO:0005488,GO:0005506,GO:0005575,GO:0005764,GO:0005773,GO:0006793,GO:0006796,GO:0006950,GO:0006952,GO:0008150,GO:0008152,GO:0008198,GO:0008199,GO:0009605,GO:0009607,GO:0009617,GO:0009653,GO:0009889,GO:0009890,GO:0009892,GO:0009987,GO:0010033,GO:0016311,GO:0016787,GO:0016788,GO:0016791,GO:0019222,GO:0031323,GO:…	yes	CATACAATGGCCCGCTGGCGAGG	Tartrate-resistant acid phosphatase type 5 OS=Mus musculus GN=Acp5 PE=2 SV=2
Smic26734	Smic26734_gR1580f	2	symB_minutum_onechromo:213357091-213357113	3.9	0.131447	GTTGTGTTTTTCTCTAAACCATATAAAACTATAGCTCAACAAAAAATAAAGAGCAGCAAACGGTTGAGCTTGACGGGTGTTGGGCAAGCGAGTAGTGAGATCAAGCAGAACTTTGCTTGGCTAAGTTCTCCCAAGTTGTCGTTCCGTGCATGAATCACTCTCAACATTCTAGGTATAAAGGCGGCCATTCCGGCGGCCCTCACACAATGGCACGCTGGCGGGGTGCTTGTGACACTGACACCATGATGGGCTGCTTTGGGGGTCAGGCGCAATGTTGGTTTAATGATGTATAACGTGGGTGGAGGTATTAGGCACTTGGCCACTGCAAAGAAGCGACAAGTAATGACAAGTAAGAAGTGAGAAGCTCTCAGCAAAGGAACAGGAAATGCAGGAAATGGC…	smin	GO:0000323,GO:0001817,GO:0001818,GO:0001894,GO:0002237,GO:0003674,GO:0003824,GO:0003993,GO:0005488,GO:0005506,GO:0005575,GO:0005764,GO:0005773,GO:0006793,GO:0006796,GO:0006950,GO:0006952,GO:0008150,GO:0008152,GO:0008198,GO:0008199,GO:0009605,GO:0009607,GO:0009617,GO:0009653,GO:0009889,GO:0009890,GO:0009892,GO:0009987,GO:0010033,GO:0016311,GO:0016787,GO:0016788,GO:0016791,GO:0019222,GO:0031323,GO:…	yes	CATACAATGGCCCGCTGGCGAGG	Tartrate-resistant acid phosphatase type 5 OS=Mus musculus GN=Acp5 PE=2 SV=2
Smic26734	Smic26734_gR1580f	0	Smic_oneseq:521611680-521611702	100	0.096177	GTGTGATGACGGTGAAAGCACGTGGCGGCTTAGAGCCCCCCAAGGAGGTCCAGGAGTACAACGGTGTCGCTTGGCCAACCATGAAGATCGCGGATCAGAAGAAGGAGTACCACATGTTTGCCATCGGCGACTGGGGAAGCTTGGTTGGAACTAACCCAGGTCAAATGGTCCAGTACAAGGGCGGTCACACCAATGGTCCTCATACAATGGCCCGCTGGCGAGGAGGGTGCAATACTGACACGATGAGGTCTTGCTTTGCTGGCGAATCATGCCCCAAATCCTGCAACTACGTGCCCGATGCGGACTATCGGGCGCAGGTAAATGTGGCAACCACCATGAAAAAGTTCGCCAAAGAACGTCAGCCGGACCTCTACANNNNNNNNNNNNNNNNNNNNNNNN…	smic	GO:0000323,GO:0001817,GO:0001818,GO:0001894,GO:0002237,GO:0003674,GO:0003824,GO:0003993,GO:0005488,GO:0005506,GO:0005575,GO:0005764,GO:0005773,GO:0006793,GO:0006796,GO:0006950,GO:0006952,GO:0008150,GO:0008152,GO:0008198,GO:0008199,GO:0009605,GO:0009607,GO:0009617,GO:0009653,GO:0009889,GO:0009890,GO:0009892,GO:0009987,GO:0010033,GO:0016311,GO:0016787,GO:0016788,GO:0016791,GO:0019222,GO:0031323,GO:…	yes	CATACAATGGCCCGCTGGCGAGG	Tartrate-resistant acid phosphatase type 5 OS=Mus musculus GN=Acp5 PE=2 SV=2
Smic26747	Smic26747_gR680f	0	Smic_oneseq:522003707-522003729	100	0.114417	AGCGCAAGAGAATCTGCCAGGTGCTTTCTTCACGTTTGTAAGCTTCATGCCCTGTGCAGCTGTGCTAGTGCTCGGTCGCAAGATCAGCGTCGGAAAAGAGCACGCCGTTGCGCTCACGGAGGGAGGTCGCATTTTTGCCAGCGCCCCGAATGCTCGAGGAGGCTGAGGTGAAGCGTGCCGCTGTTTCGCCTGTTCCTGAGGCATGGGGAAAGAACGACTTTGGGCAGCTGGGTACGGGTGACGAGGATGGTGAGATCTGGATCAGTGGGCGAACGCTCCCGGAAGCTTTGCTTCAGGAAAACAGAGCGTTGCCATCGTGTGGCCCCCATGACTGGCTCAGACCTGGCAGCATCGACCTGCCAAAAACCCGCGTCCTTGTGCTGTATCAGGTACACAGAG…	smic	GO:0000785,GO:0003674,GO:0003682,GO:0004871,GO:0004872,GO:0005085,GO:0005488,GO:0005515,GO:0005575,GO:0005634,GO:0005737,GO:0005829,GO:0005975,GO:0005996,GO:0006006,GO:0006007,GO:0006140,GO:0006464,GO:0007165,GO:0008150,GO:0008152,GO:0009056,GO:0009118,GO:0009314,GO:0009411,GO:0009416,GO:0009605,GO:0009628,GO:0009649,GO:0009881,GO:0009894,GO:0009987,GO:0010224,GO:0016052,GO:0018298,GO:0019219,GO:…	yes	GCATGGGGAAAGAACGACTTTGG	Ultraviolet-B receptor UVR8 OS=Arabidopsis thaliana GN=UVR8 PE=1 SV=1
Smic26747	Smic26747_gR680f	2	symB_minutum_onechromo:511650311-511650333	2.7	0.306515	GACACATGCAGTGCAGTTGTTCCAGTTGAATCCAAGACTTCTTGCTGACACATCCCCCGGTGCAGATCAGTGTGGGCAAAGAGCATGCTGTTGCTCTTACAGAGGGTGGCCGAGTATTTGTCTCTTGATTTCAAGGTAGCAACGCTATGTGTTGCTACACCAGACCTGACTGCCTGACTTTTGACCTTGTTTTGTTTGAGGCTTGGGGAAAGAATGACTTTGGTCAGCTTGGAACTGGTGATGAGGACTGTCATTCTAATTTCAAGTCATGGTGTCATGAAACTCAACACAAGCTCTTGATGTTTCTATGCAGGAAAATCGAGCACTTCCTTCGTTCTTTCCCCAGTTGTTAAGGGAATTATCCGAACAGAATTTATGGGCTTCATGGCATTGCCACAA…	smin	GO:0000785,GO:0003674,GO:0003682,GO:0004871,GO:0004872,GO:0005085,GO:0005488,GO:0005515,GO:0005575,GO:0005634,GO:0005737,GO:0005829,GO:0005975,GO:0005996,GO:0006006,GO:0006007,GO:0006140,GO:0006464,GO:0007165,GO:0008150,GO:0008152,GO:0009056,GO:0009118,GO:0009314,GO:0009411,GO:0009416,GO:0009605,GO:0009628,GO:0009649,GO:0009881,GO:0009894,GO:0009987,GO:0010224,GO:0016052,GO:0018298,GO:0019219,GO:…	yes	GCATGGGGAAAGAACGACTTTGG	Ultraviolet-B receptor UVR8 OS=Arabidopsis thaliana GN=UVR8 PE=1 SV=1
Smic26747	Smic26747_gR680f	2	Kawagutii_onechromo:600325355-600325377	4	0.171833	CAAGGATTCATATCTAGTGATCGATCGTAGGGATCTATAAGCAACAACAACCAACCCTATGGTACTGTAGATCCGTTTGCTTGTCAATGACCATTAGCTTCACTATGGGTAGTCATTTATTAATCATAGAGGTGCAGCTGGATGTGGATTGCTTCACAGCTCTCCCATGAGTGTTCCCAGCCAAGAGAGCTGAAGCTCAGGCGTGGGGCAAGAACGACTTTGGTCAGCTTGGAACAGGCGATGAGGAGTGCTGCCCAGTGGGAGACTAACCAAAGAATGGTGCCTGGCAAGTATGTGTTGGTCAAGATTTGCAATTCAAGTGTAGGAACAAATCTGTCATCAGTGGTAGTTACCCTAGCTACGCTCACCAACGAATCGCTAGCTAATCAGGGGTCACTG…	skav	GO:0000785,GO:0003674,GO:0003682,GO:0004871,GO:0004872,GO:0005085,GO:0005488,GO:0005515,GO:0005575,GO:0005634,GO:0005737,GO:0005829,GO:0005975,GO:0005996,GO:0006006,GO:0006007,GO:0006140,GO:0006464,GO:0007165,GO:0008150,GO:0008152,GO:0009056,GO:0009118,GO:0009314,GO:0009411,GO:0009416,GO:0009605,GO:0009628,GO:0009649,GO:0009881,GO:0009894,GO:0009987,GO:0010224,GO:0016052,GO:0018298,GO:0019219,GO:…	yes	GCATGGGGAAAGAACGACTTTGG	Ultraviolet-B receptor UVR8 OS=Arabidopsis thaliana GN=UVR8 PE=1 SV=1
Smic26762	Smic26762_gR494r	3	Kawagutii_onechromo:23986167-23986189	1.5	0.139019	GCGCCAAGTCTACAAGCATAATCGGCAGCTCCAAGACGGACATAGCTGTCCTTGTCTCCCAGGAGAGCCACCACAGCAGCAGACTGCTCCGGAGACTTTTCTAAGCCAGACATGCCTTTCAAAGCATTCACAGCTGCTGACTTGATTCTAGGATTGGAGTGCTTCAGAAGTTTGGCAATTTCCTGCTGGTGGCTATCCATTTCGGATAAGCTCATGCAAGCAGCGAAAACCACGTCAGTGTCGGGACTTGTAAGCTTGGCAGCTACCTCATCAGCTGCTTGTGTTGCCCGCATCTTGCCTAGTGCAGTGCAGGCATCAACCACTAGGTCCAGATCTCTCTCCTTGAGAAGAGTCTGTACATATCCAGCGTGGTTCACAGCGGCCGGACCCATACTTCCT…	skav	GO:0003674,GO:0003824,GO:0004175,GO:0004197,GO:0006508,GO:0008150,GO:0008152,GO:0008233,GO:0008234,GO:0016787,GO:0019538,GO:0043170,GO:0044238,GO:0070011,GO:0071704	yes	CTCTGCTAAGCTCATGCAAGCGG	Peptidase C14, caspase catalytic subunit p20 OS=Trichodesmium erythraeum (strain IMS101) GN=Tery_1841 PE=4 SV=1
Smic26762	Smic26762_gR494r	4	symB_minutum_onechromo:422329440-422329462	0.6	0.20868	GCAGCTTTGGGACCAAGTCTGCAAGTAAAATCTGCAGCTCCCAGCCTCACATAACTATCCTTGTCACCCAAGAGAGACACCACATCTGAGGAATATTTTTCAGATCCAGACATGGCTTTGAGAGCATTCACGGAAGCTGACTTGATTCGAGCATTAGAATGCTTCAAAAGCTGTGCTATCTCTTGTTGATGGCAGTCCATTTCGGACAAGCTCATGCAAGCGGCGAAAACCACATCTGTGTCGGGACTTGTAAGTCTTGTTGCCACCTCGTCTGCAGCCTCAGTCGCCTGCATTTTGCCTAATGCAGTGCAGGCATCAACAACTAGGTCCAGATCTCTCTCCCTAAGAAGTGCCTGGACAGATGCAGCCTGTTGAACAGCAGCTGGTCCCATGCTGCCC…	smin	GO:0003674,GO:0003824,GO:0004175,GO:0004197,GO:0006508,GO:0008150,GO:0008152,GO:0008233,GO:0008234,GO:0016787,GO:0019538,GO:0043170,GO:0044238,GO:0070011,GO:0071704	yes	CTCTGCTAAGCTCATGCAAGCGG	Peptidase C14, caspase catalytic subunit p20 OS=Trichodesmium erythraeum (strain IMS101) GN=Tery_1841 PE=4 SV=1
Smic26762	Smic26762_gR494r	0	Smic_oneseq:522156085-522156107	100	0.177306	GCCACCTTGCCGCCAAGTCTACAAGCATAATCGGCAGCTCCCAGCCGGACGTAGCTGTCTGAGTCCGACAGGAGCGGCACAATCTCAGCGGAGAAGCTCTCGGCCCCAGTCATGCTCTTCACTGCATTGACAGCAGCGGATCGAACACGAGCGTCGGAGTGCTTCAGCAGCTTGCCGACATCTTGTAGGTGGGAATCCATCTCTGCTAAGCTCATGCAAGCGGCAAAGACTACGTCTGTGTCAGAGCTCGAAAGCTTCGAGCTGACAGCATCTGCAAAGTTGGCAGCCCGCATTTTTCCGAGTGCAGAACAGGCATCGACAACAAGGTCAAGGTCTTGATTGCCCAAGAAGGGTTGGACTGACTGGGCGTGAGAGGCTGCAAGTGGTCCCATCGAGCCC…	smic	GO:0003674,GO:0003824,GO:0004175,GO:0004197,GO:0006508,GO:0008150,GO:0008152,GO:0008233,GO:0008234,GO:0016787,GO:0019538,GO:0043170,GO:0044238,GO:0070011,GO:0071704	yes	CTCTGCTAAGCTCATGCAAGCGG	Peptidase C14, caspase catalytic subunit p20 OS=Trichodesmium erythraeum (strain IMS101) GN=Tery_1841 PE=4 SV=1
Smic27221	Smic27221_gR1838f	4	symB_minutum_onechromo:478986532-478986554	0.7	0.0647815	CACTGGACACCTTCCGCCAAACAAGGCTGTTTCAAGACTACATCAACTTTGATGGCCGAAGTGCTACTTTTGGCTTCTACATAGTGACTTCATCCTTTGCTGTTTTCACAATCTATTTGCGGATGCTGCAGTTCTTGAGTCACACAAGATCCCGGGTCGTACTTCTCCTCCGCACCATCACCTTCAGTGCAGGTAACATGATCATCTACATTCTGTACATTGGGGTGATTTTCATCGGTTTCTCCACATTTGCCCTCACAAACTTTTCCAATGTGTCCGCAAACTTCACAGATCCGTGGGTCACCTTCGTCAGCACCTTCTCCTTGTTCATGGGTGACCTGAGTGTCATGGATGGATTCAACACCCCGTTGAAAGTGCCCTTCATGTGGCTTTTCATGT…	smin	GO:0003127,GO:0003674,GO:0005488,GO:0005509,GO:0005515,GO:0005575,GO:0005783,GO:0005886,GO:0005929,GO:0006810,GO:0006811,GO:0008150,GO:0009581,GO:0009582,GO:0009605,GO:0009612,GO:0009628,GO:0009719,GO:0009726,GO:0016020,GO:0016021,GO:0031090,GO:0031253,GO:0042995,GO:0043167,GO:0043169,GO:0043226,GO:0043227,GO:0043229,GO:0043231,GO:0044422,GO:0044424,GO:0044425,GO:0044441,GO:0044444,GO:0044459,GO:…	yes	GTTGTCTACATCCTGTACATTGG	Polycystin-2 OS=Oryzias latipes GN=pkd2 PE=1 SV=2
Smic27221	Smic27221_gR1838f	0	Smic_oneseq:529322288-529322310	100	0.453714	GCTTGAGAGATTTCCGGGTTGGACGCCAATTTGAGGAGCCAGCGGAATTCCAATCCCGGTTCGCAACGTTCTCTCTATACATAGTGGCATCCTCATTTGCAACATTCACCATCTACTTGAGGGTGTTGCAATTTCTAGCAAACACGCGTTCGCGCGTGGTGCTGCTTCTGAAGACCATCATGTTCAGTGCCGGCAACATGGTTGTCTACATCCTGTACATTGGTGTGATCTTCGTTGGCTTCTTCACATTTGCCCTGACGCACTTCTCCTCATTGTCTGCAAACTTCACAGACCCTTGGACCACTTTCGTCAGCACCTTCTCGCTATTCTTCGGGGACCTGAGTGTTGTGGACGGCTTCCAGGCACCACTTCGTGTGCCATTTATTTGGCTATTCATGT…	smic	GO:0003127,GO:0003674,GO:0005488,GO:0005509,GO:0005515,GO:0005575,GO:0005783,GO:0005886,GO:0005929,GO:0006810,GO:0006811,GO:0008150,GO:0009581,GO:0009582,GO:0009605,GO:0009612,GO:0009628,GO:0009719,GO:0009726,GO:0016020,GO:0016021,GO:0031090,GO:0031253,GO:0042995,GO:0043167,GO:0043169,GO:0043226,GO:0043227,GO:0043229,GO:0043231,GO:0044422,GO:0044424,GO:0044425,GO:0044441,GO:0044444,GO:0044459,GO:…	yes	GTTGTCTACATCCTGTACATTGG	Polycystin-2 OS=Oryzias latipes GN=pkd2 PE=1 SV=2
Smic27221	Smic27221_gR1838f	4	Kawagutii_onechromo:320331229-320331251	0.7	0.12124	CACTTGATACATTCCGGCAGGAAAGGCTGTTCGAGGACTACACCAACTTTGACAATCGAAGTGCCACTTTTGGCTTCTACATAGTTACTTCGTCATTTGCCGTTTTCACCATCTACTTGCGAATGCTGCAGTTCTTAGGCCACACCAGATCTCGGGTTGTGCTTTTGCTTCGGACAATTACTTTCAGTGCTGGCAATATGATCATCTACATTCTGTACATTGGAGTTATTTTTGTTGGCTTCTCCACCTTTGCACTCACGAACTTTTCCAACGTTTCTGCAAACTTCACTGACCCATGGATCACTTTCGTCAGCACTTTCTCCTTGTTCATGGGTGATCTGAGTGTCATGGACGGTTTCAGCACGCCCTTGAAAGTGCCTTTCTTGTGGCTTTTCATGT…	skav	GO:0003127,GO:0003674,GO:0005488,GO:0005509,GO:0005515,GO:0005575,GO:0005783,GO:0005886,GO:0005929,GO:0006810,GO:0006811,GO:0008150,GO:0009581,GO:0009582,GO:0009605,GO:0009612,GO:0009628,GO:0009719,GO:0009726,GO:0016020,GO:0016021,GO:0031090,GO:0031253,GO:0042995,GO:0043167,GO:0043169,GO:0043226,GO:0043227,GO:0043229,GO:0043231,GO:0044422,GO:0044424,GO:0044425,GO:0044441,GO:0044444,GO:0044459,GO:…	yes	GTTGTCTACATCCTGTACATTGG	Polycystin-2 OS=Oryzias latipes GN=pkd2 PE=1 SV=2
Smic27810	Smic27810_gR139f	2	symB_minutum_onechromo:83536399-83536421	6.2	0.0587289	ACCGACATTGACATACATTGACTGCATTTGTTGGAGTCTCAGCCTACTTTTATCGGATCAGGATTGTGACCTGGGCCATTTGGGCCTGGACCTTAGGAGAGAGATTGCAGTGGGACACGTCAAGATGTCACAAATGCAATTAACCAACTTTGCCAGCAAATTAACCAAGGTCATGACCAACAGCTGGCAAGCAAGATCCTGAAAAAGCGTCGTGATGAAATGGCACGACGGACGCGATTGTCCACCTGACTGTTTTGAGACACAGCTCACCTGCCTTGCAAATCTACAGCTTGGATAGTATGTAACTTTTCGGGCGCGTGCAACTGGCGTAAAGCATCATAAAGTTTAGTTTAGCCCTGCTGTCCGACAAACATGTGCATGCTTTGCTGTATAGATATA…	smin	GO:0005575,GO:0005929,GO:0007026,GO:0008150,GO:0010639,GO:0031110,GO:0031111,GO:0031114,GO:0032886,GO:0033043,GO:0042995,GO:0043226,GO:0043227,GO:0043242,GO:0043244,GO:0044464,GO:0048519,GO:0048523,GO:0050789,GO:0050794,GO:0051128,GO:0051129,GO:0051493,GO:0051494,GO:0065007,GO:0070507,GO:1901879,GO:1901880	yes	GAAGAAGCGCCGTGATGAAATGG	Flagellar protofilament ribbon protein, putative OS=Trypanosoma brucei brucei (strain 927/4 GUTat10.1) GN=Tb927.8.4640 PE=4 SV=1
Smic27810	Smic27810_gR139f	0	Smic_oneseq:538710963-538710985	100	0.0855636	AGGTGTGTTCTACGGACTGCCTGGCAAAGCAAGCCTTGGACGTGTTCAAAAGATGAACTTGTCAAATTGTCAAAACGAAGCAAGCACCGACAGTCCAAAAGGCTATCCCTGAGTTAATGAAATCACACGGAGCCCAAGTGAGATTGGGAAAGATGTGCCGTCTGACCAGGTCACGACCAGCCGCTTGCTTCAAAAATTCTGAAGAAGCGCCGTGATGAAATGGCGCGGCGTATGCGGCTGCACTTTCGGCATGTTATACGGCAGCTGCTGAGCTTGCACGTGACTTTTGATTCGCCACAACCTTAATATCATCTGCCGACAGATCCAGTGGCAGGCTTGACCCTCGCCAGAGGGTCGGGGGCGTACCTCACGAGGCTGAGGCATGAACAAGCCGTGCCT…	smic	GO:0005575,GO:0005929,GO:0007026,GO:0008150,GO:0010639,GO:0031110,GO:0031111,GO:0031114,GO:0032886,GO:0033043,GO:0042995,GO:0043226,GO:0043227,GO:0043242,GO:0043244,GO:0044464,GO:0048519,GO:0048523,GO:0050789,GO:0050794,GO:0051128,GO:0051129,GO:0051493,GO:0051494,GO:0065007,GO:0070507,GO:1901879,GO:1901880	yes	GAAGAAGCGCCGTGATGAAATGG	Flagellar protofilament ribbon protein, putative OS=Trypanosoma brucei brucei (strain 927/4 GUTat10.1) GN=Tb927.8.4640 PE=4 SV=1
Smic27810	Smic27810_gR139f	1	Kawagutii_onechromo:368973587-368973609	92.1	0.0604376	TCTTTAGTAGTGTTACAATTAATTCGAGCTTATGATTCTTTCTGAACATTCCATTTCAAAAATTCATAATAATTCATCATAATTCATATAGTTCATATAATTTAGATAATTCTATTTGAGTTTTTTATTTGAGTTCCACTTTACAAGCCAAGCAATACCTTTAGCAAAGGTCATGACCAGCGGTTGGCGGATAAGATCTTGAAGAAGCGTCGTGATGAAATGGCACGGCGCATGCGCTTGCCAAGCTGACTTGTTGGATGGGATGGCGAGATGATGCGAGATGAAAACATGGACACGAAATGACACGAAAAGATTGGAGTTGCCTGATTTGTCCCTGAAGGATTTGGCTTTTAGAAACTTTCTGTGCTCCTTTACCACGTGCCAGGCTTGACCCTAGGC…	skav	GO:0005575,GO:0005929,GO:0007026,GO:0008150,GO:0010639,GO:0031110,GO:0031111,GO:0031114,GO:0032886,GO:0033043,GO:0042995,GO:0043226,GO:0043227,GO:0043242,GO:0043244,GO:0044464,GO:0048519,GO:0048523,GO:0050789,GO:0050794,GO:0051128,GO:0051129,GO:0051493,GO:0051494,GO:0065007,GO:0070507,GO:1901879,GO:1901880	yes	GAAGAAGCGCCGTGATGAAATGG	Flagellar protofilament ribbon protein, putative OS=Trypanosoma brucei brucei (strain 927/4 GUTat10.1) GN=Tb927.8.4640 PE=4 SV=1
Smic27870	Smic27870_gR197f	1	Kawagutii_onechromo:255454653-255454675	61.1	0.422206	GGCCTACCATTAGGCTTTTTGAGAACTTTGTTTTGCCTCCAAAGTGCCTTTGTGTCTTTGCAGCGCTTTCCTTTGTATCACTTTGCGAACCCGTGCCTTGCAGTGCCCTTTGTACATCTTCAATCCTCTGAGTCTGCGGTCCAAGTATGACCATCAACGGCAATTCTGGTCCCAGCCGGGTGCTGGTTTACTCCCATTCTTGGCTTCCCGGTCAAGTTGACGGAGTAGCGGTTCGGATGATGGCACATGTGAATGCAATGGCAAAACGTGGTGTGAAGGTCATGGTTGTGACACCAGATTTTGTGATGGACGGAAAGCAGCAACTCAAGTTGGAACAAATCCCTGGCGTTGAGCATGTAACACTTCTAACTCAGTTGACACCCATCTATCGCAAAAATA…	skav	GO:0000287,GO:0003674,GO:0003824,GO:0005488,GO:0006790,GO:0008150,GO:0008152,GO:0008194,GO:0008375,GO:0009058,GO:0009987,GO:0010125,GO:0010126,GO:0016137,GO:0016138,GO:0016740,GO:0016757,GO:0016758,GO:0043167,GO:0043169,GO:0044237,GO:0044249,GO:0044272,GO:0044699,GO:0044710,GO:0044711,GO:0044763,GO:0046872,GO:0051186,GO:0051188,GO:0071704,GO:1901135,GO:1901137,GO:1901576,GO:1901657,GO:1901659	yes	TGGCTTCCGGGTCAAGTTGATGG	D-inositol 3-phosphate glycosyltransferase OS=Cellulomonas flavigena (strain ATCC 482 / DSM 20109 / NCIB 8073 / NRS 134) GN=mshA PE=3 SV=1
Smic27870	Smic27870_gR197f	0	Smic_oneseq:539989814-539989836	100	0.0865544	GGGTTTTTTGCCCTACAGCATTCTGGCCGGATCACCGTGCTGAGTACATTTCATCTCAGACATGCATGATGTGGATGAGAGATCATCTGACGTTCAGAAAGACCAAGTTAAGGCAGCCTTACCTCCGCTGTTTCCGGAGCGCAGCCATGGCAAAGTCCGGACATGCTGGTCCTGGAAGCGTCCTCGTCTATTCGCATTCATGGCTTCCGGGTCAAGTTGATGGGGTGGCAATCCGAATGATGGCGCACGTGCGTGCCATGGTCAAGCGTGGGGTGAAGGTTACATTGGTAACGCCAGACTTTTTACTTCCCGACAACCCAACCGTGCCGAAGCTGGAGGTGGTGGACGGCGTTGAGCATGTAACACTCCAAACGGCACGGACGCCAGTCTACAGAAAGA…	smic	GO:0000287,GO:0003674,GO:0003824,GO:0005488,GO:0006790,GO:0008150,GO:0008152,GO:0008194,GO:0008375,GO:0009058,GO:0009987,GO:0010125,GO:0010126,GO:0016137,GO:0016138,GO:0016740,GO:0016757,GO:0016758,GO:0043167,GO:0043169,GO:0044237,GO:0044249,GO:0044272,GO:0044699,GO:0044710,GO:0044711,GO:0044763,GO:0046872,GO:0051186,GO:0051188,GO:0071704,GO:1901135,GO:1901137,GO:1901576,GO:1901657,GO:1901659	yes	TGGCTTCCGGGTCAAGTTGATGG	D-inositol 3-phosphate glycosyltransferase OS=Cellulomonas flavigena (strain ATCC 482 / DSM 20109 / NCIB 8073 / NRS 134) GN=mshA PE=3 SV=1
Smic27870	Smic27870_gR197f	1	symB_minutum_onechromo:233175150-233175172	61.1	0.438364	GGCTCACAAAGTCATTCAAAAAGGACCAAGATTCTGACCACAAGATATCTCTGTATGCATGTTCAAAGCTTGTGACATAGACGATTTCACTGCCACTGCAAAACTTTTCTTGTACAATTTTACAAACTTCCAGATTTGCTGCTGCCATGACTATCAATGGAAATGCTGGTCCGAGCCGCGTGCTCATTTATTCACATTCCTGGCTTCCAGGTCAAGTTGACGGAGTAGCAATTCGGATGATGGCGCATGTGAACGCAATGGTAAAGCGTGGTGTGAAGGTTTTGCTTGTCACGCCAGACTTTGTGATGGACAAGAAACAAGAACGACCCCATTTTGAGGAAATCACTGGTGTTGAGCATGTGACACTTCGGACCCAAAAAACACCCATCTACCGCAAGA…	smin	GO:0000287,GO:0003674,GO:0003824,GO:0005488,GO:0006790,GO:0008150,GO:0008152,GO:0008194,GO:0008375,GO:0009058,GO:0009987,GO:0010125,GO:0010126,GO:0016137,GO:0016138,GO:0016740,GO:0016757,GO:0016758,GO:0043167,GO:0043169,GO:0044237,GO:0044249,GO:0044272,GO:0044699,GO:0044710,GO:0044711,GO:0044763,GO:0046872,GO:0051186,GO:0051188,GO:0071704,GO:1901135,GO:1901137,GO:1901576,GO:1901657,GO:1901659	yes	TGGCTTCCGGGTCAAGTTGATGG	D-inositol 3-phosphate glycosyltransferase OS=Cellulomonas flavigena (strain ATCC 482 / DSM 20109 / NCIB 8073 / NRS 134) GN=mshA PE=3 SV=1
Smic28224	Smic28224_gR83f	2	symB_minutum_onechromo:436899676-436899698	4	0.0951983	GGTTTGTTGATTTGATAGGCCCGCATAGCAGATATCATACTATTGGGAACTATGTCCATACATGTTTTCTTGAATCTTTACCTGTAAATATCGAATTCATGAATTCAATATGATTCAATATCTTTTTCCCCATTTCATCCCATTTCATTCCCTTTAAATTCGAAAGACCTTTGAAACAAGCTGCGGGACAACCCCCTAAGGTTTGGAATGGTGGCCAGGGTGGCCAATGCCCTATGATGCCAACGGTGCAGGGCTTTGGTTTGTGCAAAACCCATGCCGATCGTCATGCAGCTGAAGGTTTGGCACATGGCAGGGTGGATGGCCCTATCCCTTTGGCGCCTCCGCGATGAATTACAGAAAACATATGTCATGGCGTATACAAATATTTAGTCGTGCATA…	smin		yes	GTGTGGAACGGTGGCCAGGGTGG
Smic28224	Smic28224_gR83f	0	Smic_oneseq:546471880-546471902	100	0.0484208	GTCGAAGCGGTTTACACCAAGGGTGTCCACGGCTTTTTGTATGGCAAGAGCGCGCCTCTTAGGCCCAGTGTAGCCAACGGGAAGCTCAGCAGGTGTTTTGCAGCTGGAAAATCTTAGCAGCATAGATTTTGGTGAGATTACGAGAGGTGTGCAAGCATGTGCAAGCCTTATAGGCCTTTTATGCCTCTGGTAGCAGTAAGGTGTGGAACGGTGGCCAGGGTGGCCAGTGCCCACTCACGCCAGCTACAAGGGGCCTCTGCCAGTATCATGTGGATAGGGATGAGGAAATTGGATTGAACTACGGGCGTGTTGATGGTGCCTTCGCGGCAATTCAGCTATTGCTTTGTTTTGTCTCTCCTAGACTCTGCCAATTACCTGTCGCGATTGTAACGTGAAGCA…	smic		yes	GTGTGGAACGGTGGCCAGGGTGG
Smic28224	Smic28224_gR83f	1	Kawagutii_onechromo:468476246-468476268	98.6	0.110248	TGTTCACAACAAAATGGCTGTTTTAGGGTAGAGGGGCTGCTAGAGCCACAACACGGTCTTGGATCATCCTGGCTCTTGTCATCCAGGATGTTGGTTTGAAGACTTGTGTCCATCCGAAAGTGCGGAGTACTTCGATTTTGCAACAATGAGATGAAGAAGAAATTCCAACCCAGATGTCTATGTTGGTGGTGGCCTTGCAGGTTTGGAACGGTGGCCAGGGCGGGCAATGCCCCATGATGCCCGCAGCTACGGGCTGCGGCCTGTGTCGAACCCATGCGGAACGTCATCTGGCCGAAGGCTTGGCTCATGGCAGGGTGGATGGACCCATTCCCTTGGAAGCTGGGCATGGCTTGGGGGAGGGGGGCGTGTTGAAAATGGTGGCCACGGGGGACTCCTCGG…	skav		yes	GTGTGGAACGGTGGCCAGGGTGG
Smic28464	Smic28464_gR1222f	0	Smic_oneseq:549922067-549922089	100	0.366493	GACCAGTCCAACCCTTACCGCCTGCAAGCCATCGAGCATGCCCAGCCGCCGATCAACAAGCACCCCGTCACCGGTCAGCCGGTGTGGTTCTGCAACTTGCACAACCACAGCCGATACTTGCGCGACCGTCGCCCGTGCACGGTACCGGAGGTGGGAATGACAGACGTGTACAGCGGAGACCTCTCCACAATTCCCTATGACGATGTCCGGCACATCAATGAGGTTTGTGAGCGCAACCTGGTAACCATGCCTATGAAAAAGGGCGATGTTGTCCTCCTGGACAACTACCGCGTGCTGCATGGGCGCAACACTTTCAAGGGTGACCGCAAGCATGCCGTAACTTGGTTCGAGTCTTGTGGTGAGCAGCTGCAGCGTGAGGATTCGAACAAGGACAAACCT…	smic	GO:0003674,GO:0003824,GO:0008150,GO:0008152,GO:0016491,GO:0044699,GO:0044710,GO:0055114	yes	CGATGTCCGGCACATCAATGAGG	Putative uncharacterized protein OS=Aureococcus anophagefferens GN=AURANDRAFT_66063 PE=4 SV=1
Smic28464	Smic28464_gR1222f	2	Kawagutii_onechromo:489404589-489404611	2.3	0.869558	CCCAGGATTTCCAGGCTGAGTGCGCGATTTGGTACCCTGCTATACCCTGCCACAGCCTGCTATACCCTGCTACTTCATAATTGTTCATCGATTCGACCATTTTCAGACCCATGGCTTTTAAATCGAAGGCTTGCAGCTTGCAGAACTATGAGCCGTGCAACTAAGGTCTACAGCGGCGACCTGTCGGCCATCCCTTACGACGATGTCCGACACATCAACGAGGTCTGTGAGAAGAACATCAAAGTCATGGCGATGAAGGAGGGTGACGTCGTGCTGTTGGACAACTACCGTGTCCTCCATGGCCGCAACACCTTCAAAGGTGACCGCAAGCATGCCGTGACATGGTTTGAGTCCTGCGGCGAGCCCCTGGCAGACAACACAAAGCAGAAGCCAGATGAC…	skav	GO:0003674,GO:0003824,GO:0008150,GO:0008152,GO:0016491,GO:0044699,GO:0044710,GO:0055114	yes	CGATGTCCGGCACATCAATGAGG	Putative uncharacterized protein OS=Aureococcus anophagefferens GN=AURANDRAFT_66063 PE=4 SV=1
Smic28464	Smic28464_gR1222f	2	symB_minutum_onechromo:64047452-64047474	7.4	0.620121	AGAAATGTAGCTCCATTTGACTCTGGCTGTAGTGCTTGGGTTCTTTTTAAGAAAGCCATAAACCTTGCAGGGGAGTTGGCTGAAATAAGATCTTGAATCCTCCGGGTCCCGGGATGAACCTATCCCCGGGCCCCACGAATCTTGGAAATTCCAGTGGAATCCAAGGTCTACAGCGGAGATTTGTCGGCCATTCCTTACGATGATGTCCGACACATCAATGAGGTTTGTGAGAAGAACATCAAAGTCATGGCGATGAAGGAAGGTGAGGAAGAGGTTATTTAATGGAAACAAAAAACCCAAAGGTATAAAAAGCTGAAAAATCCGGGATGTTTTTTGGACAAAAAACTGAATGAACTCCGACTGAATTGTTGGATGGTAAAGACATGTGACATTGACATG…	smin	GO:0003674,GO:0003824,GO:0008150,GO:0008152,GO:0016491,GO:0044699,GO:0044710,GO:0055114	yes	CGATGTCCGGCACATCAATGAGG	Putative uncharacterized protein OS=Aureococcus anophagefferens GN=AURANDRAFT_66063 PE=4 SV=1
Smic28568	Smic28568_gR1123f	2	Kawagutii_onechromo:173881022-173881044	2.5	0.539428	GTGCAAATTCGGGCTGGCGTGGGCCAATCTAAAATGGTTTCACACAGAATTTCGAAACAAATGGTTTTGGATGTTTCGTCAAAGTGTTTCAAGTTTTACGGATCGACCTTTCATTCAGCATTGCTGTGGGTCTGTTGTGGTCCGACAGAGATTTCGGCCAGGTTTGTGTCCGAGCAGGGCGCCTTTGAGTTTCATTACTTCTTCATGAGGAAGTTCTGGATGGCGTACAAGTGCATGGGCTTGGTGGTTATGCCTGGCGGTCCCTTGGAATTGGGATTTTTTTTTTTGATCTCATCAGATCGACTCATTTCCAGATCTCATTTTCAGCACATCTGCAGGCTTCGGCTCTTTGGACGAGCTCTTTGAGATGTTGGTGCTTTTGCAGACCAAGTGCCTCAG…	skav	GO:0003674,GO:0003824,GO:0008150,GO:0008152,GO:0016787	yes	CTTCATGCGGAAATTCTGGATGG	Cytokinin riboside 5'-monophosphate phosphoribohydrolase LOG OS=Nannochloropsis gaditana GN=Naga_100192g5 PE=4 SV=1
Smic28568	Smic28568_gR1123f	0	Smic_oneseq:551960875-551960897	100	0.676273	GAGCTGCTCAACGGCATGTGAGATGCAAAGCAACTACTTCTTCTTCGACTGAGAGATGCTACTTGCAAGAGTGTCTGCCCACAGGTGGGGCTCCTTGAACAAGAGCCTTGGCTGCAGCTCGGCAGCCAGTGACACAGGAGAGAGCGGGGACATGCGGGGAGGTACGTGTCGGAGGAGGGTGCCTTCGAGTTCCATTACTTCTTCATGCGGAAATTCTGGATGGCCTACAAGTGCATGGGCCTCGTAGTCTGCCCAGGAGGCCCGGCACTGGGTGCGCAGAGATGATCGTGTTTTTTCCTGGTCTGCCTGGAGCAGATGATGCTAGGTTTCGGGTCGCTGGATGAGCTCTTTGAGTTGCTAGTGCTCCTGCAGACCAAGCCTCTTGGCGAAGATCTCCCG…	smic	GO:0003674,GO:0003824,GO:0008150,GO:0008152,GO:0016787	yes	CTTCATGCGGAAATTCTGGATGG	Cytokinin riboside 5'-monophosphate phosphoribohydrolase LOG OS=Nannochloropsis gaditana GN=Naga_100192g5 PE=4 SV=1
Smic28568	Smic28568_gR1123f	1	symB_minutum_onechromo:38544690-38544712	38.7	0.660679	TTTTATGTTTTTCAGGTGGAAAAAAAGGTGAGGCTTTCGGATTCGTTATCTTTTTATTGAAGTTGTGGGGCTGATATCAGTTTTTTTCTTACCTCACCATCTCTGGTTTGAGATGATCAGGTTCCAATTGCTGGAAAATTAAGACGTTCTAAAGTTGTGAGGTATGTGTCTGAGCAGGGTGCCTTTGAATTCCACTACTTCTTCATGCGGAAGTTCTGGATGGCCTATAAGTGTATGGGCCTGGTGGTGATGCCTGGAGGCGCCAAATGGAGAGAGATTGGCCGAGTACCATTTGATTGGGGAGTGCTTGATTTTTCTGTTTGTTTTTTGATTGATGATTGTGGAACTGTGGAGTTTTTTTTCCTCTAACAAATGACAGAAAACGAGTTACAAAAGCGG…	smin	GO:0003674,GO:0003824,GO:0008150,GO:0008152,GO:0016787	yes	CTTCATGCGGAAATTCTGGATGG	Cytokinin riboside 5'-monophosphate phosphoribohydrolase LOG OS=Nannochloropsis gaditana GN=Naga_100192g5 PE=4 SV=1
Smic28603	Smic28603_gR537r	1	Kawagutii_onechromo:174482882-174482904	49.2	0.26023	TTGGAACGGTTCTTCTTCAGCAGCTGAATCTCAGCCAAGAGCTTCTTCTCTTCCTTCGACACCGGAAAGGTAACAACATAAGGCAGTCCAAGGAATACAAGGAGTGTGAGGAATCTAAGGAATCTAAGGAGTCTAGTGAGTTTAAGGAGTCTGTGGCTTGATGACCCTCTCCTTGAGTGGCACGGACTCGGTGCAAAGCTGGAACTCGATGCTGGCGATGCGGTTGTCGATCTCCTGCTCGCTGTTGTAGCCCATGGACTTCCTGCTCCAAGGCTGACCTTACAGTGCTGCTTAACATTGGTAAGTGTTTCGCTTAGCGGCTTAGCTTAAGCAATTTGCGTTACAGGTGCAGCTTGTCCCCAGCCCACTGATCCGGCGCTTCCAGGTCAAGACTCCATG…	skav	GO:0003674,GO:0005575,GO:0005737,GO:0005829,GO:0006139,GO:0006725,GO:0006807,GO:0008150,GO:0008152,GO:0009987,GO:0016020,GO:0016070,GO:0016071,GO:0030529,GO:0032991,GO:0034641,GO:0042175,GO:0043170,GO:0044237,GO:0044238,GO:0044260,GO:0044424,GO:0044425,GO:0044444,GO:0044464,GO:0046483,GO:0071704,GO:0090304,GO:0098589,GO:1901360	yes	GGAACTCGATGGTGGCGATGCGG	Uncharacterized protein C458.02c OS=Schizosaccharomyces pombe (strain 972 / ATCC 24843) GN=SPAC458.02c PE=1 SV=1
Smic28603	Smic28603_gR537r	2	symB_minutum_onechromo:190118615-190118637	3	0.105063	ATGTTGAGTTGTTGCAAGAACCTATTGCTGCGTCCAAGTGGAAAACTTGTTGTGAAACACATATCAAAACCAGCTTCTTGAAAAAATGATGTTTGTACAATTTTTGAAAATTCAGTTAATTCAGTTGCTCTTGTTTCGACCTTCAGCTGAAACAACTCGAAACGCTTTCGCCTTGAGTGGCACCGACTCCGTGCAGAGTTGGAACTCAATGCTGGCGATGCGGTTGTCGATCTCCTGCTCGGTATTGTAGCCAATGGACTTCCTGGGGCGCAATGAACAGACTGAAATGCGCATGGCAAGGCATGTGTCAAGTTACCTTCCATATTTCAGTTATAGTATATAAATTTAAGTTCCTGGATATAAGTATCTATAGTTGTAAAAGTTGTGTCCGTTGGGTAT…	smin	GO:0003674,GO:0005575,GO:0005737,GO:0005829,GO:0006139,GO:0006725,GO:0006807,GO:0008150,GO:0008152,GO:0009987,GO:0016020,GO:0016070,GO:0016071,GO:0030529,GO:0032991,GO:0034641,GO:0042175,GO:0043170,GO:0044237,GO:0044238,GO:0044260,GO:0044424,GO:0044425,GO:0044444,GO:0044464,GO:0046483,GO:0071704,GO:0090304,GO:0098589,GO:1901360	yes	GGAACTCGATGGTGGCGATGCGG	Uncharacterized protein C458.02c OS=Schizosaccharomyces pombe (strain 972 / ATCC 24843) GN=SPAC458.02c PE=1 SV=1
Smic28603	Smic28603_gR537r	0	Smic_oneseq:552425314-552425336	100	0.283787	AGCAGCTTCTTCTCCTGACGCGGGTGCCCTAACATTCCCGTGCCCGACCCGAAGGCTTACGTCCCTCCGCAATGTGCTCCTGTATCCAACTGCCTCAACAGTGAGTGCGTCCGGTCAACGGCTTTCGGGGATTGATCAAGAGTACCTTCCTCTCACATAGCGACCGGCCTCCTTGAGCGGCACGGATTCCGTGCACAGCTGGAACTCGATGGTGGCGATGCGGTTGTTGATCTCCTGCTGTCCCGTGAGAGAACTTCCATTTTTATATGTGAAATAAGCCAACAATGTGTTGACAGGTGTGCTTGTGCTGTACTGTAGAGCCACTATGTAAAAAGTCCGAAGAGAATTTCAAGCATTTAGGACAACATTCAGAATAGCCTTTCGAGGCATACCTGAGAC…	smic	GO:0003674,GO:0005575,GO:0005737,GO:0005829,GO:0006139,GO:0006725,GO:0006807,GO:0008150,GO:0008152,GO:0009987,GO:0016020,GO:0016070,GO:0016071,GO:0030529,GO:0032991,GO:0034641,GO:0042175,GO:0043170,GO:0044237,GO:0044238,GO:0044260,GO:0044424,GO:0044425,GO:0044444,GO:0044464,GO:0046483,GO:0071704,GO:0090304,GO:0098589,GO:1901360	yes	GGAACTCGATGGTGGCGATGCGG	Uncharacterized protein C458.02c OS=Schizosaccharomyces pombe (strain 972 / ATCC 24843) GN=SPAC458.02c PE=1 SV=1
Smic28791	Smic28791_gR1013f	2	symB_minutum_onechromo:444405024-444405046	0.8	0.220626	TCCGAATTCTCTTGTTTGTTTTGATGGTTTTTGTTTGGTCTTGTTGCTGGTCCCTGCACGTTGCTGCTTGAGCGTTGGGCAGCTAACAAGAGTGGATTTGTCATTCAGAGCGTGCTTTCCATGTCATCCATGTCATAAGATCTCCAAGACCGGTGCTTATTATTTGAAGGGTTCGCATGGTTCGCTGTTTGCCCAACTGGGAAGGTCGTGCAAAGGAAGGAGGCTTGAGATTTGGAGAAATGGACCTTGGGCTGTAAATGCTCTGCGAAATTCGATGGCTGGAGGGTAGGTGGTTGTTAGAATATATGAAGAAGTGAATATATCAAAAATATGATGGATTGAAGATGATTCAAGTGGTTATATTGTTGTGGGGGTGTTGGCTCCTACAGGATACATAAG…	smin	GO:0000428,GO:0001056,GO:0001817,GO:0001819,GO:0001882,GO:0002252,GO:0002376,GO:0002682,GO:0002684,GO:0003674,GO:0003676,GO:0003677,GO:0003824,GO:0003899,GO:0005488,GO:0005575,GO:0005634,GO:0005666,GO:0006139,GO:0006351,GO:0006383,GO:0006725,GO:0006807,GO:0006950,GO:0006952,GO:0006955,GO:0008150,GO:0008152,GO:0009058,GO:0009059,GO:0009605,GO:0009607,GO:0009615,GO:0009987,GO:0016070,GO:0016740,GO:…	yes	GAAGGTCGTGCCAAAGAAGGAGG	DNA-directed RNA polymerase III subunit RPC2 OS=Mus musculus GN=Polr3b PE=2 SV=2
Smic28791	Smic28791_gR1013f	0	Smic_oneseq:556070281-556070303	100	0.356718	ATCTCGCACCAGAACATAGGTGGCCCAATCTACTACCAGAAGCTGAAGCACATGGTAGTGGCCAGGGTCTTACAGCTCGAGCAGTACAGCAATCTTTCGTATTTTGGGAAGCACTCTGCCAGCTCTCTTGATCGAATTTCAAGGACAAGATGCATGCCCGTGCACGCGGGCCACGGATGTTGCTCACCCGGCAGCCTACAGAAGGTCGTGCCAAAGAAGGAGGCTTGCGGCTGGGAGTTTCTAGGCAGCAAGAGGTCTGCCGACGGCACCTGAATTTTAGAGCGGCACGCGCGTGGACGGATACGTCGATGCAAGTGGCTGTACTTTGTCAGCCGGTCATGCCTGGCCTGGCTCTGGATCCACAAGTTCAAAGGTCTTCGTGACGGAAACAAGAGTTGA…	smic	GO:0000428,GO:0001056,GO:0001817,GO:0001819,GO:0001882,GO:0002252,GO:0002376,GO:0002682,GO:0002684,GO:0003674,GO:0003676,GO:0003677,GO:0003824,GO:0003899,GO:0005488,GO:0005575,GO:0005634,GO:0005666,GO:0006139,GO:0006351,GO:0006383,GO:0006725,GO:0006807,GO:0006950,GO:0006952,GO:0006955,GO:0008150,GO:0008152,GO:0009058,GO:0009059,GO:0009605,GO:0009607,GO:0009615,GO:0009987,GO:0016070,GO:0016740,GO:…	yes	GAAGGTCGTGCCAAAGAAGGAGG	DNA-directed RNA polymerase III subunit RPC2 OS=Mus musculus GN=Polr3b PE=2 SV=2
Smic28791	Smic28791_gR1013f	2	Kawagutii_onechromo:776353131-776353153	0.8	0.215287	AAGACATCAGTAGCAGGCTGCACGACATGGGATTCCAAAGATTTGGAAACGAAAAGGTCTGGAATGGACATACTGGGCGTCCTCTCACAAACAAGATCTTTGTCGGGCCAGTGTACTATCAGCGCTTGAAGCACATGGTCAGTGACAAAGTGCAGTCAAGATCGAGGGGGCCTGTCCAAAAGCTGACAAGGCAACCAACTGAAGGTCGTGCGAAGGAAGGAGGTTTGAGATTTGGCGAAATGGAGCGTGACTGCATCATCTCCCATGGTGCAGCCAAGTTCCTGAAGGAGCGCCTCTTTGATGTGTCAGATGCTCACAGAGTTCACGTTTGCGATACGTGTGGCCTATTTGCAATTGCGAAGCTCAGCAGTGACACCTATGAGTGCAAGCTTTGCAAGG…	skav	GO:0000428,GO:0001056,GO:0001817,GO:0001819,GO:0001882,GO:0002252,GO:0002376,GO:0002682,GO:0002684,GO:0003674,GO:0003676,GO:0003677,GO:0003824,GO:0003899,GO:0005488,GO:0005575,GO:0005634,GO:0005666,GO:0006139,GO:0006351,GO:0006383,GO:0006725,GO:0006807,GO:0006950,GO:0006952,GO:0006955,GO:0008150,GO:0008152,GO:0009058,GO:0009059,GO:0009605,GO:0009607,GO:0009615,GO:0009987,GO:0016070,GO:0016740,GO:…	yes	GAAGGTCGTGCCAAAGAAGGAGG	DNA-directed RNA polymerase III subunit RPC2 OS=Mus musculus GN=Polr3b PE=2 SV=2
Smic29056	Smic29056_gR679r	1	Kawagutii_onechromo:661771630-661771652	98.6	0.157298	AGGGCCCCAAACCGACGGGGCTTCCAACGGCAGTTTGCAACAAGGAAGCCCTTTCTGCCTGCAGTTTCTGATTTGCTTCCTGCATCTCTTTTGCCACCTTTGGCTGCAAAAGGGCCAAGGGTTCAGCATGATGAGCATCACACCATAGGGCTGGCCGTTGGTTTATGCAAAGACACTCCACATATGCTTGGATTTCTCGGCTTTGGCTGATCCAATGCTCTGGATTTTCTTTGCTGAGGCGGAAGTTGGATTCGCAGTATTGATCCTTGCTGAAGCCGTGAATCTTGTTGTAGTACAACCGATCCAAGTACAACAGCCTTGCCATCTTAGGCCTGTGTGATCCATGATCAAGGACAGCTTTCATCAGCAAAGGCTCCACAGGTTCAGGGTCCACCCCAA…	skav		yes	CTCTGGCTGATCCAATGCTCTGG	predicted protein [Micromonas sp. RCC299] >gi|226523699|gb|ACO69680.1| predicted protein [Micromonas sp. RCC299]
Smic29056	Smic29056_gR679r	2	symB_minutum_onechromo:536788621-536788643	5.4	0.217335	CTTGGCATGGCCCCAGGCCAACAGGGGTTCCAGTTTGGACTCCAGTTTGCAACAGCGAGTTCAACTTGCGGCTTTCTTCTTGCATTAACTCAACCACCTTCGGCTGCAGGAGGGCTAAGGGCTCTGCATGATGAGCATCGCACCACAGGGCTGGGCGCTTCTTCACACACAAGCACTGAACATATGCTTGGATTTCCTCGTTTTGGCTGATCCAATGCTCTGGCCGTTCCTGTTGCAGCCGAAAGTTGGAGTCACAATACTGTTCCTTTGTAAAGCCATGGATCTTGTCGTAGTAGAGCCGATCCAAATAAAAGAGCCGTGCCATCCTCGGCTTGCTCGATCCATGTTGAAGAGCCGCTTGCATCAGTAAAGGCTCCAGCGGCACAGCTTCTTCCCTCT…	smin		yes	CTCTGGCTGATCCAATGCTCTGG	predicted protein [Micromonas sp. RCC299] >gi|226523699|gb|ACO69680.1| predicted protein [Micromonas sp. RCC299]
Smic29056	Smic29056_gR679r	0	Smic_oneseq:559495603-559495625	100	0.0862473	GACATGCTCCCAAACCAACAGGCGTCTTTGTCTGAAGCTGGAGCAGCGCACTCGCCGCGTCCAGCTTGCGACTCGCTTCCTGCAGTTCTTGCACCACCTTCGCTTGCAAAAGGGCTAAGGGCTCCGCATGGTGGGCATCGCACCAGAGCGATGGCCGCTTCTTCACACACAAGCAGTTAACATATGCCCGGATTTCCTGACTCTGGCTGATCCAATGCTCTGGCCGTTCCTTCTGCAAGCGAAAATTGGAATCGCAATACTTATCCTTGGTGAAGCCATGGATCTTATCGTAGTAAAGCCGGTCCAAATAGAAAAGGCGTGCCATCCTCGGCTTGCTGGAGCCATGCTTCAGGGCTGCTTGCATCAGCAAGGGTTCCACTGCCCCGGCTTCTTCCCTCT…	smic		yes	CTCTGGCTGATCCAATGCTCTGG	predicted protein [Micromonas sp. RCC299] >gi|226523699|gb|ACO69680.1| predicted protein [Micromonas sp. RCC299]
Smic2926	Smic2926_gR1158f	1	Kawagutii_onechromo:665600108-665600130	41.7	0.806384	CATTGATTGTCAATTTGTTATTTTCTACCTGGTTGCAAAAGGTTACCTCATGGGAACAGCTCTTCATCAACCACTGGGTTGCGATCGACCCATTTTCAGCTGTTGACTCTTCAGTTTTCCATGCGCTTCAAAAAATGTCTAGATCTCACAGCTTGCCCCAGCCTCCCAGCCAATCTCGCAGCTCCAAGCAGCTCCCAGGGGCTTCCTCTTCGCCATGCCGTGGCAGAGCAAAAATCTCCACCTCAACGAGATCGATTGGGTCATGCCTCGCCTAGCTGCTGGCAGTCGTCTCAGTGTCCAGGAGGTCTGGGTGGAGAGCGACTGGACCAAGCCCCCCGACTACTTGACGCTTGGCATGCGCTGGGGATGCCGTTAAGGGCTGGTGCACACAGGGATGGA…	skav	GO:0000793,GO:0003674,GO:0003676,GO:0003677,GO:0003824,GO:0003916,GO:0003917,GO:0005488,GO:0005575,GO:0005694,GO:0006139,GO:0006259,GO:0006265,GO:0006725,GO:0006807,GO:0007059,GO:0008150,GO:0008152,GO:0009987,GO:0016853,GO:0034641,GO:0043170,GO:0043226,GO:0043228,GO:0043229,GO:0043232,GO:0044237,GO:0044238,GO:0044260,GO:0044424,GO:0044464,GO:0044699,GO:0044763,GO:0046483,GO:0071103,GO:0071704,GO:…	yes	GCTTCCTCTTCGCCATGCCCTGG	DNA topoisomerase 3-beta-1 OS=Mus musculus GN=Top3b PE=2 SV=1
Smic2926	Smic2926_gR1158f	3	symB_minutum_onechromo:139979721-139979743	1.5	0.383812	GGAAGACTTTTGCTACACTTACCACGAGATGCGCGAAAGGCCATACAATGTCATGAATGTTGTTCATGTTAAAGCAGAAGTTTGTCTCAAATCAATATGTTTCTCTTTGATTGTATTGTATCCAGCATCTTGAGATATGAGTTAGTAGGCAATTGGAGCTGCTGAAATAGCACTTAAATGTTTGACAGCCGGATGCAGGGGTTTTCTCTTCGCCATGCCTTGGAAGACCAAAGATTTGCATTTGAATGAGATCGATTGGGCCATGCCACGTTTGGCTGCCGGTCATCGTTTGACAGTGGAAGAAATCTGGGTTGAGAGCGACTTCACCAAGCCACCAGACTATTTGACGCTGTGCTAATAGGCTTTTTTTCAAGTTGAAATGAAGCCATGGGATGAAAG…	smin	GO:0000793,GO:0003674,GO:0003676,GO:0003677,GO:0003824,GO:0003916,GO:0003917,GO:0005488,GO:0005575,GO:0005694,GO:0006139,GO:0006259,GO:0006265,GO:0006725,GO:0006807,GO:0007059,GO:0008150,GO:0008152,GO:0009987,GO:0016853,GO:0034641,GO:0043170,GO:0043226,GO:0043228,GO:0043229,GO:0043232,GO:0044237,GO:0044238,GO:0044260,GO:0044424,GO:0044464,GO:0044699,GO:0044763,GO:0046483,GO:0071103,GO:0071704,GO:…	yes	GCTTCCTCTTCGCCATGCCCTGG	DNA topoisomerase 3-beta-1 OS=Mus musculus GN=Top3b PE=2 SV=1
Smic2926	Smic2926_gR1158f	0	Smic_oneseq:64549488-64549510	100	0.35786	TGCCGGACGTAGAGTATGATGAGAAGGAGCGCTTCTGAGGTGTCCAAGGATTCGACCGAAAACGCGAGAGCCCAAGGCCCTGATCGTGAACGTTGGCGGGGAAGACTTCGCTTACACCTTCCACGAGATGCGGGAGAGGCGGCCCTTGTGTGAGACTTCTCTCCTAATCACCTCGCTCCCTGGACTGCAGCTCTGCAGGGGCTTCCTCTTCGCCATGCCCTGGAAGAGCAAAGATCTAAATCTGAACGAGATCGACTGGGCCATGCCCCGGCTGGCACCGGGAAGCCCTCTCCGTGTGGAGGAGGTTTGGGTCGAGAGTGATTTCACAAAGCCACCAGACTACTTGCCAGGAGCTCACAACAGGCTCTCCCGAATTTGCTACAAAGTGGGAGCTTTTTG…	smic	GO:0000793,GO:0003674,GO:0003676,GO:0003677,GO:0003824,GO:0003916,GO:0003917,GO:0005488,GO:0005575,GO:0005694,GO:0006139,GO:0006259,GO:0006265,GO:0006725,GO:0006807,GO:0007059,GO:0008150,GO:0008152,GO:0009987,GO:0016853,GO:0034641,GO:0043170,GO:0043226,GO:0043228,GO:0043229,GO:0043232,GO:0044237,GO:0044238,GO:0044260,GO:0044424,GO:0044464,GO:0044699,GO:0044763,GO:0046483,GO:0071103,GO:0071704,GO:…	yes	GCTTCCTCTTCGCCATGCCCTGG	DNA topoisomerase 3-beta-1 OS=Mus musculus GN=Top3b PE=2 SV=1
Smic29460	Smic29460_gR716f	1	Kawagutii_onechromo:76873495-76873517	98.6	0.188759	CATCTTGTTGGTTCACCTCGGTTCACCTTGACGGTTGCTTTTTCTCACTGCCAGGTTTGGTGGCTCCCCCGTGCGTGAAGATGATTACGAATTGGTTCGATCCCAAAGAGCGAGGCTTTTGGTGGTCAGTTTGGCACGCTTCGATCAACTTGGGTGGTTTCTTGTGTCCATTCTTTGCTGGAGGTTTGGCTGGGCACTTCGGTTGGCGCTATGGCATGCTCGGTCCAGGTTTTTTGGGTCTTGTCACTATGGTGCTTTGCTACTTGGCCATGAGTGACGGGCCGAAAGCTGCAGTGAAAACAGGAGAAAGCGTGAAGGGCACTACTAAGCCTGATCCAGAAGTGAGTCTTATGGATGGAATCATCCTGAATCCTGTGCAATGGGCTTTGGGCATTGCTT…	skav	GO:0003674,GO:0005215,GO:0005575,GO:0005886,GO:0006810,GO:0008150,GO:0008643,GO:0009987,GO:0016020,GO:0016021,GO:0044425,GO:0044464,GO:0044699,GO:0044763,GO:0044765,GO:0051234,GO:0055085,GO:0071702	yes	GGCTGGCGCTATGGCATGCTGGG	Probable hexose phosphate transport protein OS=Chlamydia pneumoniae GN=uhpC PE=3 SV=1
Smic29460	Smic29460_gR716f	1	symB_minutum_onechromo:551911702-551911724	26.8	0.0685001	GTATGGTATGATCACCTTGTTTCAGAGTTCCACCAGATTGCAGTGTCCCTGCAGGTTTGGCGGCGCCTCCATGTGTCAAGATGATTACAAACTGGTTTGATCCAAAAGAGCGGGGCTTTTGGTGGTCAGTCTGGCATGCTTCCATCAACTTGGGTGGTTTCTTGTGCCCCTTCTTCGCAGGGGGTCTGGCTGGACAATTTGGCTGGCGCTATGGTATGCTTGGTCCGGGCTTCTTAGGTCTTGTCACAGTATTTCTTTGCTTTCTGGCAATGAGTGATGGGCCAAAATCTGGGACAAAATCAGTGGAAAGCAGTGTGAAGGGTTCAAAGGTGAAGCCTGAGCCGGAGGTGAGTCTGATGGATGGGATCATTCTCAACCCTGTGCAGTGGGCTTTGGGCA…	smin	GO:0003674,GO:0005215,GO:0005575,GO:0005886,GO:0006810,GO:0008150,GO:0008643,GO:0009987,GO:0016020,GO:0016021,GO:0044425,GO:0044464,GO:0044699,GO:0044763,GO:0044765,GO:0051234,GO:0055085,GO:0071702	yes	GGCTGGCGCTATGGCATGCTGGG	Probable hexose phosphate transport protein OS=Chlamydia pneumoniae GN=uhpC PE=3 SV=1
Smic29460	Smic29460_gR716f	0	Smic_oneseq:566485888-566485910	100	0.0205022	GCTCCACGTTACCGCAGTTTGCTTTTTTCTGGTTATTGAACGGTTGCTTCCAGGGACTCGCTGCCCCACCATGTGTGAAGATGATAACAAACTGGTTTGACCCGAAAGAACGCGGATTTTGGTGGTCAGTCTGGCATGCCTCCATCAATTTGGGCGGCTTTCTGTGTCCCTTTTTTGCGGGCACGTTGGCAGGCACCTTCGGCTGGCGCTATGGCATGCTGGGGCCCGGTTTTCTGGGGCTTCTCACCGTCTTCCTCTGCCTCCTGGCCATGCGCGATGGCCCGATCGACTCCAAGGGGGGACCAGACGCAAAGGCGGTGAAGGCAAAGATCAAGCCAGAACCAGAGGTGAGCCTCATGGAAGGCATTGTCTTAAACCCGGTGCAGTGGGCACTCGGAA…	smic	GO:0003674,GO:0005215,GO:0005575,GO:0005886,GO:0006810,GO:0008150,GO:0008643,GO:0009987,GO:0016020,GO:0016021,GO:0044425,GO:0044464,GO:0044699,GO:0044763,GO:0044765,GO:0051234,GO:0055085,GO:0071702	yes	GGCTGGCGCTATGGCATGCTGGG	Probable hexose phosphate transport protein OS=Chlamydia pneumoniae GN=uhpC PE=3 SV=1
Smic29572	Smic29572_gR2830f	0	Smic_oneseq:568444891-568444913	100	0.448308	AAAGCCGAAAGCGAGCAGCGGGTTGATGCGCTGATCACGGAGCTCGGACTGGCAAAGTGCAAGAACACTCTCATCGGCAACATTGGAGCGGGAATTTCAGGCGACGAGAAGTGAGACTTCGCTGTTGTCTTCTTCCCGAGAAGCGAAGCCCTGCTAGAAGATGAGAATTGCTGAGTTGTACCCTTACAAGGTGGTGAGCGGCGGCGCCTGGCCTTCGCTACGGAGCTGTTGACTGAGCCTTCGGTGCTTTTCGCTGACGAAGCCACCAGTGGTTTGGATTCTGCCATGGCGCGGCTTGACCTAATGATATCTTTGATAACTTCTGGTCCGGTACACATCTCGCGAGCTGTGCTGAGGTACAACGTATGCAAGATGTTACGGGACTTCGCACGAGGCGAG…	smic	GO:0000166,GO:0000329,GO:0001882,GO:0001883,GO:0003674,GO:0003824,GO:0005215,GO:0005488,GO:0005524,GO:0005575,GO:0005774,GO:0006139,GO:0006152,GO:0006163,GO:0006195,GO:0006200,GO:0006725,GO:0006753,GO:0006793,GO:0006796,GO:0006807,GO:0006810,GO:0008150,GO:0008152,GO:0009056,GO:0009116,GO:0009117,GO:0009119,GO:0009123,GO:0009125,GO:0009126,GO:0009128,GO:0009141,GO:0009143,GO:0009144,GO:0009146,GO:…	yes	GCGGCGCCTGGCCTTCGCTACGG	Uncharacterized ABC transporter ATP-binding protein/permease YOL075C OS=Saccharomyces cerevisiae (strain ATCC 204508 / S288c) GN=YOL075C PE=1 SV=3
Smic29572	Smic29572_gR2830f	2	symB_minutum_onechromo:399567197-399567219	1.3	0.276761	ATGTGTTCAAAGATCTGATGCTTTGATTACGGAATTGGGCCTCTCAAAGTGCAAGAACACACTCATCGGATCGATTGGGGCTGGAATTTCAGGTGGGGAAACACCAACATGGACAACACACCATCCCACCATCCAACACAACGACTTGACAACTTCCGTGACCTGTCGGACCTGTCGACATTTCTGCCAGGCGGCGAACGGCGGCGCTTGGCCTTTGCTACGGAGCTGCTGACGGAGCCCACGCTGCTCTTCGCGGACGAGGCCACCAGCGGCCTGGATAGTGCCATGTCGCGCCTTGGTTTGGCATCCGGAGCTGCTAGGGATTGTGGGTAATGATTTTTCACAGAAAAATAGTGGCAAAAAATGTAAAAAGAGTGGGAGGATGAAATGTTGCAAAAC…	smin	GO:0000166,GO:0000329,GO:0001882,GO:0001883,GO:0003674,GO:0003824,GO:0005215,GO:0005488,GO:0005524,GO:0005575,GO:0005774,GO:0006139,GO:0006152,GO:0006163,GO:0006195,GO:0006200,GO:0006725,GO:0006753,GO:0006793,GO:0006796,GO:0006807,GO:0006810,GO:0008150,GO:0008152,GO:0009056,GO:0009116,GO:0009117,GO:0009119,GO:0009123,GO:0009125,GO:0009126,GO:0009128,GO:0009141,GO:0009143,GO:0009144,GO:0009146,GO:…	yes	GCGGCGCCTGGCCTTCGCTACGG	Uncharacterized ABC transporter ATP-binding protein/permease YOL075C OS=Saccharomyces cerevisiae (strain ATCC 204508 / S288c) GN=YOL075C PE=1 SV=3
Smic29572	Smic29572_gR2830f	2	Kawagutii_onechromo:413825721-413825743	7.1	0.249699	GCCATCGTCAAACCATCAAATCAACAAATTCACCACTCTGAGCCGCCCAACCTCCAACCTTCAACCCACCTTCCACCACCCATCCGAAACACCTCCCACCACCCATCCGAACCACCTCCCACCTCCGAGCCACCGACCCTTCCACCACCACCCATGGCCATCATGGCACGGTGGGCCCCTCGCCGGCCAGGTGGCGAACGCCGGCGCTTGGCCTTCGCTACGGAGCTGCTGACGGAGCCTACGGTGCTCTTCGCAGATGAAGCCACCAGCGGGTTGGACAGCGCCATGGCGCCCCTCGGCCATGGTGGTGCCGTGGGTGGCCCTGGATGTTCAGCTGCACTCACCTGGGCTTGAGGATGATCTAGAGATGTGACCTGTAGATTGGTACATTGGACTTCT…	skav	GO:0000166,GO:0000329,GO:0001882,GO:0001883,GO:0003674,GO:0003824,GO:0005215,GO:0005488,GO:0005524,GO:0005575,GO:0005774,GO:0006139,GO:0006152,GO:0006163,GO:0006195,GO:0006200,GO:0006725,GO:0006753,GO:0006793,GO:0006796,GO:0006807,GO:0006810,GO:0008150,GO:0008152,GO:0009056,GO:0009116,GO:0009117,GO:0009119,GO:0009123,GO:0009125,GO:0009126,GO:0009128,GO:0009141,GO:0009143,GO:0009144,GO:0009146,GO:…	yes	GCGGCGCCTGGCCTTCGCTACGG	Uncharacterized ABC transporter ATP-binding protein/permease YOL075C OS=Saccharomyces cerevisiae (strain ATCC 204508 / S288c) GN=YOL075C PE=1 SV=3
Smic29792	Smic29792_gR1673f	2	symB_minutum_onechromo:292306052-292306074	1.1	0.657034	TTCAGGTGAACTTGGAGCTGGCCCTTCAACAGTGACTGTCTTATTGACCAAGCCTTTAACATCCTTTAACTTTAACTTTGTTGCTTTGAATGCTGGCTTAGTGATATGACATGGTCTTTCATCTCTGTTCCCTCCATCATTTGCCAAGGCTGGGTGTTACGATGGACCAGTTCATTGATTTCTGCATTCTTTGTGGCTGTGACTACTGTGACACCTTGAAGGGTGTAGGTCAGGATCTGAACATGGAAAGAAACATTCCCAGAGAAACCTGTACATTGGTGAAGCATTTTGATGCATTTCGATGCATCATTTTCCAAGCTTCGTTGTAAAGTTGGCAAAGGCCCCAACACTGCCATCAAGATGATTCTGCAGCATGGCACCTTGGAGAAGGCACAACTG…	smin	GO:0000287,GO:0000737,GO:0003674,GO:0003676,GO:0003677,GO:0003824,GO:0004518,GO:0004519,GO:0004520,GO:0004527,GO:0004536,GO:0005488,GO:0005575,GO:0005634,GO:0005654,GO:0005730,GO:0005739,GO:0005829,GO:0006139,GO:0006259,GO:0006260,GO:0006281,GO:0006284,GO:0006308,GO:0006401,GO:0006725,GO:0006807,GO:0006950,GO:0006974,GO:0008150,GO:0008152,GO:0008409,GO:0009056,GO:0009057,GO:0009058,GO:0009059,GO:…	yes	GACTACTGCGACACTTTGAAGGG	Flap endonuclease 1-A OS=Sorghum bicolor GN=FEN1-A PE=3 SV=1
Smic29792	Smic29792_gR1673f	0	Smic_oneseq:572067294-572067316	100	0.742162	GATTTAGAGATCAACTTGAATTTACTGCATGGCTGAGTATTGGCTACCAGGTCAATCTGGCGCTTGTGCTGGAGCAGCGCCTCGGCTCGCGTTGAGTTCAAGCGAAAAACAGCACTCAGTCTTGCAATGCCACGTCGGCGAAGTGAAGGTTGAACATCACCATGGACCAGTTCATTGACTTCTGTATTCTCTGTGGTTGCGACTACTGCGACACTTTGAAGGGTGTTGGTCGCAACCCTATGCCTAACCTGTGAGGCAGCTGTGTAAAGCATCTGAAATGCAAGCAACTGTTCGACGTGTCCCAGGTCCCAGCACGGCAATCAAGCTTCTCATGCAGCACGGGACGCTCGAGAAGGCGGGCAAACGATGGTCCCGATCGAATTGCGGTCCTCGAGTCTC…	smic	GO:0000287,GO:0000737,GO:0003674,GO:0003676,GO:0003677,GO:0003824,GO:0004518,GO:0004519,GO:0004520,GO:0004527,GO:0004536,GO:0005488,GO:0005575,GO:0005634,GO:0005654,GO:0005730,GO:0005739,GO:0005829,GO:0006139,GO:0006259,GO:0006260,GO:0006281,GO:0006284,GO:0006308,GO:0006401,GO:0006725,GO:0006807,GO:0006950,GO:0006974,GO:0008150,GO:0008152,GO:0008409,GO:0009056,GO:0009057,GO:0009058,GO:0009059,GO:…	yes	GACTACTGCGACACTTTGAAGGG	Flap endonuclease 1-A OS=Sorghum bicolor GN=FEN1-A PE=3 SV=1
Smic29792	Smic29792_gR1673f	1	Kawagutii_onechromo:87739280-87739302	17.2	0.854211	ATCTCAGGTGACATGTGGAACTCGTTGGAACTTGCAAAAATTATCAGGTCAATTTGGAGCTGGCGCTGACACAGTGACTTGCTTGCAGATAGGCAGCAAAAGTCATAGTACGGGATGTGGACTTGGACTCATACAACTCTGAAGCAAGGCTCGGCGTTTCGATGGAGCAGTTCATTGACTTCTGCATCCTTTGTGGCTGTGACTACTGCGACACTCTGAAGGGTATTGGTTGGGGCCCAAGACCCAAGCCATCCCGAGCCTGTAGAGAGGGTACCCTGCAGGTTTTGTACTGCATGATGTCCCACGTTTCAGGTCCTAGTACTGCGATCAAGCTGATTCTGCAGCATGGTACCCTGGAGAAGGCACCACTTTGCCGAAATTCTGCGATGGATCACATGG…	skav	GO:0000287,GO:0000737,GO:0003674,GO:0003676,GO:0003677,GO:0003824,GO:0004518,GO:0004519,GO:0004520,GO:0004527,GO:0004536,GO:0005488,GO:0005575,GO:0005634,GO:0005654,GO:0005730,GO:0005739,GO:0005829,GO:0006139,GO:0006259,GO:0006260,GO:0006281,GO:0006284,GO:0006308,GO:0006401,GO:0006725,GO:0006807,GO:0006950,GO:0006974,GO:0008150,GO:0008152,GO:0008409,GO:0009056,GO:0009057,GO:0009058,GO:0009059,GO:…	yes	GACTACTGCGACACTTTGAAGGG	Flap endonuclease 1-A OS=Sorghum bicolor GN=FEN1-A PE=3 SV=1
Smic30105	Smic30105_gR2574r	0	Smic_oneseq:577013088-577013110	100	0.197884	TGGAAGGCGGATGCGGATCATGAAGGAGAATGCATTCTCGACACCCATCTTCTGACGCTCTTCGCGAAGATCACGGTCATCCTGCTGGTAGCTTCCATGAGACTTGATCAGCTTGGTGTCCTGGAACGGGATCTGGCCCGTAGTGACGTCGTCCAAACTCTCCTTCATGCTACCACGCAGCTGCTTGGTCTCAACCTTGATCTGCTCATCTGTCTTCACTGGGCCATCATCGCCGCCACCGGCGGCATCGGCCTTGTCAACACCGAGTCGGGAGAACAGCTGGCCCTTCCACTCGGCGAAGCCAGTGTGGTACTGGTCTGTGTCCTCTTCACAAACCATCGAGTAGATATGCCGGGGACTACTATGGGGATGGATAGTGGGAAATGTAGCCTGCACCCG…	smic	GO:0000096,GO:0000097,GO:0000103,GO:0000166,GO:0003674,GO:0003824,GO:0004783,GO:0005488,GO:0005575,GO:0006082,GO:0006520,GO:0006534,GO:0006790,GO:0006807,GO:0008150,GO:0008152,GO:0008652,GO:0009058,GO:0009069,GO:0009070,GO:0009337,GO:0009987,GO:0016053,GO:0016491,GO:0016651,GO:0016667,GO:0016668,GO:0019344,GO:0019752,GO:0020037,GO:0032991,GO:0036094,GO:0043167,GO:0043169,GO:0043234,GO:0043436,GO:…	yes	TCTGCTCATCTGTCTTCACTGGG	Sulfite reductase [NADPH] hemoprotein beta-component OS=Geobacillus kaustophilus (strain HTA426) GN=cysI PE=3 SV=1
Smic30105	Smic30105_gR2574r	2	Kawagutii_onechromo:902646783-902646805	1.9	0.578944	AGGAAGGCGGACGCGAATCATGAAGCTGAAGGCATTCTCGACACCCATCTTCTGACGCTCCTCCCGCAAATCTCGGTCATCCTGCTGGTAGGATCCATGGGATTTGATCAATTTGGTGTCCTGGAAAGGGACCTGCCCTGTGGTGATGTCATCCAAGGATTCCTTCATGCTTCCTCTGAGCTGTTTAGTCTCCACCTTGATCTGCTCATCGGTCTTCACAGGGCCATCGTCACCACCTCCACCTGCATCTGCCTTGTCGACACCAAGACGAGAGAAGAGCTGGCCCTTCCACTCGGCAAATCCTGTGTGGTACTGGTCAACGTCCTGGTCATCTCCAAATCCTGTGGGCATCATGCGCTGGGCTCCCATCTTTTCCAACAAACTGTCCAAGTCGCGAGC…	skav	GO:0000096,GO:0000097,GO:0000103,GO:0000166,GO:0003674,GO:0003824,GO:0004783,GO:0005488,GO:0005575,GO:0006082,GO:0006520,GO:0006534,GO:0006790,GO:0006807,GO:0008150,GO:0008152,GO:0008652,GO:0009058,GO:0009069,GO:0009070,GO:0009337,GO:0009987,GO:0016053,GO:0016491,GO:0016651,GO:0016667,GO:0016668,GO:0019344,GO:0019752,GO:0020037,GO:0032991,GO:0036094,GO:0043167,GO:0043169,GO:0043234,GO:0043436,GO:…	yes	TCTGCTCATCTGTCTTCACTGGG	Sulfite reductase [NADPH] hemoprotein beta-component OS=Geobacillus kaustophilus (strain HTA426) GN=cysI PE=3 SV=1
Smic30105	Smic30105_gR2574r	2	symB_minutum_onechromo:326679522-326679544	1.9	0.550129	AGGCAAGCGGACTCGGATCATAAAACTGAAGGCGTTTTCCACACCCATCTTTTGACGCTCTTCACGCAAGTCACGATCATCTTGCTGGTAACTGCCATGGGATTTGATCAATTTGGTGTCCTGGAATGGGACCTGACCAGTAGAGATGTCATCCAAGCTCTCTTTCATGCTTCCTCTCAATTGTTTGGTCTCCACCTTGATCTGCTCATCAGTCTTCACAGGGCCATCATCACCACCTCCAGCAGCATCGGCCTTATCCACACCCAGGCGAGAGAAGAGCTGGCCTTTCCATTCCGCGAAACCGGTGTGATATTGGTCCACATCCTGGTCATCTCCAAATCCTGCAGGGTCAAACTAGAGCAAAATCCAAAGTTGAAGTGATGGGGCGGTAAGGCATCT…	smin	GO:0000096,GO:0000097,GO:0000103,GO:0000166,GO:0003674,GO:0003824,GO:0004783,GO:0005488,GO:0005575,GO:0006082,GO:0006520,GO:0006534,GO:0006790,GO:0006807,GO:0008150,GO:0008152,GO:0008652,GO:0009058,GO:0009069,GO:0009070,GO:0009337,GO:0009987,GO:0016053,GO:0016491,GO:0016651,GO:0016667,GO:0016668,GO:0019344,GO:0019752,GO:0020037,GO:0032991,GO:0036094,GO:0043167,GO:0043169,GO:0043234,GO:0043436,GO:…	yes	TCTGCTCATCTGTCTTCACTGGG	Sulfite reductase [NADPH] hemoprotein beta-component OS=Geobacillus kaustophilus (strain HTA426) GN=cysI PE=3 SV=1
Smic30363	Smic30363_gR811f	2	Kawagutii_onechromo:918359963-918359985	4.6	0.498848	GAATGCACCATAGTGCACCTGTTTTTGTCCTGATCGCAACACCATGTCACAACAGTTAAAAAGTGCTGACAGGATTTGGGAGAGGCTTTGGCAAAGGCAGAGGCCCTACTTTCGAAGCAGCGTTACGTATGTGGAACGAGATTTAGCTACATGGATCTGCGGCTCTTCATGACCTTGATTCGCTTCGATGCCGTGTACGTGGTGTACTTCAAGACCAACGTAGGCACCATTGAGATGAACTATCCAAATCTCTTGGAATTCTGCAAGGACATCTACCAGGTACCTGGCATGGCGAAGGCTCAGGGTTTCCTCTTTTTTGCTCTTCAACCTGCCCGACAAGCATTGTGGTGATCATCAACTCCTGCCATGGAGAGAGTGCCTGCAGATACCCACATTTTT…	skav	GO:0003674,GO:0003824,GO:0008150,GO:0008152,GO:0016491,GO:0044699,GO:0044710,GO:0055114	yes	TGTGTATTTCAAGACCAACGTGG	Glutathionyl-hydroquinone reductase YqjG OS=Escherichia coli (strain K12) GN=yqjG PE=1 SV=1
Smic30363	Smic30363_gR811f	0	Smic_oneseq:581309908-581309930	100	0.293706	CCCAACATAAACAACGGTGTCTATAGATGTGGCTTTGCCAAAACCCAGGAAGCTTACGACATGGCTGTGAAGGATTTGGCCGCAGCCCTCGATAAGGCAGAGAACCTCTTGGCGAAGCAGCGCTATGTCTGTGGTGACACCTTCACGTACATGGACCTAAGACTCTTCATGACCCTCGTGCGATTCGACCCAGTGTACGTTGTGTATTTCAAGACCAACGTGGGCACGATTGAGATGAACTACCCCAACCTCTTCAACTACATCAGGGACATCTACCAATTCGGAAGTATGTCCAAGGCCATCAACATGAGACACATCAAGATGCATTATTTCACCTCGCACCCGGACTTGAACAAGTTTGCGATCATCCCAAAGGGGCGTGATATGGACTTGGCCGGA…	smic	GO:0003674,GO:0003824,GO:0008150,GO:0008152,GO:0016491,GO:0044699,GO:0044710,GO:0055114	yes	TGTGTATTTCAAGACCAACGTGG	Glutathionyl-hydroquinone reductase YqjG OS=Escherichia coli (strain K12) GN=yqjG PE=1 SV=1
Smic30363	Smic30363_gR811f	3	symB_minutum_onechromo:173186240-173186262	0.8	0.103208	TGTTTATTCTTAATTTTAATTGTCGGATGCTACTTGTCAGTCGAAATCCTATCGATGGGCAACGATTGGCAGGACCTGGGGGATGCTTTGGCAAAGGCGGAGTCACTTCTTTCGCAGCAGCGCTATGTCTGCGGGAAAACCTTCACATACATGGACCTGCGCTTGTTCATGACCTTGATTCGTTTCGATGCTGTGTACGTGGTGTACTTCAAGACCAATGTGGGCACAATCGAGATGAACTATCCAAATCTGTTGGAGTATTGCAAGGACATCTACCAGGTGCCCGGAATGGCCAAGGCAGGGGGATGAAAGCTGACATTTCCAAAGACCCCAAAAAATTGAGATAAAGTGAGGATCTTTTCAGATGAGAGACACCTCAGACACCTCCCACATTTTTTG…	smin	GO:0003674,GO:0003824,GO:0008150,GO:0008152,GO:0016491,GO:0044699,GO:0044710,GO:0055114	yes	TGTGTATTTCAAGACCAACGTGG	Glutathionyl-hydroquinone reductase YqjG OS=Escherichia coli (strain K12) GN=yqjG PE=1 SV=1
Smic30378	Smic30378_gR1223f	2	Kawagutii_onechromo:355386804-355386826	1.2	0.122499	GTCGCAGGAGTATCTTCAAAGGTCGTCCTGAAGTGCCCTTGCCTTTGGCACAAGATCCAGTTGCTGATTGGGTCGAGCTCGGTGAAGAGCGTTTGCTGCAGCTGCAAGTTAACACCAACCAGTTTGGACGCACCTTTGAGGATCGAACCCACACATTCATAGTGATGGAGAGACCGGCAGATGTGCAGCCAGGACAGCGCATTGTCAACTACAACGTTCGTGGACGTCGAGGCAACATTGTCCAGGTATATCCATCTGTGGAGTATGATTTCGTTCCCTCGGAGCTTGCAGTGGAGCAGGGCACTTTGCTTCACTTTCAGTGGACCGGCTCCGATGCGAACCCAAATGGAAATGCAGGAAATGGCCGCGCGGGCACAGACCGCTCGAATTTGGTTCAGC…	skav	GO:0003674,GO:0005575,GO:0006810,GO:0006897,GO:0006907,GO:0008150,GO:0016020,GO:0016021,GO:0016192,GO:0044351,GO:0044425,GO:0051234	yes	ATTGTGAACTACAACGTCCGTGG	Protein DD3-3 OS=Dictyostelium discoideum GN=DD3-3 PE=2 SV=1
Smic30378	Smic30378_gR1223f	2	symB_minutum_onechromo:264126505-264126527	0.6	0.567038	TCAGTGGACGACCAGGTGTTCCATTACCCTTGGCTCAAGACCCTGTGGCAGACTGGCTGGGCTTGGGAGAAAATGGACTTGATACCAGTCGGCTGTTGCAACTTCAGGTGAACACTAATCAATTTGGCCGAACTTTTGAGGATCGGACGCACACTTTCCTGGTCATGGAACGGCCTGCAGATGTTCCCATGGACAGGCGCATTGTGAACTTCAACATCCGAGGCCGTCGCGGAAATATTGTTCAAGTCTATCCTTCTGTGGAGTATGACTTTATTCCATCAGACTTGTCTGTGGAGGTGGGCACACTTTTGCACTTTCAATGGACAGGATCAGATGCCAACAATAACAACAATGCAGGGAACGGTCGTGCCGGTACAGATAGATCCAACTTGGTCCAGG…	smin	GO:0003674,GO:0005575,GO:0006810,GO:0006897,GO:0006907,GO:0008150,GO:0016020,GO:0016021,GO:0016192,GO:0044351,GO:0044425,GO:0051234	yes	ATTGTGAACTACAACGTCCGTGG	Protein DD3-3 OS=Dictyostelium discoideum GN=DD3-3 PE=2 SV=1
Smic30378	Smic30378_gR1223f	0	Smic_oneseq:581439509-581439531	100	0.463001	CTACCAACAACAACCGTCATAGCTCCCTCATGGCCTTGGCTTCACAAACCTTCAAGTGAACGCCAAGGTTACTTAGTGGCTTTAGACGGGAATAGGGGATTATACCATGTAGGGCTTATATAGGGATCATATTCCCATATTACCTACTAACAACCGGTAAGGTCATGGAACGGCCCGCAGATGTTCCGGCCGATCGACGCATTGTGAACTACAACGTCCGTGGCCGACGCGGCAACATTGTTCAAGTGTACCCATCAGTGGAATACGACTTCGTTCCGCAGGATACCTTGGCACCCAAGACTATACAGTTCCTCAATGCGTCCTTTCGTACTTAACACAACCAGTTTCACTGAACATGCAGCTTAAGACATGTTCTTTAATCGTGCACTTTTAGGAGGC…	smic	GO:0003674,GO:0005575,GO:0006810,GO:0006897,GO:0006907,GO:0008150,GO:0016020,GO:0016021,GO:0016192,GO:0044351,GO:0044425,GO:0051234	yes	ATTGTGAACTACAACGTCCGTGG	Protein DD3-3 OS=Dictyostelium discoideum GN=DD3-3 PE=2 SV=1
Smic30484	Smic30484_gR723f	3	symB_minutum_onechromo:324691755-324691777	0.8	0.0689008	CCCAGTTGCGAAATGCGAGGGAGACCTAGATCCAGAAGACAGGCCTGTCCGTGTCTTCTTTTTTGATGATAACTTGGAGTGGGGAGGCTCCGAGGACAGCCCAGGTATTTGCAACTTGAGGGATGTGGCCACAGGCAAATTCGTAAATTTTGCCGAAGGCCAAAATGGATTCGTTCAAGAAAGATTTGCACGGCACACTGTCGTGCAACACAGCCAGTTGTGGCGGACTGTCCTCGTCAAGGCAAACATATTGGATGCCATAGAAGACCATGAGTACTTCGCCAGATTGATCAGTCAGTTTTCCGAAGCATCTGATCAGCTTGTGGTTTTCATGGATGTCAATGCCACCATTGTGTGTAATGATACGGTTCAGGGGAAGGACCTGTCTGTCACACTACT…	smin		yes	TTGTGCAGCACAGCAAGTTGTGG
Smic30484	Smic30484_gR723f	0	Smic_oneseq:582689024-582689046	100	0.206035	GGAAGGGAGTTGGTCACAGCTAGCAGACGTAGATGACACCAGACCTTGTCGGGTGTTCTTCTTCGATGACAATCTGGAATTTGGTGGAAAGGAAACCAGTCCTGGCATCTGCAACCTCAGAGACATGGCAACAGGCCATTTCGTGGAGTTTGCAGAGGGGCAGAATGACTTCGATCAAGAGCGCTTCGCGAGACATACAATTGTGCAGCACAGCAAGTTGTGGCGAACAGTCCTCGTCAAAGCCAACATCTTAGATGCCATGGAAGACAAGGAGTACTTTGCCAAGCTCATAGCGAAATTTTCGGAGCCATCTGACCGTTTGGTGGTTTTCATGGATGTCAATGCGACTATAGTATGCAATGACACCGTGCAGGGCAAGGGCCTGGCAGCCACCCTGCT…	smic		yes	TTGTGCAGCACAGCAAGTTGTGG
Smic30484	Smic30484_gR723f	3	Kawagutii_onechromo:374001976-374001998	0.8	0.0737853	TGCAAAGGTCATCCCAGTTGAAGCAAAGGAGAGCCTCGACAGACCTCACAGAGTCTTCTTTTTTGATGACAACTTAGAGTGGGGTGGCAACGAGGACAGCCCAGGCATTTGCAACTTGAGGGATGTGGCAACAGGCAAATTTGTGAACTTTGCTGAAGGTCAAAATGGATTTGTGCAGGAAAGATTTGCACGTCACACCGTGGTGCAACACAGCCAGTTGTGGCGGACAGTCCTTGTGAAGGCCAACATTTTGGATGCCATAGAAGACCATGAGTATTTTGCCAAGTTGATCAGCCAGTTTTCCGAGCCTTCGGACAAGCTGATAGTGTTCATGGATGTCAATGCCACAATTGTGTGCAGTGACACCGTTCAAGGCAAGGACCTCTCAGTCACACTCCT…	skav		yes	TTGTGCAGCACAGCAAGTTGTGG
Smic30528	Smic30528_gR873r	1	Kawagutii_onechromo:459278452-459278474	100	0.0953766	TCGAACATATTGGAACATGGAGCGACTTATTGACTCAAGACCCTTTCCTCGCCACAAGTTTCAAGCTAAAACTTCACACAACACAATAGCTTCATAAGATCATACGAAGTCTTCATAAGTCTTCTTGCGTTCAAATCATCTCTGGCTTCGAAGTTTCAATGTTCCATCCCTCACCTTCTCGAGTTCAAACCTGAGAAGACGAGCAATGTAGTCGTGGTCGTGGATCTGCTTCGTTCGTGGGAACCTTGGGAGACACGGCAGAACCAGGGCTGCCATGGGGATGCTCTGCAGGTGCTCTGCATTCCTGTAAATCGATTGATGCCACTCTTGGTCTACGAATGCTGGGGCACAGAAAGGATCTGAGTAAAACAGAAGGAAACCATCTACTTAAGTGAAGGA…	skav	GO:0000166,GO:0001882,GO:0001883,GO:0003674,GO:0003824,GO:0004672,GO:0004674,GO:0004690,GO:0004692,GO:0005246,GO:0005488,GO:0005524,GO:0005575,GO:0005737,GO:0005829,GO:0006140,GO:0006464,GO:0006468,GO:0006793,GO:0006796,GO:0007162,GO:0008150,GO:0008152,GO:0009118,GO:0009894,GO:0009987,GO:0010543,GO:0016247,GO:0016301,GO:0016310,GO:0016740,GO:0016772,GO:0016773,GO:0017076,GO:0019001,GO:0019219,GO:…	yes	GCGCAATGTAGTCGTGGTCGTGG	cGMP-dependent protein kinase 1 OS=Bos taurus GN=PRKG1 PE=1 SV=2
Smic30528	Smic30528_gR873r	3	symB_minutum_onechromo:398431588-398431610	1.5	0.0623268	TTCGTCCGCTGCCTTTCGAAGAGAAAGGAATGAATTCCAACTCTGCCATTTGACATTGTCCAAAGGAATATTAATACGATTCATAAATATAGCGTATGAACATGGATGAACATAGCACTTTCTGCATGCCATCCTTCCATATCCTTCCCGCATATGCCCGCTTACATGCCCAACCTTCTCAAGCTCAAATCTCAAGAGGCGTGCGATGTAGTCGTGGTCATGGATGGTCTTCGTTTTTGGAAACCTCGGTAAAACCAACATCGTCGCTTCGGTAATGTTGGCACTGACAAAACTGCTGCGAGTTGCTGCTCCAAGGTCTCATCCAGCACCTCTCCGTTGAGGACATAAACCAAAGTACACTCCAGGCATTTCACCTTGCAAATCTGCAAATGCGAAACC…	smin	GO:0000166,GO:0001882,GO:0001883,GO:0003674,GO:0003824,GO:0004672,GO:0004674,GO:0004690,GO:0004692,GO:0005246,GO:0005488,GO:0005524,GO:0005575,GO:0005737,GO:0005829,GO:0006140,GO:0006464,GO:0006468,GO:0006793,GO:0006796,GO:0007162,GO:0008150,GO:0008152,GO:0009118,GO:0009894,GO:0009987,GO:0010543,GO:0016247,GO:0016301,GO:0016310,GO:0016740,GO:0016772,GO:0016773,GO:0017076,GO:0019001,GO:0019219,GO:…	yes	GCGCAATGTAGTCGTGGTCGTGG	cGMP-dependent protein kinase 1 OS=Bos taurus GN=PRKG1 PE=1 SV=2
Smic30528	Smic30528_gR873r	0	Smic_oneseq:583549938-583549960	100	0.189229	ATGTTTCACAACACACGGCACACGACGATGAGCATGTTCAGCAGCGAACGTCTTCCAAAGGCATCGGGTGGCACTTGCCGTAGAAGTTTTCCAGATTCTCGACTTCGTCGGCAACCTGACCAATTAACAAGACAAGATCAGAGATCCGGATTTCTGCGCATTCTGCAGAAGCACCTTTTCCAGCTCAAAGCGCAACAAGCGCGCAATGTAGTCGTGGTCGTGGATCTTCTTTGTCTGTGGATACCTCGTAGCCCAAGCATGTTCCCAGCGGACAGTTGGATACTGCCCAATGATATCGCGAAAGATGCTGGCGACGATGATGTTGCTCGTGGTGATCGTGCGACGGTGGAGATGACTTCCCGAACAGATTGGACACACTATGGGGTTATTGCCCCAGGA…	smic	GO:0000166,GO:0001882,GO:0001883,GO:0003674,GO:0003824,GO:0004672,GO:0004674,GO:0004690,GO:0004692,GO:0005246,GO:0005488,GO:0005524,GO:0005575,GO:0005737,GO:0005829,GO:0006140,GO:0006464,GO:0006468,GO:0006793,GO:0006796,GO:0007162,GO:0008150,GO:0008152,GO:0009118,GO:0009894,GO:0009987,GO:0010543,GO:0016247,GO:0016301,GO:0016310,GO:0016740,GO:0016772,GO:0016773,GO:0017076,GO:0019001,GO:0019219,GO:…	yes	GCGCAATGTAGTCGTGGTCGTGG	cGMP-dependent protein kinase 1 OS=Bos taurus GN=PRKG1 PE=1 SV=2
Smic30585	Smic30585_gR364r	4	Kawagutii_onechromo:174137340-174137362	0.5	0.199515	CGAAATCATCAAAACAAAGAAGTTTCTTGGCGACGCCAATCGTTCTTACATTGCTTGAGATTCCAAAGTGGGAAGCTGATCCGCACTGTCGTGGATGGAAGAGGCCAGATCCATCAATCAGAAAAACATCTGGTTCCAAGTGAGGGGCACTGGTCCGTAATCGCTGCAAAAGCAATTCATACGCGGGAATTTCACGCACAAATAAGAATCCAGAAATGTATGGAAGGTCCATGTCAACATCTACCGCATCCTCGTACACTTCCGCCATTGTGCCAGAGGTGGTATCGCATCCATCATCAACGAGCTCGCAAACCACTAAGACAGCGGTCGCTCTGTTTGTGCCTGTCTCAAAACTGATGTCCATGCCACCAATCCTTCGAAGACTTTGCAAAGACCAGC…	skav	GO:0000287,GO:0000737,GO:0003674,GO:0003676,GO:0003677,GO:0003723,GO:0003727,GO:0003824,GO:0004518,GO:0004519,GO:0004520,GO:0004521,GO:0004536,GO:0004540,GO:0005488,GO:0005575,GO:0005634,GO:0005730,GO:0005737,GO:0006139,GO:0006259,GO:0006281,GO:0006308,GO:0006725,GO:0006807,GO:0006950,GO:0006974,GO:0008150,GO:0008152,GO:0009056,GO:0009057,GO:0009987,GO:0016070,GO:0016787,GO:0016788,GO:0016888,GO:…	yes	AACAGAAACCCAGAAATGTATGG	Endonuclease V OS=Mus musculus GN=Endov PE=1 SV=2
Smic30585	Smic30585_gR364r	2	symB_minutum_onechromo:509670791-509670813	3.9	0.213246	CAAAGTCCTCAAAGCAAAGAAGCTTCTTGGCGACTCCTATGGTTCTTAATCCATTTGCAACTCCGAAGTGAGAAGCTGAACCACACTGACGGAGATGGAACAAGCCAGACCCATCTACTAAGAAGACATCGGGCTCGAGGTGTGGCGCATTTTTGCGTAAACGCTGCAAAAGCAACTCATACGCTGGCACTTCCCGGACAAACAAAAACCCAGAAACGTATGGAAGGTCCATATCTACATCCACTGCATCCTCATAGATTGGTGCAAGGGATCCGCCCAGCAGCTCGCAAACGACTAAAACTGCTGTTGCTCTGCTGGTACCGGTTTCAAAGCTGATGTCTACCCCCGCAATCCTCGAGAGTGCTTGCAACGACCAGCCAGGATCATCCTCGTCTTGCA…	smin	GO:0000287,GO:0000737,GO:0003674,GO:0003676,GO:0003677,GO:0003723,GO:0003727,GO:0003824,GO:0004518,GO:0004519,GO:0004520,GO:0004521,GO:0004536,GO:0004540,GO:0005488,GO:0005575,GO:0005634,GO:0005730,GO:0005737,GO:0006139,GO:0006259,GO:0006281,GO:0006308,GO:0006725,GO:0006807,GO:0006950,GO:0006974,GO:0008150,GO:0008152,GO:0009056,GO:0009057,GO:0009987,GO:0016070,GO:0016787,GO:0016788,GO:0016888,GO:…	yes	AACAGAAACCCAGAAATGTATGG	Endonuclease V OS=Mus musculus GN=Endov PE=1 SV=2
Smic30585	Smic30585_gR364r	0	Smic_oneseq:583961096-583961118	100	0.151195	CGAAGTCCTCGAAGCAGAGAAGCTTCTTGGCCACGCCGACTGTGCGCAAGTTGTGCAGGATGCCAAAGTGCGAAGCTGAACCACACTGCCGCGGGTGGAACAGGCCAGATCCGTCAACCAAAAAAACGTCGGGTTCTACGTCGGGTGCACTGTCCCTCAAGCGCTGCAGCAGCAGTTCGTACGCAGGAATTTCCCTCACGAACAGAAACCCAGAAATGTATGGAAGAGCCATGTCCACATCTACAGAATCTTCGTAGATCAGCTTCAGGTGGCAACCGCGCAACTCACAGACAACCAGGACTGCTGTGGCCCGGTTGGTGCCATCCTCGAAGCCAATGTCCAGACCACCTATCCGGCGAAGATCATCAATCGTCCAACCCTCATCATCCCAGTCCCGTA…	smic	GO:0000287,GO:0000737,GO:0003674,GO:0003676,GO:0003677,GO:0003723,GO:0003727,GO:0003824,GO:0004518,GO:0004519,GO:0004520,GO:0004521,GO:0004536,GO:0004540,GO:0005488,GO:0005575,GO:0005634,GO:0005730,GO:0005737,GO:0006139,GO:0006259,GO:0006281,GO:0006308,GO:0006725,GO:0006807,GO:0006950,GO:0006974,GO:0008150,GO:0008152,GO:0009056,GO:0009057,GO:0009987,GO:0016070,GO:0016787,GO:0016788,GO:0016888,GO:…	yes	AACAGAAACCCAGAAATGTATGG	Endonuclease V OS=Mus musculus GN=Endov PE=1 SV=2
Smic30819	Smic30819_gR237r	1	Kawagutii_onechromo:738741521-738741543	41.7	0.268259	CTCCTCGTTGTGCTCTTCGCAGTGCTGGTACTTGGCCTTGCCATTGTAGGTCATCACGGCCCCAGTGTGGCAGTAGTTCTCATCACCTGCCTTGCATGAAGGGCAGTTTCGGCAGCTGTCCACCATGCATCCAACACCCACCTTGTCTCCCACCTTGTACTTGGTCACACCCTCACCCACAGCAACCACTTCCCCAGCAATCTCGTGACCAGGCACCATTGGGAAAATGCCCTTGCCCCATTCTTCTCGTGCCTGATGGATGTCTGAATGACAAATGCCTGCGTATTTGATGCTGATGTGCACATCCTTCTTTCCCACAGGGCGGCGGGTGATGGTGTGCAGGGTCAGTGGGGCAGCACCAGTCATGGCCGCAATGCATTTGCAAGACATGGTTGCAGT…	skav	GO:0003674,GO:0003824,GO:0005488,GO:0006950,GO:0008150,GO:0008152,GO:0008270,GO:0016491,GO:0043167,GO:0043169,GO:0044699,GO:0044710,GO:0046872,GO:0046914,GO:0050896,GO:0055114	yes	TCTCGTGACCAGGCACCATGGGG	Probable formaldehyde dehydrogenase AdhA OS=Bacillus subtilis (strain 168) GN=adhA PE=2 SV=1
Smic30819	Smic30819_gR237r	1	symB_minutum_onechromo:63799227-63799249	100	0.516216	TTCTTCGTTGTACTCTTCACAATGCTGGTACTTGGCCTTTGCATTGTAGGTCATGACAGCACCTGTGTGGCAGTAGTTCTCATCACCTGCCTTGCATGAAGGGCAGTTTCTGCAACTGTCAACCATGCATCCGACACCCACCTTGTCTCCGACCTTGTACTTGGTCACGCCATCACCCACAGCCACCACCTCACCAGCAATCTCATGACCAGGCACCATGGGGAAGATACCTTTGCCCCACTCCTCACGAGCTTGATGGATGTCAGAGTGACAGATACCTGCATATTTGATGCTGATGTGCACATCCTTCTTTCCCACAGGACGACGCGTGATGGTGTGCAGGGTCAACGGGGCACCACCACTCAAAGCTGCAATGCACTGAGTGGCCATGGCTACACT…	smin	GO:0003674,GO:0003824,GO:0005488,GO:0006950,GO:0008150,GO:0008152,GO:0008270,GO:0016491,GO:0043167,GO:0043169,GO:0044699,GO:0044710,GO:0046872,GO:0046914,GO:0050896,GO:0055114	yes	TCTCGTGACCAGGCACCATGGGG	Probable formaldehyde dehydrogenase AdhA OS=Bacillus subtilis (strain 168) GN=adhA PE=2 SV=1
Smic30819	Smic30819_gR237r	0	Smic_oneseq:586595242-586595264	100	0.555319	GTCCTCGGTGTACTCCAGGCAGTGCTTGTACTTGTACTTGCCGTTGTAGGTCATGACGGCACCCGTGGCGCAGTAGTTCTCATCACCCTCCTTGCAGGACTGGCATTCGCGGCAGCTGTCCACCATGCAGCCGACGCCGACCTTGTCGCCCACCTTGAAGCTGGTGACGTTTGGGCCTACAGCAGTGACGAAGCCACCGATCTCGTGACCAGGCACCATGGGGAAGATGCATCTGCCCCATTCCTCGCGGGCCTGGTGCACGTCAGAGTGGCAGATGCCGGCTTACTTGATGTCAATGGCAACGTCGTCAGGGCCCACAGCACGGCGCTCGATCGTGTGAGGCACCAGGGGGCCGGCAGGCACCATGGCGGCATAGCATTTGCAAGACATGGCGGGCTG…	smic	GO:0003674,GO:0003824,GO:0005488,GO:0006950,GO:0008150,GO:0008152,GO:0008270,GO:0016491,GO:0043167,GO:0043169,GO:0044699,GO:0044710,GO:0046872,GO:0046914,GO:0050896,GO:0055114	yes	TCTCGTGACCAGGCACCATGGGG	Probable formaldehyde dehydrogenase AdhA OS=Bacillus subtilis (strain 168) GN=adhA PE=2 SV=1
Smic30894	Smic30894_gR241r	0	Smic_oneseq:587852292-587852314	100	0.552105	CGAGACCTCCAGGGCTCATCTCAGCTGCCAGCCACACCCAGCCCTTTCAGTCATCGACCACCTTTTGTGTCGCATCCACGCCGTAGCCGACGCCACCCTTGGTCACGAACATTGGGTTCGCCGTTTGCGCTTTGAGGCCCTGGACCACGGCGATGTCCTTCTTGCCGATGCTGCCTGGGGGCGGGCCTTTCCAGAGCCCGGAGTAGCGCTTGAAGCCTTGGGGCGTGAATTCGCCGTGGAAGAACTTCACCGCGAGCTCAGAGAGCACCGTCCCCTTTGGGGGGTCACCTCCACTGCCGGTCAGCAGGGACTGGAGAATCCTGGTAGAAGCTCTCAATGTCCGCATCGCTGACATCGTACTCGCCGCCTCCTCGTGCCTGGAGCTGCGTGCGAGGAGCT…	smic		yes	GAGTAGCGCTTGAAGCCTTGGGG	unknown protein [Heterocapsa triquetra]
Smic30894	Smic30894_gR241r	1	Kawagutii_onechromo:490334666-490334688	19.6	0.616893	CTCCTTCAACTTGGCAACGCCCACAGCGATGTCCTGCAAAAATCTTCAAAGCAAAGCTGTAAACTCAGAAAACATCGCTTTCAGCTGGAAGCCTAGCTTCCAAGGGTTGAGAACGAACAATTTCAAAGCTTCCCTGCTGCTTCCTCTCCGGAGGGTCCTTCTTGCCGATGTTTCCTGGAGGAGGTCCCTTCCAAAGTCCGGAGTAGCGCTTGAAGCCCTGAGGAGTGAAGTCACCGTGGAAGAACTTCACGATCAGCTCGGAGAGCACGGTTCCCTGGAGCAGAGAACCGAGACTTCTCAAGCTTTGGAGTCCAACCGCATTCAATCCATCGAAGTTCGGAAAGGTCAAAGTTTGGGAAATGGACACGCTGTGCTTACTCATCCCATCCAAAGAATTTG…	skav		yes	GAGTAGCGCTTGAAGCCTTGGGG	unknown protein [Heterocapsa triquetra]
Smic30894	Smic30894_gR241r	3	symB_minutum_onechromo:186218411-186218433	0.7	0.498045	AACCACCAGGGCTCATCTCAGCAGCCAACCAAACCCAGCCCTTGCCATCATCCTCCACCTTTTGGGTCTCATCAACGCCATAGCCCACACCGCCCTTGGTCACGAACATAGGATTGGACATCTGTTCCTTCAGCTTTGCCACACCCACGGCGATGTCCTTCTTGCCGATGTTGCCAGGAGGAGGTCCCTTCCAAAGTCCGCTGTAGCGCTTGAAGCCCTGAGGAGTGAAATCACCATGGAAGAACTTCACCACCAACTCGGAAAGCACGGTGCCCTTGGGTGGATCGCCACCAGCACCAGTCAACAAGGAGTTGTAGAAATTCTGGATATCAGCATCACTGATGTCATACTCACCACCACCGCGAGCTGACAGCGCAACGGGGCTGTGTTGGCGTGACC…	smin		yes	GAGTAGCGCTTGAAGCCTTGGGG	unknown protein [Heterocapsa triquetra]
Smic30975	Smic30975_gR1219f	2	Kawagutii_onechromo:903495926-903495948	0.9	0.568441	AACAACCGCTTGGAAGTTTGGGAGCCTGCTTTCTTCCAGAATTTGTCCGAGCTAACGCACCTTTATTTGGGGCACAATAACTTGCCGGACCTTCCCGAAGAGTTTGCTCTCCTGACCCATTTGGTTGAAGTTGACTTGGTACGCAATGCAATTACCGTGATAAAACCCATTCCTGAGCTACAAAAGCTCGAGGAGCTATGGATGAATGACAACAAAATCGAGGATTTAGAGCAGATCAGCAACTTGGCGGTGTTCCCTGCCCTAAAGACGATCTACCTGGAGCGCAATCCCATGCAAGACCTTGGCAACAAGGAAGCTGAACAGCGGTATCGGGAGGCCATCCTCAAGGCAGTTCCCTACATCCAGCAGATCGATGCCGAGCGTGTTGATTTTCAAATT…	skav	GO:0005575,GO:0005634,GO:0043226,GO:0043227,GO:0043229,GO:0043231,GO:0044424,GO:0044464	yes	GATGAACGACAACAAGATCGAGG	Protein phosphatase 1 regulatory subunit 7 OS=Rattus norvegicus GN=Ppp1r7 PE=1 SV=1
Smic30975	Smic30975_gR1219f	1	symB_minutum_onechromo:479340917-479340939	68.3	0.301449	AATAACCGCCTAGAAGTATGGGAGCCTACCTTTTTTCGAAACCTGTCCGGTTTGACTCACCTCTACTTGGGCCACAACAACCTGCCGGACCTTCCGGAAGAATTCGCTCTTCTGACGGATTTGGTGGAGGTTGACTTGGTAAAGAATGCCATCACCCTGATAAAGCCGATCCCACAGCTGCAGAAACTTGAGGAGCTGTGGATGAATGACAACAAGATCGAGGATCTGGGACAAATTGGCAACCTGGCAGCTTTCCCAGCCTTGAAAACGATCTACTTGGAGCGCAATCCTATGCAAGATCTCGGCAACAAGGAGGCTGAGGAGCGGTATAGGGAGGCCATCTTGAAGGCAGTACCTCAGATCCAGCAAATCGATGCTGAGCATGTGAATTTCGACATT…	smin	GO:0005575,GO:0005634,GO:0043226,GO:0043227,GO:0043229,GO:0043231,GO:0044424,GO:0044464	yes	GATGAACGACAACAAGATCGAGG	Protein phosphatase 1 regulatory subunit 7 OS=Rattus norvegicus GN=Ppp1r7 PE=1 SV=1
Smic30975	Smic30975_gR1219f	0	Smic_oneseq:588928952-588928974	100	0.525709	AACAATCGGCTGGAGTCTTGGGAGCCTTCGTTCTTTCGTAATCTTGCTGGCCTGACCCACTTGTACCTGGGCCATAACAACCTGCCTGACCTTCCTGACGAGTTTGCTTTGTTGGCAGATCTGGTTGAAGTGGACTTAGTGAGAAATGCCATCACTCAGATAAAGCCCATTCCAGAGTTGCAGAAGCTGCAAGAGCTTTGGATGAACGACAACAAGATCGAGGACTTGGCGCAGATTGCCAACCTGGCATCCTTTCCTTCGTTGAAAACAATTTATCTGGAGCGGAATCCAATGCAGGATTTGGGGAACAAGCAAGCGGAAGAGAGGTACCGCGAGGCGATCCTTCAAGCAGTCCCCTACATCGAGCAACTTGACGCCGAACGCTTGAATATTGAGTTG…	smic	GO:0005575,GO:0005634,GO:0043226,GO:0043227,GO:0043229,GO:0043231,GO:0044424,GO:0044464	yes	GATGAACGACAACAAGATCGAGG	Protein phosphatase 1 regulatory subunit 7 OS=Rattus norvegicus GN=Ppp1r7 PE=1 SV=1
Smic31167	Smic31167_gR214f	4	symB_minutum_onechromo:544213159-544213181	1.3	0.0545124	GGCGCTCTATTAGTTTCCGGTACTTTCCCTCCTTAAATGTACGTAAAGATTTGTTTGATCTTTTGTGTCCTGTTTGTTTGTGCTTTGAAACGGAAACATGAGGAATGCTAACACTTTGATTATGCGCATTCAGAACTTTGTGTTTTTCAACGCCCGGACAGTGTTCCATGGGGTTGCTGCTTGTTGTTTTCTTCGAGGAAGAGTTTTGTGTGGAACTTCAAGGAGCTCTTTCGTCAAGGGGCTTTGTATCGAGCTCTCCCCACAGCACTTGTGGGCGCAGTTCCAAAGGCTGTCATCCACTACTCCATCCTCAACTTCTACATCAACACCTTTGCCCCCGACGGTGACATGAAAAAGGCAGATGGACAAACCGCTACTGTGATCGGTGCCTCTGGCAAT…	smin	GO:0003674,GO:0005215,GO:0005310,GO:0005342,GO:0005575,GO:0005739,GO:0005743,GO:0006810,GO:0006811,GO:0006820,GO:0006835,GO:0006839,GO:0008150,GO:0008509,GO:0008514,GO:0009987,GO:0015075,GO:0015711,GO:0015849,GO:0016020,GO:0016021,GO:0019866,GO:0022857,GO:0022891,GO:0022892,GO:0031090,GO:0031966,GO:0043226,GO:0043227,GO:0043229,GO:0043231,GO:0044422,GO:0044424,GO:0044425,GO:0044429,GO:0044444,GO:…	yes	AGGCTTTGTCTGGAACTTCAAGG	Mitochondrial 2-oxodicarboxylate carrier 2 OS=Saccharomyces cerevisiae (strain ATCC 204508 / S288c) GN=ODC2 PE=1 SV=1
Smic31167	Smic31167_gR214f	0	Smic_oneseq:592079384-592079406	100	0.0433767	AAAACGTGACCTTGGTCCCAACAGCTATCGGAAACTTCGCACGACAGTGCAGCCATCCAACCCAAGCGCTGCATATCCATGGAGCCTCACATTTCCCTGCTAAGATTAGCGCTTGAAACCTAATCCCAAGCAGATGAGCTCTGGCAGCTACCACATCCTTGAAGTCTCAATCGACATCGCGTCTTGTCCTTTCCAAGGAAAGGCTTTGTCTGGAACTTCAAGGACTTATTTCGACAAGGCACCCTTGTTTCCAGGAGGAGAGTCGAGCCACGAGGTGAAAAACTTGAAGGATTAAGACTACTGAAACAAGTCTGTCAGTTTTGGAGCTTCAGGGGTAGGATTAGGATGTAGGGAGGTTCTAGCATGTTTCGTCACTGAGGGCAGGCTTACAAAGGTTAG…	smic	GO:0003674,GO:0005215,GO:0005310,GO:0005342,GO:0005575,GO:0005739,GO:0005743,GO:0006810,GO:0006811,GO:0006820,GO:0006835,GO:0006839,GO:0008150,GO:0008509,GO:0008514,GO:0009987,GO:0015075,GO:0015711,GO:0015849,GO:0016020,GO:0016021,GO:0019866,GO:0022857,GO:0022891,GO:0022892,GO:0031090,GO:0031966,GO:0043226,GO:0043227,GO:0043229,GO:0043231,GO:0044422,GO:0044424,GO:0044425,GO:0044429,GO:0044444,GO:…	yes	AGGCTTTGTCTGGAACTTCAAGG	Mitochondrial 2-oxodicarboxylate carrier 2 OS=Saccharomyces cerevisiae (strain ATCC 204508 / S288c) GN=ODC2 PE=1 SV=1
Smic31167	Smic31167_gR214f	3	Kawagutii_onechromo:142537144-142537166	2.5	0.0659492	CTGGGTGGCATGCAGCAACTGCTGGGACAGAGGTTGCTAGGGCTGGTCAGTACAGTTGAAGCAGTAGACGTTGGTTGCACAAGGGTTGGGGAATCGCTGAGCCGCTGAGAGCTGCCAGAGATTAGATCAGTGTTGGAGACCGACGATGTCGAATCGGAGGATGGGATGGGGGGCGATAGGGCCGGGCCGGGCCTTAGGAAGAGCTTTGTGTGGAACTTCAAGGAGCTCTTCCGCCAAGGTGCGTTGTACCGAGCTTTACCAACCGCCCTGGTTGGATCGGTGCCAAAGGCTGTGATTCATTACTCCATCCTGAACTTTTACATCAACACCTTTGCTCCGGAGGGTGACATCAAGAAGGCGGATGGCCAAACTGCCACCGTGATCGGTGCCTGGGCGTTG…	skav	GO:0003674,GO:0005215,GO:0005310,GO:0005342,GO:0005575,GO:0005739,GO:0005743,GO:0006810,GO:0006811,GO:0006820,GO:0006835,GO:0006839,GO:0008150,GO:0008509,GO:0008514,GO:0009987,GO:0015075,GO:0015711,GO:0015849,GO:0016020,GO:0016021,GO:0019866,GO:0022857,GO:0022891,GO:0022892,GO:0031090,GO:0031966,GO:0043226,GO:0043227,GO:0043229,GO:0043231,GO:0044422,GO:0044424,GO:0044425,GO:0044429,GO:0044444,GO:…	yes	AGGCTTTGTCTGGAACTTCAAGG	Mitochondrial 2-oxodicarboxylate carrier 2 OS=Saccharomyces cerevisiae (strain ATCC 204508 / S288c) GN=ODC2 PE=1 SV=1
Smic31339	Smic31339_gR253f	2	Kawagutii_onechromo:48749761-48749783	7.1	0.143443	CATCATGGGTTCATCATGTTTTATCATGTTTCCTCATGATTCAAGGTGGCCATCAAAAAGGCACCCAGCTCAGATGAACAGCAGTGAACGCAGGTGTCAGGTGTAGCAACCGGAAGTTGCCGCTCCAACTTTCCATTTTTTGATTGCTTGATGTCACTTGGACAATCGCTGCAGGTTTTCCAAGACAAGCGATACAAGAATCGCGAGTTGCAGATCATGAAGGTCGCACAACCTGTGACACACAGACACCAGCAGCAGGACTAGCACTTGGTGCTGCGCTAGGAGCTGAAGCATCCCAACGTGGTGGAGCTGAAGCATGTTGGGACTCAGCTGTTTGTCTCAGCAGTTGAAACATATATACTGTATATATATATATATAGAATATGCGTCAAAGTAGCT…	skav	GO:0000166,GO:0001882,GO:0001883,GO:0003674,GO:0003824,GO:0004672,GO:0004674,GO:0005488,GO:0005524,GO:0006464,GO:0006468,GO:0006793,GO:0006796,GO:0008150,GO:0008152,GO:0009987,GO:0016301,GO:0016310,GO:0016740,GO:0016772,GO:0016773,GO:0017076,GO:0019538,GO:0030554,GO:0032549,GO:0032550,GO:0032553,GO:0032555,GO:0032559,GO:0035639,GO:0036094,GO:0036211,GO:0043167,GO:0043168,GO:0043170,GO:0043412,GO:…	yes	CCGCGAGCTGCAGATCATGAAGG	Glycogen synthase kinase-3 homolog MsK-3 OS=Medicago sativa GN=MSK-3 PE=2 SV=2
Smic31339	Smic31339_gR253f	3	symB_minutum_onechromo:70951258-70951280	2.6	0.0881588	GTCATGATGCTCAGGTGGCCATCAAGAAGGCGACTGGCTGAGTCAAATCGTATTGTTTGTGGACATCACCTCTATTCACTGCTTCCGACATCAAAATCATCCCAGATGTTCTAGGCAATGTTGGACAGTGTTTGTCTAGCAGTTGTCCATGCCGCAATGAGTTGGTGCATTCAGGTCTTCCAAGACAAGCGATACAAAAATCGAGAGTTGCAGATCATGAAGGACTCTACCGTTCCGAAACAGCCACGGAAACAAGTGACACAGCCCCAGCCACCTGTGAAGGAGTTGAAGCATCCGAACGTGGTGGAGCTGAAGCACGTCATCATCCCCTGGTTTTTGATGGGGCAAATGGATCTCATGGATCTCTGGAGTNNNNNNNNNNNNNNNNNNNNNNNNNNN…	smin	GO:0000166,GO:0001882,GO:0001883,GO:0003674,GO:0003824,GO:0004672,GO:0004674,GO:0005488,GO:0005524,GO:0006464,GO:0006468,GO:0006793,GO:0006796,GO:0008150,GO:0008152,GO:0009987,GO:0016301,GO:0016310,GO:0016740,GO:0016772,GO:0016773,GO:0017076,GO:0019538,GO:0030554,GO:0032549,GO:0032550,GO:0032553,GO:0032555,GO:0032559,GO:0035639,GO:0036094,GO:0036211,GO:0043167,GO:0043168,GO:0043170,GO:0043412,GO:…	yes	CCGCGAGCTGCAGATCATGAAGG	Glycogen synthase kinase-3 homolog MsK-3 OS=Medicago sativa GN=MSK-3 PE=2 SV=2
Smic31339	Smic31339_gR253f	0	Smic_oneseq:594552144-594552166	100	0.14059	ACTCGAGGCCGTTGTGGTCGAAACGGGTGAGTCGGCAGCGGGCCTAGGGTATTTACACATGGACAATTTTGTCCTCGGCGTTTGAATTTCACAAGCTTGGAGCATGCGAGGTCGCCATCAAGAAGGCCAGCAGATCTTCGTGGAAAGCCCCTCACGTGTGCATCTCTTGAAGAGGTCTTCCAGGACAAGAGGTACAAGAACCGCGAGCTGCAGATCATGAAGGCTGTGCCGCGACACTAACATAGCTGGCACAGGGGAGGCGAATGACTCGGGAGGAACTTCGACACTCCAATGTCGTGGAGCTGAAGCATGCCCGGGGCTCATGCCAGGCCCTCCCCGGAGCAACGCATGTCTCGTTCCCTTGCCGAGGCCTTCTATACCTCAGGCGAGAAGCCTGGT…	smic	GO:0000166,GO:0001882,GO:0001883,GO:0003674,GO:0003824,GO:0004672,GO:0004674,GO:0005488,GO:0005524,GO:0006464,GO:0006468,GO:0006793,GO:0006796,GO:0008150,GO:0008152,GO:0009987,GO:0016301,GO:0016310,GO:0016740,GO:0016772,GO:0016773,GO:0017076,GO:0019538,GO:0030554,GO:0032549,GO:0032550,GO:0032553,GO:0032555,GO:0032559,GO:0035639,GO:0036094,GO:0036211,GO:0043167,GO:0043168,GO:0043170,GO:0043412,GO:…	yes	CCGCGAGCTGCAGATCATGAAGG	Glycogen synthase kinase-3 homolog MsK-3 OS=Medicago sativa GN=MSK-3 PE=2 SV=2
Smic31474	Smic31474_gR557f	3	Kawagutii_onechromo:883888030-883888052	0.5	0.365253	CGCCTTATTATGCCGTTTCCATTGATGAGAAGGATCGCTTCCTGGTCTGCTTAGTGTCATTTTTCAGGGACGGCCACCGAACTACCTTGCCCTTAGCTTACCGTGATTTGCCTGGATTTGAAGCTGCTGACATCGCCAAGCAAGTCCAAGGCCTTTTGGAGGCATGGGGGCTGGATAAAGAATGCATGGTCGCATTCACGGCAGACGGTGCTTCTGTCATGGGTACCAGGGTCGCTCTTGGGGCAAGAGGCGACAACGTGGCCAAACGACTGAGTCGGTGGGCAGGCCACCCCTTGCTGGTGACGCATTGTGCGCCTCATAGATTTCAGCTCTGCGTCGCAGCTTCTTGGACAGATGAATATCTCAAAACATTGGAAAGGCAAATCAAAGCCTTGTACA…	skav		NA	TCAGACGGAGCTTCCGTCATGGG
Smic31474	Smic31474_gR557f	3	symB_minutum_onechromo:599100179-599100201	0.5	0.257083	CATATTTTGCTGTGTCCATCGATGAAAAAGAGACCATGGTGATCATAGTTGTCACATTCCTGAATTCCGCCTGTGAAAAGATCAGCGCACCTTTGTCCTATAAAAATTTGTCTGGGATGGAAGCTGCAGATTTGTTTGCGGCAGTTCAAAATTCATTGGAAAACGCTTCTCTGCAGAAAGAGAACCTTGTTGCATTCTGCGCAGACGGTGCTTCTGTCATGGGAACTAGAAAAGCAATGTCAGACCCCAGGGATGGTAACAATGTAGTCCGTAGGTTGGAAGCTTATTGCGGCCACCCAATGCTGGTGCAGCACTGCAGCCCACACAGGCTGCAGCTTGCCATTGAAGCAGCATTCCACACAGATGATTATTTCAAGGAGATTGAAAAACGCATGCGTA…	smin		NA	TCAGACGGAGCTTCCGTCATGGG
Smic31474	Smic31474_gR557f	0	Smic_oneseq:596743315-596743337	100	0.0671155	TGGCAGTCAAAATCATTACAGAGGAGTGGGATGTCATTACGCGGCTTCTGTCGTACAGAGAACTCAGTGGATTCACTGCGCCAAAGATTTTTGGATGTCTTCAACAGATGTTGACGGAGCTTGACATTGAGGACCCCTGCGATGCGACCCTGGGAGACCGAACCCCAACGGATCTGCTGCGCAAATGCCTTGGCTTTACCTCAGACGGAGCTTCCGTCATGGGGTCGCGGCGGGCGTTCGGTCTCCCAGGGTCCAATGTGGCCAAGCTGCTGCAGGAAGCGTGTGCCAGCCGTCTGTTGACGACACATTGCTGTGCGCACAGGTTTCAACTGAGTATATCTGAGTCTCTAAAGTGTGATGCTTACCTTGTTTCGCTGGAAAGGATTTGCCACAAGCTCT…	smic		NA	TCAGACGGAGCTTCCGTCATGGG
Smic31677	Smic31677_gR1018f	3	Kawagutii_onechromo:25995108-25995130	0.5	0.614354	GAAATCCAAGAGGCTGTACTGGAACATGTCCGCGCCTATTATGAAAGAACGGAGTACGAGGCAAAGGAACCAGTGTCTATGGCTTTGTATCGCTTTGAAGATCAAAAGGAGTTCGAAGAACGAATCAATACGATGCGGGTCAGACAATTGCCTGCGGTTGTCCATGGCGTGTTTGACGAAAAAAATGAGAGATGCATCGTTGACTTTGCGAACAAGCGCTTAGGAGGTGGGTGGTTAAGCTATGGCTGCGTGCAAGAGGAAATCATGTTTATTGAGCGCCCGGATTTTGGTGCGATGTGTGCGCGAAGTTTGCTCGAGATGCCTGATCCTCGTAAGGAGCCCAATGCCAGCCCCTTTTCAATGGAAGCAAACGAAGTTTGGATTCTGCGAGGGGCACCC…	skav	GO:0003674,GO:0003824,GO:0004553,GO:0004649,GO:0005575,GO:0005634,GO:0005975,GO:0008150,GO:0008152,GO:0016787,GO:0016798,GO:0043226,GO:0043227,GO:0043229,GO:0043231,GO:0044238,GO:0044424,GO:0044464,GO:0071704	yes	GGACTTTGCCAACAAACGCTTGG	Poly(ADP-ribose) glycohydrolase OS=Bos taurus GN=PARG PE=1 SV=1
Smic31677	Smic31677_gR1018f	3	symB_minutum_onechromo:530777013-530777035	0.8	0.293316	ATCCAAGAGGCTGTTCTGGAACATGTCCGGCAACACTATGAACAAACAGACCGTGTAGAAGATGAACCTGTGGTCATGGCTTTGTATCGCTTTGAAGATCGAGATGAATTTGAAGAACATCGTTTCAGCAAGATGCGCGTAGCCAAGTTGCCAGCCGTGGTCCACGGTGTTTTCGATGAGAAGACTGAGAGGTGCATTGTTGACTTCGCCAACAAACGTTTGGGCGGTGGATGGTTGAGCTATGGCTGCGTCCAAGAGGAGATCATGTTTATCGAGCGACCGGATTTTGGTGCCATGTGTGCCCGAAGTTTGTTGGAGATGCCAGATCCTCGTGAAGAGCCTTTGGCCAGCCCCTTTTCAATGGAAGCCAATGAGGTGTGGATTTTGAAAGGAGCTCCT…	smin	GO:0003674,GO:0003824,GO:0004553,GO:0004649,GO:0005575,GO:0005634,GO:0005975,GO:0008150,GO:0008152,GO:0016787,GO:0016798,GO:0043226,GO:0043227,GO:0043229,GO:0043231,GO:0044238,GO:0044424,GO:0044464,GO:0071704	yes	GGACTTTGCCAACAAACGCTTGG	Poly(ADP-ribose) glycohydrolase OS=Bos taurus GN=PARG PE=1 SV=1
Smic31677	Smic31677_gR1018f	0	Smic_oneseq:600249201-600249223	100	0.535812	GAGATCCAGGAGAGCGTCCTGGAACATGTTCGACAACATTACTGCAGCACATCATACGTTGCTGAGAAGCCTGTTACAATGGCCTTGTTTCGGCTTAAGGACTTGGAGGACTTTGAGAAGGGCCGTTGCAAGAGGCATATTCGGCAGCTGCCTTTGGTGGTGCAGGGAGTCTTCGACGAGGCGACTGAGCCATGCATTGTGGACTTTGCCAACAAACGCTTGGGTGGGGGATGGTTGAGCTATGGATGTGTTCAGGAAGAGATCCTGTTTATTGAGCGTCCCGACTTTGGTGCCTTGTGTGCGCGTAGCCTGCTCGAGATGCCCGACCCCAGCAAGGAGCCTTTGGCTAGCCCCTTTTCCATGGAGCCCAACGAGGCTTGGGTCATGCGAGGGGCTCCG…	smic	GO:0003674,GO:0003824,GO:0004553,GO:0004649,GO:0005575,GO:0005634,GO:0005975,GO:0008150,GO:0008152,GO:0016787,GO:0016798,GO:0043226,GO:0043227,GO:0043229,GO:0043231,GO:0044238,GO:0044424,GO:0044464,GO:0071704	yes	GGACTTTGCCAACAAACGCTTGG	Poly(ADP-ribose) glycohydrolase OS=Bos taurus GN=PARG PE=1 SV=1
Smic31683	Smic31683_gR949r	3	symB_minutum_onechromo:202885878-202885900	0.8	0.22992	TCCTCAAACCCACAGAAATTTGTAAATTCAGCCGAACCCCTCGCTTGTTGACTTCTGTTTCTTCGGCACGTTCGGGATCACCTGGAACCAGTACTGACCGCTCTGCACCAGCTGGAAGCTGTCGCATCGTTGACAAATATGCTGTCAGAGCTTTCTGAAAATCCCCCGATGGCAAAAGCTTTGTAGGGTCAATACAAATGAAACAATGTCCGTAGTCCACAGGTGTACCACGATCAACTCTCCAATTTGGCACATCTGGGCCAACTTTGTGGCAACCACTTAAAACAGCACACAAGATTTCAACCATCATATTCAATCCGTAACCTTTATAACCAGCAGTTTCCTCAAGCCCTCCAAGAGGTGTCAGGCCACCTCCCACCAACACTTCTTCTGGATGAG…	smin	GO:0003674,GO:0003824,GO:0005575,GO:0005737,GO:0006099,GO:0008150,GO:0008152,GO:0016491,GO:0016614,GO:0016615,GO:0016616,GO:0030060,GO:0044238,GO:0044424,GO:0044464,GO:0044699,GO:0044710,GO:0055114	yes	AAGCAGTGTCCATAGTCCACAGG	Malate dehydrogenase OS=Pyrococcus horikoshii (strain ATCC 700860 / DSM 12428 / JCM 9974 / NBRC 100139 / OT-3) GN=mdh PE=1 SV=1
Smic31683	Smic31683_gR949r	1	Kawagutii_onechromo:723060306-723060328	60.5	0.313621	TTAAACCCAGGGAAACTTGCAAGTTGAGTCGAACTCCGTGCTTGGCAACGTCCGCTTCTTCAGCACGTTCGGGGTCACCAGGAACCAGCACGGAACGTGCAGAATCTCCAGCTGGAAGCTGTCTCATGGTCGATAGATAGGCACTGAGAGCTTTCTGGAAATCTCCAGCTTTGGATAGCTTCGTTGGGTCTATACAAATGAAGCAATGTCCATAGTCCACTGGTACACCTCGATCCACCCTCCAAGGCGGTACGTCTGGGCCAACTTTGTGGCAACCACTTAAGACCGCACATAGGATTTCCACCATCATATTCAATCCATAGCCTTTGTAGCCAGCTGTTTCTTCAAGTCCTCCCAACGGAGTCAAGCCACCTCCAACAAGTACCTTTCCTGGCTCGC…	skav	GO:0003674,GO:0003824,GO:0005575,GO:0005737,GO:0006099,GO:0008150,GO:0008152,GO:0016491,GO:0016614,GO:0016615,GO:0016616,GO:0030060,GO:0044238,GO:0044424,GO:0044464,GO:0044699,GO:0044710,GO:0055114	yes	AAGCAGTGTCCATAGTCCACAGG	Malate dehydrogenase OS=Pyrococcus horikoshii (strain ATCC 700860 / DSM 12428 / JCM 9974 / NBRC 100139 / OT-3) GN=mdh PE=1 SV=1
Smic31683	Smic31683_gR949r	0	Smic_oneseq:600332878-600332900	100	0.425116	GCAGACCCTGCGCCACCTGGATGTTGAGTCGGACCCCATGCTTCTCGGCTGCCAGCTCTTCCGCGCTCTCTGGGTCACCAGGGACCAGCACGGGCAGTGCGGCATCAGCTGCGGAGAGGCCGCGCATCCGAGCCAAATAAGCACTGAGCTTGGCCTGAAACTCACCTTCTGGTAGAATCTTTTCTGGGTCAATGCACATGAAGCAGTGTCCATAGTCCACAGGCCGGCCTCGATCCACTCTCCAGGGCGGAACATCTGGACCGACATCTTTGCAGCCGCTCAAAACCGCACAAAGGATCTCAACCATCATGTTCAAGCCATAGCCTTTGTACCCAGCAGTTTCCTCATGGCCCCCGACGGGAGTCAAGCCTCCACCGGCAAGCACCTCAGTCGGCTTGT…	smic	GO:0003674,GO:0003824,GO:0005575,GO:0005737,GO:0006099,GO:0008150,GO:0008152,GO:0016491,GO:0016614,GO:0016615,GO:0016616,GO:0030060,GO:0044238,GO:0044424,GO:0044464,GO:0044699,GO:0044710,GO:0055114	yes	AAGCAGTGTCCATAGTCCACAGG	Malate dehydrogenase OS=Pyrococcus horikoshii (strain ATCC 700860 / DSM 12428 / JCM 9974 / NBRC 100139 / OT-3) GN=mdh PE=1 SV=1
Smic31997	Smic31997_gR1190f	0	Smic_oneseq:606160131-606160153	100	0.0414057	ACCGCGTCATGGGCCAGGTGGTCTTGCCAGGAGTCTCGCACGTGTCTCTCATGGCCGCAACAGCATCTCAGGGATTCCCAAACCCCGGTGGCGGATTGGGTGATTGGCACATCAGCGTCAAAGAGGTTCTCTTCGAGCGGCCGTACATCGTCCACTCCGGTGCTGAGCTCATCGCAGCCATCGCCAATGGTGTGGATCCCTCGACCGTTCAGGCCATGGCTGGTGGACTTCCAATCCCGATGACACCTGTGGGTGTGCCAACCACATACTGTCGTGCGACGAATGTGACAAAGGAGCGTGGCATTGTCAAGTCTACGCTGGACTGGGCCAAGTAGAATGTGAGACCGCTGGCCGTGAAGCTCGCAGATGGTTGGAGACAGAGGGTATGATGGGCTGGTT…	smic		yes	TCGACCGTTCAGGCCATGGCTGG
Smic31997	Smic31997_gR1190f	2	Kawagutii_onechromo:664568045-664568067	2.1	0.0791094	ACCGCGTCATGGGCCAAGTTGTCCTGCCGGGTGTGTCACACGTATCTCTCATGGCTGCAACTGCATCTTTGGGTTTCCCAAGTCCTGGTGGTGGCATGGGCGATTGGCACATCAGTGTGAAGGAGGTTCTCTTTGAGCGTCCTTACATTGTCCACAGCGGAGCTGATCTCATTCAGGCCATCGCCAACGGTGTTGATCCGTCGACAGTGCAGGCCATGGCTGGTGGCCTGCCCATTCCAATGACACCAGTGGGAGTGCCTACCACCTACTGCCGATCAACCACCGTGACCAAGGAGAGAGGCATCATCAAGTCAACCATGGACTGGGCCAAGTGAGTGATGCAGTATGATTTCCAGAGGATCTAACCGGCTTCCATCAGAGACAAAAATGAGCGTCAGT…	skav		yes	TCGACCGTTCAGGCCATGGCTGG
Smic31997	Smic31997_gR1190f	2	symB_minutum_onechromo:554304096-554304118	4	0.0943172	ATCGTGTCATGGGTCAAGTTGTCCTACCAGGTGTGTCCCACGTATCTCTGATGGCTGCCACCGCATCCTTGGGCTTCCCAAGTCCTGGTGGTGGCATGGGTGATTGGCACATCAGTGTGAAGGAAGTTCTTTTTGAACGTCCTTACATCGTCCACAGTGGGGCTGATCTCATCGCCGCCATTGCGAATGGCGTGGATCCATCTACCATTCAGGCCATGGCAGGAGGCCTGCCACTTCCAATGACACCTGTGGGAGTCCCGACCACTTACTGCCGATCCACCACGGTGACCAAGGAGCGAGGCATCATCAAGTCAACCATGGACTGGGCCAAGTGATGCAGTATGACAGTATGACTTCAAGAGGAACTAACCAACTAATCGGCTTCCATCATAGAGAAAA…	smin		yes	TCGACCGTTCAGGCCATGGCTGG
Smic32002	Smic32002_gR2573f	0	Smic_oneseq:606187835-606187857	100	0.126664	TGGCCCAAGGCTGCGAGCAATGCGACTTCGACTTGTGCGATTTGTGCTTTCAGAGGCACATAGGTCATGTGAACAACAACATCGAGAACCTGAAGACCTCCTCGGTGGAACTTCACAGTGAAGGCTCTGACCCAGAGACCAACACAGTCTGGCTCTTTCATGGCACCAACGATGAGGCTGCGGAAAAAATTACGAAGGGCGATTTCTTGGTTGATAAAGCAGGATCCAACGCAGGCACCCTCTACGGAAGAGGTATCTACATGGCAGAAAGCTGTAGTAAGTCCGACGAGTACTCGAAAGAGAATTCAGAGGGACTTCGCTGCATGCTGATCTGCCGCGCGGTCCTCGGAAATGTGCTATATTGTGATGAGGTTGCACCAAACGTTGACAGTTTGGTTA…	smic	GO:0003674,GO:0003824,GO:0004721,GO:0006793,GO:0006796,GO:0008150,GO:0008152,GO:0009987,GO:0016311,GO:0016787,GO:0016788,GO:0016791,GO:0042578,GO:0044237	yes	GATTTCTTGGTTGATAAAGCAGG	CTD small phosphatase-like protein 2 OS=Homo sapiens GN=CTDSPL2 PE=1 SV=2
Smic32002	Smic32002_gR2573f	2	Kawagutii_onechromo:201879255-201879277	2	0.17593	AGGGAATCGACCGGTATCGTTGTCAAACCTGCGACTATGATTTGTGTGACTTGTGCTACCAGAGGCACATTGGCCATGTGCTCAACAATCTGAAAACAGATCAAATGGATTTGCATTCCGGAGAGTTTGACCGGGACAGCAACACCGTGTGGCTGTTTCATGGAACCAGTACTGAAGCTGCAGCCCTGATCACGCGTGGTGATTTTTTGGTGGATAAAGCAGGCTCCAATGCAGGGACTCTTTATGGTCGTGGTATATATTTGGCCGAGTCCTGCAGTAAATCGGACGAATACTCCAGCGAGAATGCTGATGGCCATCGTTGTATCCTCCTCTGCCGTGCAGTTCTTGGAAACATCCTCTACAACGATGATGTAAGTCCCAATCTCGATTGAACCTTGA…	skav	GO:0003674,GO:0003824,GO:0004721,GO:0006793,GO:0006796,GO:0008150,GO:0008152,GO:0009987,GO:0016311,GO:0016787,GO:0016788,GO:0016791,GO:0042578,GO:0044237	yes	GATTTCTTGGTTGATAAAGCAGG	CTD small phosphatase-like protein 2 OS=Homo sapiens GN=CTDSPL2 PE=1 SV=2
Smic32002	Smic32002_gR2573f	2	symB_minutum_onechromo:445417754-445417776	0.8	0.154514	AAGGAGTTGATCGGTACCGTTGCGAAGATTGTGACTATGATTTGTGTGACTTGTGCTATCAGAAGCACATTGGCCATGTATTAGACAATGTCAAGACGGATCAAATGGATTTGCATTCCGAAGAATCGGACAAAGAGACGAACACAGTCTGGCTTTTTCACGGAACCAGCACTGAAGCCGCAGCATTGATCACAAGGGGTGATTTCTTGGTGGACAAAGCTGGTTCAAATGCAGGGACTCTTTATGGCCGCGGCATATACTTGGCTGAAAATTGCAGCAAATCCGATGAATATTCTCGAGAGAATGCAGAAGGTCATCGTTGCATTCTTTTGTGCCGAGCAGTTCTTGGGAACATTTTGTACAACGATGAAGTCAGTCCAAATATTGATTGAAACTTGG…	smin	GO:0003674,GO:0003824,GO:0004721,GO:0006793,GO:0006796,GO:0008150,GO:0008152,GO:0009987,GO:0016311,GO:0016787,GO:0016788,GO:0016791,GO:0042578,GO:0044237	yes	GATTTCTTGGTTGATAAAGCAGG	CTD small phosphatase-like protein 2 OS=Homo sapiens GN=CTDSPL2 PE=1 SV=2
Smic32151	Smic32151_gR2258r	1	symB_minutum_onechromo:571984441-571984463	92.1	0.307992	GCCTGTACTGACCAAAAGAAACGTCGTGAATCCAAGGGTGTTGTTGCACTGGTCTCATCACCTGCCCGAGCTGCTAAAAGGCAATGATGCTGCAACAAAGCTTGGAGTTGACCTTTCAATACATCAAGAGTTCCAACCAAATCTGTGAAGCTCTGGAAACCGATAAGTCTGTGCACTGCCACACCCTTCTGGATGTCCAACAAGTTCTCCCCAGGCCGCATGGCTCTGTTCACATCCGGCGCACAATGCATGCCAGGATGATGGATCACAGGAATACCTTGAGAGTGTGCACAAAAGCCCAGGGTCAAATCATTGAACGCCAGAAGGGGACAATCCCCTAAAAGTCTGGGTGCCAAGATATCATAAGCTCCTGCAGAGAGTAACATGCCAGCTCCTCCA…	smin	GO:0003674,GO:0003824,GO:0005575,GO:0008150,GO:0008152,GO:0016020,GO:0016740,GO:0016757	yes	CAAGTTCTCTCCAGGCCGCATGG	Putative uncharacterized protein (Fragment) OS=Daphnia pulex GN=DAPPUDRAFT_61357 PE=4 SV=1
Smic32151	Smic32151_gR2258r	2	Kawagutii_onechromo:28637092-28637114	1.1	0.0664976	AAGGCTTGCACTGACCAAAAGAAGCGCCGAGAATCCAACGGACTGTTTTCATCATCGCCACCGGAACGGGCCGCCAACAGGCAACGGTGTTGCAACAGTGCCAGCAGTTGACCCTTCAACACATCCAGAGTTCCCACCAAATCCGTGAAGGATTGGAAGCCGATCAATCTGTGGACCGCAACGCCCTTCTGAATGTCCAGCAAGTTCTCCCCAGGGCGCATGGCTCTATTCACATCTGGTGCACAGTGCATTCCAGGGTGATGAATCACAGGCACACCTTGGGAGTGAGCACAGAACCCAAGGGTCAAATCGTTGAAGGCCAGCAATGGACAATCTCCCAGAAGTCTGGAAGCCAAGACATCATAAGCTCCAGCGGAAAGCAACATGCCAGCACCTCCA…	skav	GO:0003674,GO:0003824,GO:0005575,GO:0008150,GO:0008152,GO:0016020,GO:0016740,GO:0016757	yes	CAAGTTCTCTCCAGGCCGCATGG	Putative uncharacterized protein (Fragment) OS=Daphnia pulex GN=DAPPUDRAFT_61357 PE=4 SV=1
Smic32151	Smic32151_gR2258r	0	Smic_oneseq:608006259-608006281	100	0.309303	ACCGACCAAAAGAACCGGCGAGAGTCCAAAGGATCCGTCTCAGTTTCCTCCTCCCCCTGCGGGGNNNNNNNNNNNNNNNNNNNNNNNNNNNNNNNNNNNNNNNNNNNNTGGCCCTTTAAGACCTCCAAGGTGTTGATCATGTCCAGGAAGCTCTGGAAGCCGATAAGCCGATGCACTGCCACACTCTTTTGGATGTCCAACAAGTTCTCTCCAGGCCGCATGGCCCTGTTCACGTCTGGGGCGCAATGCATGCCCGGATGGTGGACCAGTGGTACCCCACGGGAATGCGCGCAGAAGCCGATCGTTAGATCATTAAAAGCTAGGAGCGGGCACTCAGGGCCCAGCAAGCGTGAGGCCAGGACATCATAGGCCGCAGCAGAGAGCAGCATGCCAGCTCCG…	smic	GO:0003674,GO:0003824,GO:0005575,GO:0008150,GO:0008152,GO:0016020,GO:0016740,GO:0016757	yes	CAAGTTCTCTCCAGGCCGCATGG	Putative uncharacterized protein (Fragment) OS=Daphnia pulex GN=DAPPUDRAFT_61357 PE=4 SV=1
Smic32361	Smic32361_gR1079r	0	Smic_oneseq:610774329-610774351	100	0.009377	TATAGCACTCGATCACAACAACCTGGGCAATCTGCGACCTCTTTGATGCGACTGAGCAAGCCAGCTAATCTTCCCATCAAGGCTTCTGTCTCCTCTGCTAAGCCTGGCCTGTCCAGCTTCAGGTCGTCTTGTGTCAACTCCTGCAGGTCTACAATGCTGCCTCTATCAACAATGCCTCGAGCAAGCATCCCGATATTGCCCAGCTGCATCTCTGCAAATTTGGAACTAAGCGTGGCCCCCCAAACGTCGCCAGCATCACGCTCATTGGCCGTGGAACATTCGACGCCCATTCCCGGATTCGGCATCGCTTCATCGTCCATTCGCGGCATTGTGCACGAGACAGGGACCCGGACTACAAGTTTGAGGTCCGCAAGTTGATATTCCAGCACCCTGTAATGC…	smic	GO:0000166,GO:0000902,GO:0000904,GO:0001882,GO:0001883,GO:0003006,GO:0003674,GO:0003824,GO:0005488,GO:0005524,GO:0005575,GO:0005829,GO:0006629,GO:0006644,GO:0006650,GO:0006793,GO:0006796,GO:0008150,GO:0008152,GO:0009653,GO:0009664,GO:0009826,GO:0009827,GO:0009846,GO:0009860,GO:0009932,GO:0009987,GO:0016020,GO:0016043,GO:0016049,GO:0016301,GO:0016307,GO:0016308,GO:0016310,GO:0016324,GO:0016740,GO:…	yes	CAGCTGCATCTCTGCAAATTTGG	Phosphatidylinositol 4-phosphate 5-kinase 5 OS=Arabidopsis thaliana GN=PIP5K5 PE=2 SV=1
Smic32361	Smic32361_gR1079r	3	Kawagutii_onechromo:898328673-898328695	0.7	0.0391269	TAAAGCACTCGACCTACACATCCAGGACAATCTGCCACATCTTTGATGCGCTGCAGCAACCCTGCGATCCGCCCAGTCAATGCCTCAGCCTCCTCCTCGAGAGAATCTTTGTCGAGTTTCAAGTCCTCTTGCGTGATCTCTTGCACATCAATGAGGAAACCTTTGTCCACAATGCCACGCACAAGCATCCCGACATTACCAAGCTTCATCTCCGCAAATTTGGATGCCAAGTTCTGCCCCCAAAGGTCCCCAGCATCTCTTTCATTAGCAGTCGAACATTCAACTGCCATGCCTGGGTTCGACATGCAGTCATCATCGATTGTTGGCATGGTGCATGTGTGCGGGGCCCGAACGAGAACTTTGAGGTCACCAAGTGAATACGACAGAATACGGTAGTGG…	skav	GO:0000166,GO:0000902,GO:0000904,GO:0001882,GO:0001883,GO:0003006,GO:0003674,GO:0003824,GO:0005488,GO:0005524,GO:0005575,GO:0005829,GO:0006629,GO:0006644,GO:0006650,GO:0006793,GO:0006796,GO:0008150,GO:0008152,GO:0009653,GO:0009664,GO:0009826,GO:0009827,GO:0009846,GO:0009860,GO:0009932,GO:0009987,GO:0016020,GO:0016043,GO:0016049,GO:0016301,GO:0016307,GO:0016308,GO:0016310,GO:0016324,GO:0016740,GO:…	yes	CAGCTGCATCTCTGCAAATTTGG	Phosphatidylinositol 4-phosphate 5-kinase 5 OS=Arabidopsis thaliana GN=PIP5K5 PE=2 SV=1
Smic32361	Smic32361_gR1079r	4	symB_minutum_onechromo:520292210-520292232	0.8	0.0112377	TAGAGAATGCGATCCACACAGCCAGGACATTCAGCAACATCTTTGACACGCTTGAGGAGGCCTGCAACTCTTCCTATCAAAGAATCAGCCTCTTCCTCTACGGAAGCTCTGTCTAGTTTGAGGTCATCTTGTGTAAGTTCTTGCACATCGATGAGGGAACCTTTGTCCACAATACCTCGCACAAGCATTCCGACGTTGCCAAGTCTCATCTCTGCAAATTTGGATGCCAAGTTCTGGCCCCAAAGGTCTCCTGCATCTCTTTCATTCGCAGTCGAGCATTCAACTGCCATACCGGGGTTTGGCATGCAGCTATCATCAATGGCGGGCATGGTGCATGCCACTGGCGTCCGCACCAAAACATTGAGGTCGCCCAGTGTATAGGACAAAATACGGTAGTGG…	smin	GO:0000166,GO:0000902,GO:0000904,GO:0001882,GO:0001883,GO:0003006,GO:0003674,GO:0003824,GO:0005488,GO:0005524,GO:0005575,GO:0005829,GO:0006629,GO:0006644,GO:0006650,GO:0006793,GO:0006796,GO:0008150,GO:0008152,GO:0009653,GO:0009664,GO:0009826,GO:0009827,GO:0009846,GO:0009860,GO:0009932,GO:0009987,GO:0016020,GO:0016043,GO:0016049,GO:0016301,GO:0016307,GO:0016308,GO:0016310,GO:0016324,GO:0016740,GO:…	yes	CAGCTGCATCTCTGCAAATTTGG	Phosphatidylinositol 4-phosphate 5-kinase 5 OS=Arabidopsis thaliana GN=PIP5K5 PE=2 SV=1
Smic32404	Smic32404_gR6371f	2	Kawagutii_onechromo:398740740-398740762	3.9	0.556092	AGCTGCCGGTGCCGCCACCACCTTCCACTCCGGCACCTAAGCCTTATGTGGCACCCAAACTTCCGAAGGATCCACCTCCCCCGATGCCTGAGAACAAATACCCTTGGCAGGAGAAGATCTTTTTGGACAGCATTTTGCCCAAAGGTTTGTATGGCTCAAACGTCTTGAGTCGTGTCATTGGCCGCGGTGGAATGCACCATCGGCGCATGGAAAGTGAGAGCGGTGCCCGTGTCTTCTTCCGCGGTTTGGGTGTCAGTGGGAGGGACATGGAGCTGACAGATTCAACAGACTGCCGGCTACACATCTCTGTGAAGGGAGAGGTCCCCCAGCAAGGGAAGTCCGTGCGGAGGATCATCAAGGAGATCGTGGCGGAGTTGGACACCGAAGTGGAGAAAGGTG…	skav	GO:0003674,GO:0003676,GO:0003723,GO:0005488,GO:0005575,GO:0005634,GO:0043226,GO:0043227,GO:0043229,GO:0043231,GO:0044424,GO:0044464,GO:0097159,GO:1901363	yes	CGCCGCATGGAGAGTGAGAGCGG	Putative uncharacterized protein OS=Perkinsus marinus (strain ATCC 50983 / TXsc) GN=Pmar_PMAR013481 PE=4 SV=1
Smic32404	Smic32404_gR6371f	1	symB_minutum_onechromo:545364951-545364973	19.6	0.180194	AACTTCCGGTACCACCACCTCCATCCACACCAGCCCCTAAACCCTATGTGGCACCGAAACTGCCCAAAGATCCACCTCCACCAATGCCAGAAAACAAATATCCATGGCAGGAGAAGATCTTTTTGGACAACATTTTGTCCAAAGGTTTGTATGGTTCCAATGTTTTGAGTCGTGTCATTGGTAGAGGTGGTATGCATCACCGCCGCATGGAGAGTGAAAGTGGTGCACGTGTTTTCTTCCGTGGCTTGGGTGTTAGTGGAAGAGATTTGGATTTGTTGGATCCAACGGATTGTCGATTACACATCTCAGTGAAGGGAGAGGTACCACAACAAGGGAAATCCGTGAGGAGAATCATCAAAGAAATTGTCTCAGAATTGGATACTGAGCTCACGGAAAAGG…	smin	GO:0003674,GO:0003676,GO:0003723,GO:0005488,GO:0005575,GO:0005634,GO:0043226,GO:0043227,GO:0043229,GO:0043231,GO:0044424,GO:0044464,GO:0097159,GO:1901363	yes	CGCCGCATGGAGAGTGAGAGCGG	Putative uncharacterized protein OS=Perkinsus marinus (strain ATCC 50983 / TXsc) GN=Pmar_PMAR013481 PE=4 SV=1
Smic32404	Smic32404_gR6371f	0	Smic_oneseq:611275973-611275995	100	0.169772	AGCTGCCCATCCCTCCTCCGCCCTCGACGCCGGCGCCAAAGCCCTATGTGGCTCCGAAGCTTCCAAAGGATGCACCACCCCCGCTTCCTGAAAACAAGTATCCGTGGCAGGAGAAGATTTTCTTGGACACGCTCCTCTCCAAGGGACTCTACGGCTCCAATGTGCTCAGCCGTGTCATCGGGAGAGGTGGTATGCACCACCGCCGCATGGAGAGTGAGAGCGGGGCGCGCGTCTTCTTCCGCGGCCTTGGTGTCAGCGGTCGGGATATGGATCTCACAGATCCTACCGACTGTCGGCTTCACATCTCAGTCAAAGGCGAGGTGCCGCAGCAAGGCAAGTCTGTGAGACGGATCATCAAGGAGATCGTAGCTGAGCTCGATGCAGAGCTCTCGGAGAGAG…	smic	GO:0003674,GO:0003676,GO:0003723,GO:0005488,GO:0005575,GO:0005634,GO:0043226,GO:0043227,GO:0043229,GO:0043231,GO:0044424,GO:0044464,GO:0097159,GO:1901363	yes	CGCCGCATGGAGAGTGAGAGCGG	Putative uncharacterized protein OS=Perkinsus marinus (strain ATCC 50983 / TXsc) GN=Pmar_PMAR013481 PE=4 SV=1
Smic32412	Smic32412_gR1928r	3	Kawagutii_onechromo:415805495-415805517	1.1	0.0205086	GACGCCGGCACAGCTCCCACTTTGGCTTCTGCTTCCACCGTGTTGGCCACGTCAGAGACAGCTCCAAGCACCTTAGCTTGAGATGCTTCTTTGGCTTTCTCTCCGCGGGCGATGGATTCCAAGAACTCTCGGTTTTCTTCCTCCTTCAGGGGATCGTTTTCGAAGTAATAGACCTGCGCATCCGCATGCCTCGCACGACCTGCTCCCTGGACATGGCTCTTGGCGCTGCTGAAGGAATCGTAGCGAATGACATAGCGACAGCTTGGGACATCCAAGCCCTCCTCCAACGAAGATGTGGCCACCAGGACTTGGGTCTCGTCTCTGAAGGAAGCCAAGTTAGATTGCCTTATTGGACCATCCATGCCCTGCACTCCCGCCACATGCAAAGCCAACACGCCC…	skav	GO:0006810,GO:0008150,GO:0008152,GO:0009056,GO:0009404,GO:0009407,GO:0009987,GO:0016192,GO:0019748,GO:0044237,GO:0044248,GO:0044699,GO:0044710,GO:0044712,GO:0044763,GO:0044765,GO:0046907,GO:0048193,GO:0051234,GO:0051649,GO:0090487,GO:1902582	yes	GGCTCCCTGAACGTGGCTCTTGG	Ubiquitin-fold modifier-conjugating enzyme 1 OS=Arabidopsis thaliana GN=At1g27530 PE=2 SV=1
Smic32412	Smic32412_gR1928r	2	symB_minutum_onechromo:503806230-503806252	2	0.0171321	AAACTCTCTGTGCTCAAGTTTGAAGTGTCATGNNNNNNNNNNNNNNNNNNNNNNNNNNGGTCATTCTGGACTTCAGATTCTCTGTCCCTATCTCCTACAGAACGACGTGCAATAGCTTCCAAGAACTCTCGGGTTCCTTCTTCCAAAGAAGGGTCGTTCTCGAAATAATACACTTGCGCTTGAGGATGTCTTGCCCGACCGGCTCCCTGTACATGGCTCTTGGCGCTGTTGAAGGAATCATAGCGGATGACATAACGGCAAGAAGGTACGTCTAGGCCTTCCTCCAAAGATGATGTCGCCACCAAGAGCTGACTGTCGATGCCGTTCCCTTTGAAAGAAGCAAGATTTGATTGCCGAGTTTGCCCATCCATTCCTTGAACTCCAGCTACATGCAAAGCT…	smin	GO:0006810,GO:0008150,GO:0008152,GO:0009056,GO:0009404,GO:0009407,GO:0009987,GO:0016192,GO:0019748,GO:0044237,GO:0044248,GO:0044699,GO:0044710,GO:0044712,GO:0044763,GO:0044765,GO:0046907,GO:0048193,GO:0051234,GO:0051649,GO:0090487,GO:1902582	yes	GGCTCCCTGAACGTGGCTCTTGG	Ubiquitin-fold modifier-conjugating enzyme 1 OS=Arabidopsis thaliana GN=At1g27530 PE=2 SV=1
Smic32412	Smic32412_gR1928r	0	Smic_oneseq:611338916-611338938	100	0.00845518	GCGCCTTCCTCTTCGCCCTCAGCGCCACTTGGAAGAGCGGAAAAAGCCGGAACCTCCGGCCTTTGCGCCTCGGAGCAGGCCATGATCATGGTGGGGGCTTCCCGGCTCAGGGCATCTTCGATGCGGCGCCGGCGGTCTTCCTCCACTTTTGGGTCGTTGTCGAAGTAGAAAATCTCGGCTTCCCCATGTCGCGCACGGCCGGCTCCCTGAACGTGGCTCTTGGCACTGCTGAAGAAGTCATAACGCACCACATAGCGGCAGTCTGGCACATCCAAACCTTCCTCCAGCGATGTGGTGGCCACCAAGACTCGGCATGTGGTGCGGAACCGCTGCAGATTCCACTGTCGAAGACCCTCCTCCATGCCCTGGACACCACAAACCTCGCCAAGCTATTAGTTT…	smic	GO:0006810,GO:0008150,GO:0008152,GO:0009056,GO:0009404,GO:0009407,GO:0009987,GO:0016192,GO:0019748,GO:0044237,GO:0044248,GO:0044699,GO:0044710,GO:0044712,GO:0044763,GO:0044765,GO:0046907,GO:0048193,GO:0051234,GO:0051649,GO:0090487,GO:1902582	yes	GGCTCCCTGAACGTGGCTCTTGG	Ubiquitin-fold modifier-conjugating enzyme 1 OS=Arabidopsis thaliana GN=At1g27530 PE=2 SV=1
Smic32493	Smic32493_gR626f	0	symB_minutum_onechromo:481675417-481675439	100	0.478518	CTTTCACCTTTGAGAAGTTCATGTCAAGCAGACCACATCAAGATATGTCAAGAGTAAAGATGATGGGATCTTCCCTTCTAGGTCTCTATATCCTTGGGAAGGGGAAGACTTCCTTGGTCCAGATGGAAGGCCACTGATTCGTCTGAAACCAACCCTGTTTTGATTGACTGATCCATAAGACCCAAGCTCATGGTGTCAGGTGGATGATGAACATTTGGCAGGGCCGTTTTCCTGTTCAAAATCTGGCAGAAGATGGATACCATGGCATTAGCCCAGTCAAGGCCAGATGCATGATGATTTGTGACATATGATGTAAGCCACTCCTAAGATGATGGATGATCACAGCATTTGCAAGTTGAACTGGAGGCGTTTCCAGCCAATTCCTATGGACTTTTTTCC…	smin	GO:0003674,GO:0005488,GO:0005515,GO:0005575,GO:0005783,GO:0005788,GO:0031974,GO:0042802,GO:0042803,GO:0043167,GO:0043169,GO:0043226,GO:0043227,GO:0043229,GO:0043231,GO:0043233,GO:0044422,GO:0044424,GO:0044432,GO:0044444,GO:0044446,GO:0044464,GO:0046872,GO:0046983,GO:0070013	yes	TGGATGATGAACATTTGGCAGGG	Sulfatase-modifying factor 2 OS=Bos taurus GN=SUMF2 PE=2 SV=1
Smic32493	Smic32493_gR626f	0	Smic_oneseq:612710629-612710651	100	0.315399	GCTGCTCGAGGGAAGAGAAAGGAGCTGGTACCTTATACTATGCTCGTTCGTACGTGTACACAGCAAGCAGGCAAACATGTCGAGCTAATGCGCAAGGTCTCTCTACCCATGGGAGGGGAGCTCAGACATAAGCACAAGCGGAAGGCGGGAGATGCAGGCAGTAAGTAAATTCCGGAAGTAGCTCACAAGAAATGATCAGGTGGATGATGAACATTTGGCAGGGGCGCTTTCCGCTTGAGAATTTGCTGGAGGTGCCCGCTGACACAGAAGAGCATGGGTTGAAAACGGTAGGCGTGCGCTACTCGCTGGGAGCTACACCAAGCCTCTTTTTCAATAGTGCATGCAAACCTTTATGACAGGATGGCTACCATGGCATTAGCCCTGTCAAGGCCCTGCCTG…	smic	GO:0003674,GO:0005488,GO:0005515,GO:0005575,GO:0005783,GO:0005788,GO:0031974,GO:0042802,GO:0042803,GO:0043167,GO:0043169,GO:0043226,GO:0043227,GO:0043229,GO:0043231,GO:0043233,GO:0044422,GO:0044424,GO:0044432,GO:0044444,GO:0044446,GO:0044464,GO:0046872,GO:0046983,GO:0070013	yes	TGGATGATGAACATTTGGCAGGG	Sulfatase-modifying factor 2 OS=Bos taurus GN=SUMF2 PE=2 SV=1
Smic32493	Smic32493_gR626f	1	Kawagutii_onechromo:500334916-500334938	100	0.10143	AAGGCCGCGGCTCCTCGCTGAAGGATCGATGGAAGGACTACCCTGTAGTCCACATCAGCTGGAATGATGCCACAGCTTTCTGCAAGTGGGCGGGGAAGAGGTTGCCCACGGAGGCCGAATGGGAGAACGCTGCCCGCGGAAAGAACAAGGAGTCATTGTACCCCTGGGAAGGGAAAGACTTCTTGGATTCAGATGGCAGATGGAGGATGAACATTTGGCAAGGGAACTTCCCGTCTGAAAACTTGGAGGAGGATGGATACCACAGCATTAGCCCTGTGAAAGCCTTTGCGGCGAATTCCTACGGCATTTTCTCTACGGTTGGCAATGTTTGGGAGTGGACGTCAGATCCCTTTCCTGCAGGGCCGAATGAGGAGGAGAAGTGGGTGCTGAAAGGAGGTT…	skav	GO:0003674,GO:0005488,GO:0005515,GO:0005575,GO:0005783,GO:0005788,GO:0031974,GO:0042802,GO:0042803,GO:0043167,GO:0043169,GO:0043226,GO:0043227,GO:0043229,GO:0043231,GO:0043233,GO:0044422,GO:0044424,GO:0044432,GO:0044444,GO:0044446,GO:0044464,GO:0046872,GO:0046983,GO:0070013	yes	TGGATGATGAACATTTGGCAGGG	Sulfatase-modifying factor 2 OS=Bos taurus GN=SUMF2 PE=2 SV=1
Smic32508	Smic32508_gR689f	2	Kawagutii_onechromo:170632901-170632923	2.1	0.199033	TATTTCAGATCATTCCCGTGGAGGTGTAAGCGTCTCGAGTCATTTCTGCAATTGTTTATATATCGCCTTTTTGTTGTGAAATTGCTGAGGAGAGGAAACGTCGCAGAGGTACAGGAATTTGCTGCTTCTCTGTTGTTTGTTTCACTTCTTAAGCTTTTTCCCCGTAGGCAACTCACATGGGTTGGCAGATCATATCTGCCGAGCACCCTTTGAAGATGTCAGGCCGTGTGTTCTACCAAGACTACCACACATGTGTTGCAAAGGCTGAAGATTTACCTCAGTTTCTGGACTTCGATTTCTTCAGGCAATTCTTTCTTTGAGATCAGAATTCTGAATAATCCTGACCCGCTTTGGCCTCAGACTTTGAATCTTTGAAGCTGCTCACACCAGTTGAAGCTC…	skav	GO:0006461,GO:0008150,GO:0016043,GO:0022607,GO:0043933,GO:0051259,GO:0051260,GO:0065003,GO:0071822,GO:0071840	yes	GAGCATCCCTTGAAGATGTCAGG	Uncharacterized protein OS=Thalassiosira oceanica GN=THAOC_12324 PE=4 SV=1
Smic32508	Smic32508_gR689f	3	symB_minutum_onechromo:484026005-484026027	0.7	0.14221	GCTTTTGTAGTTTTAGCATGGAATAGCAGTATTTGGCATATTTGTGCATCATGCTTGTAGACTTCGAACCATTTTTTCCTAGGAGAGGAAACACAGCGGAGGCATGGAAAGCCCAGCAACAATGGCAACTTTTCGATAGTTGCTCTTGCAGAAGACTTGCGCGCCAGGCCACCCACATGGGTTGGCAGGTCGTATCAGCTGAGCATCCTCTCAAGATGTCAGGCCTTGATACGTTAAGCCGTGCTGCAGTAAGTGCACCATTGGATCCTTTTCTTAGAATCTCCAAGAAGCAAGTATGTGCGGCTCTGAGCGAGGTAATTCGTTCTTTGAGATCAGAATTCTTAGAAACCCAGATCCGACCGGGCCTTACATGATTGAATGCTCTCAGTTTTGAGAGGC…	smin	GO:0006461,GO:0008150,GO:0016043,GO:0022607,GO:0043933,GO:0051259,GO:0051260,GO:0065003,GO:0071822,GO:0071840	yes	GAGCATCCCTTGAAGATGTCAGG	Uncharacterized protein OS=Thalassiosira oceanica GN=THAOC_12324 PE=4 SV=1
Smic32508	Smic32508_gR689f	0	Smic_oneseq:612868252-612868274	100	0.144464	CAGAGCCCAACTTGCCGACAGCGAGGCGAGGCAACGTTGTGGAGGCGACGCCAGGATATGAGATATGCGTTTATTTTGCAATTTGTTCCGTGCAGCTTGTTCCTTGCAGCTGCGGTCTTCGCCAAGAGCAAAGCAGCAAAGCATGCAGTTGCGCACGCATGTCGCAGGCAACTCACGCCGGTTGGCAAGTCATCTCAGCCGAGCATCCCTTGAAGATGTCAGGCCAGGTGGGCCAGGCCGACAGTGCTGTTCCTGTCAAAATGATGGGCCTGGGACAGGCAACTCCTTTTTCGAGGTGAGGATCCTCAAAAACCCTGATCCGCCGCACACTCAAAGCGGAAAGACTCGAGCTGCGGCGAGAAGCAGCCTAAGCCTTCTCTACAAGAGAACTTACACGCC…	smic	GO:0006461,GO:0008150,GO:0016043,GO:0022607,GO:0043933,GO:0051259,GO:0051260,GO:0065003,GO:0071822,GO:0071840	yes	GAGCATCCCTTGAAGATGTCAGG	Uncharacterized protein OS=Thalassiosira oceanica GN=THAOC_12324 PE=4 SV=1
Smic32512	Smic32512_gR920f	1	Kawagutii_onechromo:170665549-170665571	19.6	0.66929	TTGGACCAGCCAAGATGAGATTGAATTATGCAAATATCAACACTGCTTGGATCACTACGCCTTTCTTTTACGGAATTCTGAAGCGGTGGAAGGATGTTCCGAAAGCTCCGGTGGTGCTGGCAACGTTGACCATATCCTACCAGGTGGCCATGGGAATCATGGGTCCTATTACTGGTGCCTCCGACTTGAAACTCTATGATCCATCGTGCATCTTTCAGCACGGAGTTGTTGACATCGGCTTTGGAATTGCTTATGCAGTGTCAATTGTGTGCGGCGTCTTTAGACCCAAAGTCCCAAGACCAGTTTGGGATTGAACATATCGCACACAGCGGACCGTCAAGTTTCAGTGCTTTTTCACCATTTGACTACATCGCCGGTTTCTAAAAGACCTTGATTTGG…	skav		yes	CCATCGTGCATCTTTCAACACGG
Smic32512	Smic32512_gR920f	1	symB_minutum_onechromo:484004271-484004293	19.6	0.478836	TAGGGCCGGCGAAGATGCGGCTGAATTATGCAAACATCAACACTGCTTGCATCACTACGCCCTTTTTTTACGGAATTCTCAAACGATGGAAGGATGTTCCTAAGGCCCCGGTGGTGCTGGCAACCCTTACAATCAGTTATCAGGTTGCCATGGGAATCATGGGTCCTATTACAGGTGCATCAAATTTGAAGCTCTATGACCCATCGTGCATCTTTCAGCACGGGGTCGTTGACATTGGTTTTGGAATCGCTTATGCGGTATCCATCGTTTGTGGTGTTTTCAGGCCGAAAGTCCCAAGACCAGCTTGGGATTGAGAATGTCCAAGAGACTATCTATGAATGCTTTCAAAATCATCGTCTATCCGGGCAGGCTTTCTTGTTTGACCGTTCTTGAAAAGTT…	smin		yes	CCATCGTGCATCTTTCAACACGG
Smic32512	Smic32512_gR920f	0	Smic_oneseq:612896141-612896163	100	0.676582	TGGGCCCGGCGAAGATGAGGTTGAATTATGCAAACATCAACACGGCATGCATTACATCCCCGTTCTTCTACGGCATCCTCAAGCGATGGAATGATGTTCCCAAAAGCCCGGTGATCCTCGCCACATTGACCATAAGCTACCAAGTTGCGATGGGCATCATGGGTCCCATCACAGGAGCTTCGGATCTAAAGCTGTATGATCCATCGTGCATCTTTCAACACGGTGTGGTGGACATCGGCTTTGGGATCGCTTATGCGGTGTCGATCATTTGTGGCGTTTTCAAGCCCGGTGTTCCACGACCTGCATGGGACTGAGAGCAGGCCAGGTAGCGGAAGGCAAGCACCGGAGGCGCACGGTGCTTCGGAGAAAAGAGCTCAAACCACGGCTGTTCAAGGTGTC…	smic		yes	CCATCGTGCATCTTTCAACACGG
Smic32586	Smic32586_gR440f	1	symB_minutum_onechromo:402615901-402615923	60.5	0.606725	TCCTAAACTCCCATTACGATGTGGTTCCAGCCATGGAAGAATTCTGGAACGTGGACCCTTGGTCTGCTGAAATTGTGGATGGAAAGATTTATGGTCGTGGGACTCAAGACATGAAGTCCGTGTGCGTTCAGTATCTTCTTGCAATCGATCGGCTGAGATTGAAGGGCTTCACGCCCCAGCGTACGATCCATTTGAGTTTTGTGCCAGATGAAGAGATTGGAGGAGTGGATGGTATGGGAAAACTGTTGCAAGCTCCAGAGTTTGCTGCCCTGGGGACTATTGGCCTTGCCTTGGATGAAGGTTTGGCCAACCCAGGCGATGCCTTCACAGTTTTCTATGGAGAGCGCACTCCATGGTGGATTCTTGTCCGTGCAACAGGCCCTACAGGTCACGGATCTC…	smin	GO:0003674,GO:0003824,GO:0004046,GO:0005488,GO:0005575,GO:0005737,GO:0006082,GO:0006508,GO:0006520,GO:0006807,GO:0008150,GO:0008152,GO:0008233,GO:0008237,GO:0009987,GO:0016787,GO:0016810,GO:0016811,GO:0019538,GO:0019752,GO:0043167,GO:0043169,GO:0043170,GO:0043436,GO:0044237,GO:0044238,GO:0044281,GO:0044424,GO:0044464,GO:0044699,GO:0044710,GO:0044763,GO:0046872,GO:0070011,GO:0071704,GO:1901564	yes	GTGCCGGATGAAGAGATTGGTGG	Aminoacylase-1 OS=Mus musculus GN=Acy1 PE=1 SV=1
Smic32586	Smic32586_gR440f	2	Kawagutii_onechromo:676353889-676353911	2.2	0.492088	TGCTGAATTCCCACTATGATGTGGTTCCTGCCATTCAAGAGTCTTGGACTGTAGACCCCTGGGCAGCTGAGATCATCGACGGCAAGATCTATGGTCGTGGCACTCAGGACATGAAGTCCGTGTGTGTTCAGTACCTTCTGGCGATTGAACGCTTGAAGAAAAAGGCCTTCACACCGCAACGCACTGTGCATTTGAGCTTCGTGCCTGATGAAGAGACTGGTGGAGTGGATGGCATGGGAAAACTACTCCAAACGCCGGAATTTGCTGCACTGGGAACTCTAGGCCTTGCACTGGATGAAGGTTTAGCGAACCCCGGCGATGCCTTCACGGTTTTCTACGGAGAGCGCATTCCGTGGTGGGTTCTCGTTCGAGCTTCTGGTCCCACGGGCCATGGATCTC…	skav	GO:0003674,GO:0003824,GO:0004046,GO:0005488,GO:0005575,GO:0005737,GO:0006082,GO:0006508,GO:0006520,GO:0006807,GO:0008150,GO:0008152,GO:0008233,GO:0008237,GO:0009987,GO:0016787,GO:0016810,GO:0016811,GO:0019538,GO:0019752,GO:0043167,GO:0043169,GO:0043170,GO:0043436,GO:0044237,GO:0044238,GO:0044281,GO:0044424,GO:0044464,GO:0044699,GO:0044710,GO:0044763,GO:0046872,GO:0070011,GO:0071704,GO:1901564	yes	GTGCCGGATGAAGAGATTGGTGG	Aminoacylase-1 OS=Mus musculus GN=Acy1 PE=1 SV=1
Smic32586	Smic32586_gR440f	0	Smic_oneseq:614014117-614014139	100	0.469448	TTTTCGCGATCGAACGATTGCGAAAGAGAGGCGCGGGGCGGGGGGCGGGGGGGTTTGGAGGGGCGAGGATTTTGCTGGCATTTTGGGGTCGAGATGTGCCGTCCAACTGATACGGTCGCCTACTCTTGGCAATGCCCAACGTGATGAATAGTTGGAGCATTGCAGGATTTGTCCCTCTCCGGACCATTCATTTGAGCTTCGTGCCGGATGAAGAGATTGGTGGCGTGGAGGGTATGGGCGAGCTCTTGAAGACACCCGAATTTTGTCTACACTTGAAGGATGCTTGCGCGTTTGCATGTGTGGACAGTCGGGCAAGGAACTCTTCAGCTCAAATTGTGCAGTGAAACCTTGGCAAGTTGACAGTTGAGCACCTGCCCAGGAATTCAATGCTCTGGGCGA…	smic	GO:0003674,GO:0003824,GO:0004046,GO:0005488,GO:0005575,GO:0005737,GO:0006082,GO:0006508,GO:0006520,GO:0006807,GO:0008150,GO:0008152,GO:0008233,GO:0008237,GO:0009987,GO:0016787,GO:0016810,GO:0016811,GO:0019538,GO:0019752,GO:0043167,GO:0043169,GO:0043170,GO:0043436,GO:0044237,GO:0044238,GO:0044281,GO:0044424,GO:0044464,GO:0044699,GO:0044710,GO:0044763,GO:0046872,GO:0070011,GO:0071704,GO:1901564	yes	GTGCCGGATGAAGAGATTGGTGG	Aminoacylase-1 OS=Mus musculus GN=Acy1 PE=1 SV=1
Smic32859	Smic32859_gR142f	0	Smic_oneseq:618546041-618546063	100	0.229427	GCGGTGCGAAAGCAAAGCAGCACTGCATTAAATCTCAGCCAAGGTTGCGGGATTCTGGCCATGACCTTTTTCTGCATGTACATCCTTCTCAAGTCCAGCTTCAGCCGTCCGAAGGTGGCGAAGCGACCTGTCAGTCTCGGCAGTGTGTCCGAGAGGCAGGACGAGACGTCGCTTCGGATCCTGCGCGGCGTGATAAAGAAATATTCTGAAAAGAAAGAATGGGGAGTTGTCGGAGTGCGGGAGTCTGAGTCCGATTCAGAGTCAGACGACGAGACGATGGTCCGCTTCATGCGCAGCGAGCGAGACCGTGTGGGCTTGCAGCCTGGGGACCACGTCATCTTCCGGGCAGTCCCCGATCCCCACATGAAGGGATGGCTGCTGGCAGAGACTATCTGGAAG…	smic		yes	ATATTCTGAAAAGAAAGAATGGG
Smic32859	Smic32859_gR142f	3	symB_minutum_onechromo:22148278-22148300	2.5	0.53363	TTCTGCAAAAGCTCAGGTTGTGGCATTTTAGCCCTGACTTACTTTTGTGCCTTCATTGCCTTGAAGTCCAGTCTCACTTCCCCACGGACGCGAAATCTTGACCGTCTGGACCCTGACAACGATGACCCCCGTCACTCCGTGGGAACTTCCACCTGGGCAAAACGAAAGGAAGTGACCATTCTGCGGGGTAGCATCCTAAAGTACTCTGAGAAGAAAGAATGGGGCACCATCTCAGTGCAGGATTCCGACTCGGACTCGGATGTGGAGACGCGGGTGCGCTTTTTGAAAACGGAGCGCGACCGGCTTGGTCTGCAACCGGGGGAAGAGGTGATTTTTCGAGCGGTGAAGGACCAGCAAATGGAAGGTTGGCTTTTGGCAGAAACCATTTGGAAAGCCCCA…	smin		yes	ATATTCTGAAAAGAAAGAATGGG
Smic32859	Smic32859_gR142f	3	Kawagutii_onechromo:58440457-58440479	0.6	0.404534	AGCACGACATGTCGCCCAGGCTGTGGCATTTTGGCCCTGACCTTCTTTTGCGCCTTTGCCGTCCTGAAGTCCAGTCTGAGACGAGATTCCCCGCCTCATGGCAGTGCTGGTACAGAGGTGCAGAATGCGGAGGTGAAGGCCTCGCCCCAGACCTGGGCGAAGCGGAAGGAGGTGACCATCATGAAGGGCGTGGTGCAGAAATATTCCGAGAAGAAAGAGTGGGGCACCATCTCAGTGCATGATTCTGACTCGGAATCGGATGTCGAAACGCGCGTGCGTTTCTTGCGACACGAGCGCGATCGAATCGATCTGAAATCCGGAGACGCGGTGATTTTTCGAGCGGTGAAGGACCAACAACTGCAAGGTTGGCTTCTGGCCGAAACCATTTGGAAAGCCCCG…	skav		yes	ATATTCTGAAAAGAAAGAATGGG
Smic33049	Smic33049_gR639f	1	symB_minutum_onechromo:336707063-336707085	55.5	0.197132	TACACAAAGGGATGCCAGAGTGGTGCGTTTGCGTCTCAGACACGTCGGGTTCATGTATGGTCATGCCATGTTTTGCAAGATTTGCAGTGAGAAGTGTTGAGTTTGATTCCTTGTGCTCCTTTCACTTCCTTTGTCTATAAATCTGAGGCAATGTGCCTTTTGTCATCTTTGTCCTCCGGGTGAGAAAGATAGGCGAAAGAAGGTGAAGCATATCATGGCAAGGCTTGAGAAGACTTCAAACTCGAGATGCCTTTTGCAATGCTATATACTATTTGCATTCCTTTGATTTCTTAATAGATTAGACTATTCGACCAGTTGTAGAATTGTATTTTATTATAGGCTATGTGACTATATGATATTATTTCGCCCTGATAATCTAGTGGGATATCCTTTCTGATA…	smin		yes	AGGTGAAGCACATCATGGCAAGG	hypothetical protein Pmar_PMAR007438 [Perkinsus marinus ATCC 50983] >gi|239880657|gb|EER06721.1| hypothetical protein Pmar_PMAR007438 [Perkinsus marinus ATCC 50983]
Smic33049	Smic33049_gR639f	1	Kawagutii_onechromo:875827679-875827701	14.9	0.334925	CTCAGATAGCCCAAAAAAGCAAACACAGCGTTTCCATTCGCAGTCTGGGTAAACAAAAAATTGCACTTGGAACACTGAAACACTATGATGGAAGCTCAGTCCGCTCTTTGTCACTTCCATTTGCACATGTTCGCGTTTAAAGCTCAGGCAGTGTGCTTTCTGTCATTTGTGCCCTCCGGGCGAGAAAGATCGAAGGAAGAAGGTGAAGCACATTATGGCAAGGCAGGGATGGAGATGGAGGGCATAGGGCTGCACCGCCAGCGATGGATCACGCCTGCGGACCGAAATTAATGCTTTCCTGCCCAGCATCCATATCACTTCATAGGATCCATGGTATGGCTACCTGGTGGTGGGACTTGTTTCAATGTACAGAACCTTGGAGTTCAGAAGCTTTTACGT…	skav		yes	AGGTGAAGCACATCATGGCAAGG	hypothetical protein Pmar_PMAR007438 [Perkinsus marinus ATCC 50983] >gi|239880657|gb|EER06721.1| hypothetical protein Pmar_PMAR007438 [Perkinsus marinus ATCC 50983]
Smic33049	Smic33049_gR639f	0	Smic_oneseq:622100132-622100154	100	0.303822	CTGCACATGAGGAGGGCACCTGCAAGCCCTGCGCTTTCGTCTACACGAAGGGCTGCCAAAGTGGTTTGTGCAGACCTCAGGGGTTGCCCGATCGGCAGAGCAAACATAACGGACCGATGCCCACACATCTGCTTCACAGAACCTGAGGCATTGTGCATTTTGTCACCTTTGTCCACCTGGCGAAAAAGATCGTCGAAAGAAGGTGAAGCACATCATGGCAAGGCTGGGTGGTCGTGCTCACAGGTAAGCCAACTGGCATCACATGATGAGTCCTTGCAGGATCAGACGCAGGGCCAAACCTGGGGCTTGACTGTTCCACTACCAGCTCAGATGGCAAGATGAGCGTCGGCGATTACAGCAACGGTTCCTCAGACAGGAAGTTCTGCCCTTTTCCCAGCA…	smic		yes	AGGTGAAGCACATCATGGCAAGG	hypothetical protein Pmar_PMAR007438 [Perkinsus marinus ATCC 50983] >gi|239880657|gb|EER06721.1| hypothetical protein Pmar_PMAR007438 [Perkinsus marinus ATCC 50983]
Smic33055	Smic33055_gR2209f	0	Smic_oneseq:622144768-622144790	100	0.517272	CAGGCTGTTGTTGTGGTAGACCTGGAGTTTGCTGTAATTAGTGCCGTAAACTTGGGTAGTTAATGCTTGTTTTTCACTTCCTAAAGGCGCGCTTGGAGATCGAGTCGTCGCATGTTGTATAGTCAAGTATAGGCATTCACAAAAAACCTTGACAATGCATGCGTTCTTGACATTGCATGGGGCCTGCCCAAGGTGTTGCAGTTTGAGGACTGGATGAAAGAGGAAAAGACCAGCCTGCAGAAATGCCTCCCTAGCAGAGAGAGGATATTGCGGATGGCAGCTTACAATCGAATCGTGCGGTCGTTCAGATCGAGCCACTTCAATGAGGAGTTGCAAGCTCACAAAATCTGGAGAATCACGAATCTCGCAGAATACTACGATCCACCAGGGTCAGGCCAG…	smic		yes	GTTTGAGGACTGGATGAAAGAGG
Smic33055	Smic33055_gR2209f	1	Kawagutii_onechromo:217536359-217536381	31.5	0.56752	ATCTTCACTCCAGAGACTCCAAGAGTTCCAAGCATGAAATGTAGTGCACTTGTCCCGACTCATCCGACTCATCACCTCTTTAGGAAAGGATTTTTTGAAGAGCTGATGGCAGTTGTGTGTGAACCACATGTCACGTGCCCCAAGACGCAGCTTTTTACCCGTGCCACGCATTCGTTTTCCTTGGCCGGTCAGGTGTTGCAGTTTGAGGACTGGATGAAGGAGGAGAAAGTCAACTTGCAGAAATGCCTGCCAAGCAAAGAAAGAATTCTGCGAATGGCTGCCTACAACAGAATTGTTCGCTCCTTCCGCTCTAGCTATTTCACGGAAGAATTGCAAGCACACAAGATGTGGCGAATCACAAACCTCCTGGAACACTATGATCCAGTAGATGCGCCACGT…	skav		yes	GTTTGAGGACTGGATGAAAGAGG
Smic33055	Smic33055_gR2209f	1	symB_minutum_onechromo:399305125-399305147	31.5	0.651223	TTCGCATTTTTGTAACTAACTGTGATTCACGAGTTTGTCAGGTTAATTCAGGCTTGACATGTCGAAGAAAGTCTCAAATTCTGTCATCTATACATGGCAGGGCTTGCCTGAAATTTCTTTTCCAGGATGATTTTGCGACATGGGTCATGCATGGTAAGTAATTGCAGAGCCTTTCTTGCATGCGCTGGGCAGGTGTTACAGTTTGAGGACTGGATGAAGGAAGAGAAAGTGAACTTGCAGAAATGCCTTCCAAGCAAAGAAAGGATTTTGCGGATGGCTGCTTACAACAGAATAGTTCGCTCTTTCCGGTCCAGCCATTTCACAGAAGAATTGCAAGCACACAAGATGTGGCGAATCACGAACTTGATCGAGCAATACGATCCAGTAGACACAGCACGA…	smin		yes	GTTTGAGGACTGGATGAAAGAGG
Smic33072	Smic33072_gR652r	1	Kawagutii_onechromo:618257003-618257025	61.1	0.408577	TTACAGTTCTGGTTGCTTTGTCCCCAACTCCAGCAACTCGAACTTCCCCATAATCCAAAATACCCTTGATTGCAATGGCAAGCGCAGGCAGAGTCATCGAAGGAACCCATCCTTTCGGTGTGAGCGGCTCAAAGCATATTCCCCCACGCTGAAATACATATCCTCCGCTGAGTTGAGGGTAAACAACCCGGACAAAAGGTGGCTCCATAGGGAAACCATCTGGCAGGATGAGCTCCAAGTCAATCTGTGCATCTAAGCTGTGTTTCTTCAAATCTGCCGCCAATTTTCCATCGGTATTTAGATCTCTGAGCTCTACCCGCCATTTGGACAGGTTTTCCTTGTCCTTGAGGCAAAATTTGTAGCCGCACTGTTCAGCTTCTGCTTGGCCTTCTGGACTCA…	skav	GO:0000166,GO:0001882,GO:0001883,GO:0003674,GO:0003824,GO:0005488,GO:0005524,GO:0005575,GO:0006464,GO:0008150,GO:0008152,GO:0009987,GO:0016567,GO:0016874,GO:0016879,GO:0016881,GO:0017076,GO:0019538,GO:0030554,GO:0032446,GO:0032549,GO:0032550,GO:0032553,GO:0032555,GO:0032559,GO:0035639,GO:0036094,GO:0036211,GO:0043167,GO:0043168,GO:0043170,GO:0043412,GO:0044237,GO:0044238,GO:0044260,GO:0044267,GO:…	yes	GGCTCCATGGGGAAACCATCCGG	Ubiquitin-conjugating enzyme E2Q-like protein CG4502 OS=Drosophila melanogaster GN=CG4502 PE=2 SV=1
Smic33072	Smic33072_gR652r	1	symB_minutum_onechromo:576994571-576994593	61.1	0.193063	TGACAGTTCTAGTTGCTTTGTCCCCCACTCCGGCAACTCGAACTTCCCCGTAATCAAAAATGCCCTTGATTGCAATTGCCAGCGCGGGGAGAGTCATGGACGGAACCCATCCCTTTTGCGTAAGCGGCTCAAAGCAAATTCCACCACGCTCAAAGACGTAGCCTCCACGGAGTTGAGGGTAAACAACCCGAGCAAAGGGTGGCTCCATTGGGAAACCATCTGGTAGAATGAGCTCCAGGTCAATCTGAGCATCTAAACTGTGTTTCTGGAGATCGGCAACCAATTTGCCGTCAGGATTCAAATCCTTCAGCTGAACGAGCCATTTAGACAGATTTTCCTTGTCCTTCAGGCAGAATTTGTAGCCGGATTTTTCTGCTTCTGCTAGTCCTTCAGGACTCA…	smin	GO:0000166,GO:0001882,GO:0001883,GO:0003674,GO:0003824,GO:0005488,GO:0005524,GO:0005575,GO:0006464,GO:0008150,GO:0008152,GO:0009987,GO:0016567,GO:0016874,GO:0016879,GO:0016881,GO:0017076,GO:0019538,GO:0030554,GO:0032446,GO:0032549,GO:0032550,GO:0032553,GO:0032555,GO:0032559,GO:0035639,GO:0036094,GO:0036211,GO:0043167,GO:0043168,GO:0043170,GO:0043412,GO:0044237,GO:0044238,GO:0044260,GO:0044267,GO:…	yes	GGCTCCATGGGGAAACCATCCGG	Ubiquitin-conjugating enzyme E2Q-like protein CG4502 OS=Drosophila melanogaster GN=CG4502 PE=2 SV=1
Smic33072	Smic33072_gR652r	0	Smic_oneseq:622309650-622309672	100	0.259585	CCACAGTTCTGTTGGCTCTGTCCCCAACCCCAGCGATCCGCACGTCCCCGTAATCCAGGATGCCCTTGATGGCAATTGCCAGCGTTGGCAAAGTCATGGAGGGAGCCCAGCCCTTCTGTGTAAGTGGTTCGAAGCAAATACCCCCACGCTCGAACACGAAGCCACCTTTGAGCTGTGGATACACAACGCGAACAAAAGGCGGCTCCATGGGGAAACCATCCGGCAACACCAACTCCAAGTCTATGCTAGCATCTAAGTTGTGCTTTTTCAGGTCCGCTGCGAGCTTGCCGTCTGGGTTGATGTCCCTGAGTTGGACGAACCATCGAGCCAGATTCTCTTTGTCTTTCAAGCAGAAGCGGTAGCCACTTTTCTCTGCTTCGGCAAGCCCTTCAGGACTCA…	smic	GO:0000166,GO:0001882,GO:0001883,GO:0003674,GO:0003824,GO:0005488,GO:0005524,GO:0005575,GO:0006464,GO:0008150,GO:0008152,GO:0009987,GO:0016567,GO:0016874,GO:0016879,GO:0016881,GO:0017076,GO:0019538,GO:0030554,GO:0032446,GO:0032549,GO:0032550,GO:0032553,GO:0032555,GO:0032559,GO:0035639,GO:0036094,GO:0036211,GO:0043167,GO:0043168,GO:0043170,GO:0043412,GO:0044237,GO:0044238,GO:0044260,GO:0044267,GO:…	yes	GGCTCCATGGGGAAACCATCCGG	Ubiquitin-conjugating enzyme E2Q-like protein CG4502 OS=Drosophila melanogaster GN=CG4502 PE=2 SV=1
Smic33085	Smic33085_gR106f	3	Kawagutii_onechromo:879914673-879914695	0.6	0.641409	GGCTCGGGGTCAGCCCATCTCTAACGGCCTTCTCGTGCACATATGTGCCCACACTTCATGTTTAAGTTTAAATCATTTTATATTTGTCTATGCACTATACACGACACTTCACTTCCGCCGGGTAGCACTTGGCCTTCTGCTGCTGTTCAGGGCATTGGCCACACGGTGACCTGCGAGTTGAAAACAGGGGAGATGTACAGAGGCCACTTGATGAATTGCGAGGACTGATGGTTGAATGTAGTCGGTCTGCATGGTCATCAGACTAACAGCACTTACTCAAATTTTGCAAATCACTACAAAAGGAGTCAAGCATGGGTTTGCGCCATTTTGATGTACAATCTAGTGCATGATTCATATGCTTCGAGATACCAATGGCCAGACTGATCCACATAGAATACG…	skav	GO:0000387,GO:0003674,GO:0003676,GO:0003723,GO:0005488,GO:0005575,GO:0005634,GO:0005685,GO:0005687,GO:0005737,GO:0005829,GO:0006139,GO:0006396,GO:0006397,GO:0006725,GO:0006807,GO:0008150,GO:0008152,GO:0008380,GO:0009987,GO:0016043,GO:0016070,GO:0016071,GO:0022607,GO:0022618,GO:0030529,GO:0030532,GO:0032991,GO:0034622,GO:0034641,GO:0034708,GO:0034709,GO:0034715,GO:0034719,GO:0043170,GO:0043226,GO:…	yes	CGGTCACTTGATGAACTGCGAGG	Small nuclear ribonucleoprotein Sm D3 OS=Xenopus laevis GN=snrpd3 PE=2 SV=1
Smic33085	Smic33085_gR106f	3	symB_minutum_onechromo:457348647-457348669	1.7	0.765411	TAATTTGAAATTATATGTATATGATATGTATTGCTCTGTATTACATCTAGCTGTACTACATACATCTATATTGGAGGATGAATTTTGGGGTTTTCAGTCTTACTGACATCTCCCAACCCACAGTTACGGTTTCGAAACGAAGATGCCAAGGGCATCGGCCACACGGTGACCTGCGAGTTGAAGACGGGTGAGATGTACAGAGGCCATTTGATGAACTGCGAGGCTGGGATCACCCCATGGCTGGGCCAGCCAGGGAAGTTGCAGATTCGTTGGGGATTTTTGGGTCAGAAGCTGAATCCTGAGTGTTTTCACGGTATCCGAAACATTCATGAAACTTGTGAAACTCAAAGTGTGGAAGTTGTTGTTGAAACACTATCTGAGTGGCATCTGAATTAATGA…	smin	GO:0000387,GO:0003674,GO:0003676,GO:0003723,GO:0005488,GO:0005575,GO:0005634,GO:0005685,GO:0005687,GO:0005737,GO:0005829,GO:0006139,GO:0006396,GO:0006397,GO:0006725,GO:0006807,GO:0008150,GO:0008152,GO:0008380,GO:0009987,GO:0016043,GO:0016070,GO:0016071,GO:0022607,GO:0022618,GO:0030529,GO:0030532,GO:0032991,GO:0034622,GO:0034641,GO:0034708,GO:0034709,GO:0034715,GO:0034719,GO:0043170,GO:0043226,GO:…	yes	CGGTCACTTGATGAACTGCGAGG	Small nuclear ribonucleoprotein Sm D3 OS=Xenopus laevis GN=snrpd3 PE=2 SV=1
Smic33085	Smic33085_gR106f	0	Smic_oneseq:622458154-622458176	100	0.761263	AGATGCGCACTGGAACAGCTGCAGAGGTCAAGCTCCTGCACGAGGGCATTGGCCACACGGTCACCTGTGAGCTCAAGACTGGTCGCGGCCTGAGAGGCATACATGCACGAGGGTATGATGATGCCCGGGCACACACACACAGAAGTCGTATTTTCCTCCCACCTATGGGTACACAATACCTTCACAGGCGAGATGTACCGCGGTCACTTGATGAACTGCGAGGTGCGCACTTGCATCCTCATGTTAGACATACAGTCTCCTGCTGTGCCAGGACAACATGAACGCCATGTTGGAGGGTGTTACTGTCACAGGCCGCGATGGTAAGGTCATAGCCTCGGCTCCGCGGTTCCGCTGGCCTTCGGATGCCTTCGGCCATGGTGCAAGCACGTGCAAGCTGTC…	smic	GO:0000387,GO:0003674,GO:0003676,GO:0003723,GO:0005488,GO:0005575,GO:0005634,GO:0005685,GO:0005687,GO:0005737,GO:0005829,GO:0006139,GO:0006396,GO:0006397,GO:0006725,GO:0006807,GO:0008150,GO:0008152,GO:0008380,GO:0009987,GO:0016043,GO:0016070,GO:0016071,GO:0022607,GO:0022618,GO:0030529,GO:0030532,GO:0032991,GO:0034622,GO:0034641,GO:0034708,GO:0034709,GO:0034715,GO:0034719,GO:0043170,GO:0043226,GO:…	yes	CGGTCACTTGATGAACTGCGAGG	Small nuclear ribonucleoprotein Sm D3 OS=Xenopus laevis GN=snrpd3 PE=2 SV=1
Smic33284	Smic33284_gR1273f	3	symB_minutum_onechromo:584442882-584442904	2.5	0.166081	GTTGAGTATAAGCATATTCCCAATCAACCCACAGCAGTGAAGGAAGGAAAGGTGAAAGGAAGTTTGATTGCAAGAGAATATTCCTCAGCAACTGGAGAACCATACTATCCGGTTCCAAATCCAGCAAACAGAGAATTATATGAAAAATATGCTGCTTTAGCTGCAAAGGAAGAAGGTGTTGCTTTTGTGGGAAGATTGGCATCCTACAAATACTTCAACATGGATCAAGCGATTTTGAACGCCCTGGAGATGTTTGACAACTTGAAGGAGACAGGCAAGTTAGAGCCGAAACGAAAGCCAGAGGATTTTGGACCTGGCGATGGTCCCAAATGAAACGCCCGAAAAAAATCGGTCTCACCTGAAAAGTGAAGCAAGGGTTGAGGTGAACCAACCTCAACA…	smin	GO:0000271,GO:0003674,GO:0003824,GO:0005975,GO:0005976,GO:0006629,GO:0008150,GO:0008152,GO:0008610,GO:0008653,GO:0008767,GO:0009058,GO:0009059,GO:0009103,GO:0009987,GO:0016051,GO:0016853,GO:0016866,GO:0033692,GO:0034637,GO:0034645,GO:0043170,GO:0044237,GO:0044238,GO:0044249,GO:0044255,GO:0044260,GO:0044262,GO:0044264,GO:0044699,GO:0044710,GO:0044711,GO:0044723,GO:0044763,GO:0071704,GO:1901135,GO:…	yes	GTCGTACAAGTACTTCAACATGG	UDP-galactopyranose mutase OS=Escherichia coli (strain K12) GN=glf PE=1 SV=1
Smic33284	Smic33284_gR1273f	0	Smic_oneseq:625666372-625666394	100	0.245474	CCTCGCGGCGCGCGAGGAGGCCAGAAGCAAATCGGGGCCGGGCTGAAAAGGCTCGCTTTCAAGCGGCCACTTGTGTGCGTTTGCAGATTCCCTTTCTTTGTGTGGACTAGCTGAGATGAGGTTGGGGGTCCAGTCTGAGAGCGCAGTTCGGGATGCGTTTCCCTGCTCCGCAAGGGGGTGGCATTTGTGGGACGGCTGGCGTCGTACAAGTACTTCAACATGGACCAGGCCTCTGCTGAGCTCCTACAGTGGGGTGTGATTGTGAGGGAGGAGCACTGCTTAAAGCTTAGTTAGAGGCTGCAGCTACAGGCCGTGGGTCATTGTGGCCTGCTCGGTCCAGTCCTGTCCGACCTTGAAAGGCCATTCTGAATGCGCTGGAAATGTTTGACAACCTCAAGG…	smic	GO:0000271,GO:0003674,GO:0003824,GO:0005975,GO:0005976,GO:0006629,GO:0008150,GO:0008152,GO:0008610,GO:0008653,GO:0008767,GO:0009058,GO:0009059,GO:0009103,GO:0009987,GO:0016051,GO:0016853,GO:0016866,GO:0033692,GO:0034637,GO:0034645,GO:0043170,GO:0044237,GO:0044238,GO:0044249,GO:0044255,GO:0044260,GO:0044262,GO:0044264,GO:0044699,GO:0044710,GO:0044711,GO:0044723,GO:0044763,GO:0071704,GO:1901135,GO:…	yes	GTCGTACAAGTACTTCAACATGG	UDP-galactopyranose mutase OS=Escherichia coli (strain K12) GN=glf PE=1 SV=1
Smic33284	Smic33284_gR1273f	2	Kawagutii_onechromo:342502413-342502435	5.7	0.243118	GTGGAGTACAAGCACATCCCAAACCAACCCACCCCAGTGAAAGAAGGCAAGGTGAAAGGAAGTCTGATCGCCCGGGAGTACTCGTCAGCTGAGGGTGAGCCATACTATCCAGTTCCAAATCCAGCCAACAGGGAACTCTATGAAAAGTATGCAGCTTTGGCCGCAAAAGAAGAGGGTGTGGCCTTCGTGGGCCGCTTAGCTTCCTACAAGTACTTCAACATGGATCAGGCAATCCTGAACGCCTTGGAAATGTTCGACAACCTGAAGGACACGGGCAAGCTGGAGCCTAAACGAAGACCCGAGGATTTTGGACCAGGCGATGGTCCCAAGTGAGATCCCAGTTGGGGTCGCGGGGTTCGATTGATCCAACTGGTGAACGTCTTACACCGGAACTAGCCT…	skav	GO:0000271,GO:0003674,GO:0003824,GO:0005975,GO:0005976,GO:0006629,GO:0008150,GO:0008152,GO:0008610,GO:0008653,GO:0008767,GO:0009058,GO:0009059,GO:0009103,GO:0009987,GO:0016051,GO:0016853,GO:0016866,GO:0033692,GO:0034637,GO:0034645,GO:0043170,GO:0044237,GO:0044238,GO:0044249,GO:0044255,GO:0044260,GO:0044262,GO:0044264,GO:0044699,GO:0044710,GO:0044711,GO:0044723,GO:0044763,GO:0071704,GO:1901135,GO:…	yes	GTCGTACAAGTACTTCAACATGG	UDP-galactopyranose mutase OS=Escherichia coli (strain K12) GN=glf PE=1 SV=1
Smic33330	Smic33330_gR1639f	2	Kawagutii_onechromo:526810511-526810533	0.9	0.203465	TGAAGAGAATCTCATCGGAACGCAATTGAAAAAACCTCCCTCTCCTTCCACCATCTCCTTCCAACATCTTCTCCCAAAGTCTTCTCCCAAAGTCTTCTCCCAAAGTCTTCTCCCAGAGTCTTCTGACATTTTCTGTCATCTTCCAAGCAGTTCTTTTGAGGCGAACACTTCATTGGTATCATTCTCTTGCCAATTGTTGGCAATGCCTGCGAGCATGCTGCAGCGGTGCGATTTGCAATGCAGGACACTGCGTGGCCGCTCACTTTTTTCTCTTCTGATTTCAGCCAATGTAGAAAAGCCGAAAGTCGGAGTCTTTATTCGGTTCTACTCGGTTTTTATTCACTTCACTCACTTTACTGTATGTTCTTTATTCATTTTGATTCTACCAGTGTTTTGTCG…	skav	GO:0000322,GO:0000323,GO:0000324,GO:0000329,GO:0003674,GO:0005215,GO:0005451,GO:0005488,GO:0005575,GO:0005773,GO:0005774,GO:0006810,GO:0006811,GO:0006812,GO:0006813,GO:0006816,GO:0006873,GO:0006874,GO:0006875,GO:0008150,GO:0008324,GO:0009987,GO:0015075,GO:0015077,GO:0015078,GO:0015079,GO:0015085,GO:0015291,GO:0015297,GO:0015298,GO:0015299,GO:0015368,GO:0015369,GO:0015386,GO:0015491,GO:0015672,GO:…	yes	CAATGCATGCGAGCACGCTGCGG	Vacuolar calcium ion transporter OS=Saccharomyces cerevisiae (strain ATCC 204508 / S288c) GN=VCX1 PE=1 SV=1
Smic33330	Smic33330_gR1639f	2	symB_minutum_onechromo:464939301-464939323	0.9	0.254105	TACTTTTTTTGTTTCTGTGTTTCATATTTTAGAATTCGATCCAAGCCCTAAACAAACAAACTCAATTTTCATGGCATAGCAGGATACTGTGTCCATCCCTCTTCTTTGGGTCCAAAGGCTCCCAGTTAATCCTGCAACCTGATTTGTTACAATTGTTAAGGCGAACATTTCATTGGCATCATTCTCTTGCCAATCGTTGGCAATGCCTGCGAGCATGCTGCGGCGGTCCGTTTTGCCATGCAGGACTCTAATTCGAAAAAGACTTTTGTCAGCTGCATGGAAAAATAGTCGCATGCATGCTAGTCAACTTTTAACTGTTTCTCTCTAAATCACATCATGCCAGGTGTTTGCCACTTAGAATCCTGGCAAGATGTGCAATCTGATGTTCTGATCCTTTCT…	smin	GO:0000322,GO:0000323,GO:0000324,GO:0000329,GO:0003674,GO:0005215,GO:0005451,GO:0005488,GO:0005575,GO:0005773,GO:0005774,GO:0006810,GO:0006811,GO:0006812,GO:0006813,GO:0006816,GO:0006873,GO:0006874,GO:0006875,GO:0008150,GO:0008324,GO:0009987,GO:0015075,GO:0015077,GO:0015078,GO:0015079,GO:0015085,GO:0015291,GO:0015297,GO:0015298,GO:0015299,GO:0015368,GO:0015369,GO:0015386,GO:0015491,GO:0015672,GO:…	yes	CAATGCATGCGAGCACGCTGCGG	Vacuolar calcium ion transporter OS=Saccharomyces cerevisiae (strain ATCC 204508 / S288c) GN=VCX1 PE=1 SV=1
Smic33330	Smic33330_gR1639f	0	Smic_oneseq:626281688-626281710	100	0.402912	AGCTGCAGCCGGCAGGGCATCTCGCGTTTGGGCTTTGGGTTTAAGGTAGATTCAATTGAGAGCATGACGGCGCGGGCGCACATGGGCACAGCACTCAGACCGGATGAGATACGCAACTCCATCGGATGCTCTGCAGTCAGCAGTCCTAGTGAAAACCCAGGTGAGCACTTCATCGGAATCATTCTCTTGCCCATTGTGGGCAATGCATGCGAGCACGCTGCGGCCGTACGCTTTGCCATGCAGGAGACAGGGAGGGACCCCAACTCAAGCAAGCTCAAGGCGAAGGGCCCAGACCTGTGCTAGGACAAGCCTGGTCTATCGATCGGGATCGCAGTTGGATCTTCTACGCTGGAGTCTCGAGAAGTTTGGAAGCGAAAGTGTGCACTCTTCGTGCAGTGT…	smic	GO:0000322,GO:0000323,GO:0000324,GO:0000329,GO:0003674,GO:0005215,GO:0005451,GO:0005488,GO:0005575,GO:0005773,GO:0005774,GO:0006810,GO:0006811,GO:0006812,GO:0006813,GO:0006816,GO:0006873,GO:0006874,GO:0006875,GO:0008150,GO:0008324,GO:0009987,GO:0015075,GO:0015077,GO:0015078,GO:0015079,GO:0015085,GO:0015291,GO:0015297,GO:0015298,GO:0015299,GO:0015368,GO:0015369,GO:0015386,GO:0015491,GO:0015672,GO:…	yes	CAATGCATGCGAGCACGCTGCGG	Vacuolar calcium ion transporter OS=Saccharomyces cerevisiae (strain ATCC 204508 / S288c) GN=VCX1 PE=1 SV=1
Smic33349	Smic33349_gR1783f	2	Kawagutii_onechromo:832120629-832120651	3.1	0.38914	AATGATGTTGACCTTTTGGGAGATCTTACTTCGCTGTCTCTAGCCGAAAGCATTGATCTTTTCAATTCTGACTGTGGAGATTCGGGTGATGGTGGCCCCATGCTGCACTACCTGAGGTCCTTCCTTCAGAACGATAGCCTTCAGGGATGCGCTGACGCAGCATCGTACTGCAGCTCCATCACCAGCTTGCCAGATTATGGAGTGGATGATGGAAAAGGATGGGCCACCCGAATGCTTTGCTCGCAAACATGTGGTTGCAACAGCCCTGGAGGTGAGAATCTCAACGTTCAGGGCTGTCCATACGGTTCAGGCAGAGCATGCCAAGGGTCTCAAAACTTCCTTGACTTCAAGGAGGACAGTTTCTGTATCGAGCAAAATGCTTCCAGTCTTCGGCACTTT…	skav		yes	AGTAGATGATGGGAAAGGATGGG
Smic33349	Smic33349_gR1783f	3	symB_minutum_onechromo:283256333-283256355	1.2	0.328772	GGAGATACAAACACTTTGAGTGAAGTCGCCATATTGTCCCTCGATGAGAGCATTGATCTCTTCAATCCAAAATGTGGAGATGTGGGTGATACCGAGCCTATGCTGAACTACCTCCGCTTCTTCCTGAAGAATGACACTATTAGAGGATGTGTAGATGCAGCAATTTACTGCAAATCGTTGACAAGTTTGCCAGAATATGGCATAGATGATGGCAAAGGATGGGCCACAAGGATGCTTTGCTCTGAAACATGTGGTTGTGATACTCCTGCAGGTGAAAACTTATTGTTTCAAGGATGTCCCTATGGCTCGGGTAGAGCCTGCCAACAGTCTGTGGATTTCCTCACATTTCAAGAAAATAGCGTCTGTGTGGACAAGAATGCTTCCAGCCTTCGTGAATTC…	smin		yes	AGTAGATGATGGGAAAGGATGGG
Smic33349	Smic33349_gR1783f	0	Smic_oneseq:626416876-626416898	100	0.45583	CGGGATGTTAACCTGGTTGGGGATCTCACTGTGCTGTCCCTTGCAGAAAGCATTGATCTCTTTAACCCTGAGTGTGGAGACTTGGGTGATACTGGGACGATGCTGAACTATCTCAGGTTTTTCCTGCAGAATACCACCCTTCAGGGCTGTGCAGATGCCGTGCCTTTCTGCAACTCAGTTACGAGCTTGCCAGATTTTGGAGTAGATGATGGGAAAGGATGGGCTGCTCGAATGCTTTGCTCTGCAACGTGCGGCTGTCAGACACCTGCAAGTGATAACTTGTTTGTTCAGGGGTGTCCGTATGGCCCAGGCAGAGCATGTCAGCAGTCTGAAAGCTTCCTGCAATTCAGGGAGAACAGCGTTTGTATTGAGCAGAACGCTTCCAGCCTTCGCCAATTT…	smic		yes	AGTAGATGATGGGAAAGGATGGG
Smic33474	Smic33474_gR1601f	3	symB_minutum_onechromo:458044182-458044204	0.5	0.177942	CTGAAATGCTATGGAGTGACCCTCAGCCAGGTCGAGGACGTGCACCTTCCAAGAGAGGTGTTGGTGTTGCATTCGGTCAAGATGTGACTGAAAATTTCCTGAAGGTGAACAACCTAAAGATGGTGATCCGCAGCCATGAAATGAAGGAGGAGGGGTATGAGATTGAGCACAGTGGGAAATTGGTCACCGTTTTCTCGGCTCCCAACTACTGTGATCAGATGGGAAACAAAGGTGCCTTCATTAGGCTGGATGGCAAAACCATGACACCAAAGTACACTTCGTTTGCTCATGTCAGTCATCCGAATGTGCGGCCCATGCAGTACGCGAATCCCATGCTCGGACAAATGATGGGCATGTAAGGCATGTAATAGAAGCAAAAGAAGTCCGTGGCAGTTTTGA…	smin	GO:0000280,GO:0003674,GO:0003676,GO:0003723,GO:0003824,GO:0004721,GO:0004722,GO:0004871,GO:0005488,GO:0005515,GO:0005575,GO:0005634,GO:0005737,GO:0005829,GO:0006139,GO:0006259,GO:0006281,GO:0006351,GO:0006461,GO:0006464,GO:0006470,GO:0006725,GO:0006793,GO:0006796,GO:0006807,GO:0006950,GO:0006974,GO:0006996,GO:0007067,GO:0007165,GO:0008150,GO:0008152,GO:0008219,GO:0008289,GO:0009058,GO:0009059,GO:…	yes	CCGAACTATTGTGACCAGATGGG	Serine/threonine-protein phosphatase 5 OS=Homo sapiens GN=PPP5C PE=1 SV=1
Smic33474	Smic33474_gR1601f	3	Kawagutii_onechromo:203553785-203553807	0.9	0.0838361	CGGAAATGCTATGGAGCGATCCGCAACCAGGCCGAGGCCGTGCTCCTTCCAAGAGAGGTGTGGGCGTAGCCTTTGGTCAAGATGTCACCGAAAACTTTTTGAAAACGAACAACCTGAAACTTGTGATCCGCAGTCACGAGATGAAGGAAGAAGGCTATGAGATCGAACACAGTGGAAAGCTGGTTACAGTTTTTTCAGCTCCCAATTACTGTGACCAGATGGGAAACAAAGGAGCTTTCATCAGACTGGATGGCAAGACCATGACTCCAAAGTACACCACGTTTGCTCATGTCAGTCATCCGAATGTACGGCCCATGCAGTATGCCAACCCCATGCTTGGACAGCTGATGGGAATGTCATAAAGCCCCACCAGTGAGACCCGTGGCAATTTTGCTCTTT…	skav	GO:0000280,GO:0003674,GO:0003676,GO:0003723,GO:0003824,GO:0004721,GO:0004722,GO:0004871,GO:0005488,GO:0005515,GO:0005575,GO:0005634,GO:0005737,GO:0005829,GO:0006139,GO:0006259,GO:0006281,GO:0006351,GO:0006461,GO:0006464,GO:0006470,GO:0006725,GO:0006793,GO:0006796,GO:0006807,GO:0006950,GO:0006974,GO:0006996,GO:0007067,GO:0007165,GO:0008150,GO:0008152,GO:0008219,GO:0008289,GO:0009058,GO:0009059,GO:…	yes	CCGAACTATTGTGACCAGATGGG	Serine/threonine-protein phosphatase 5 OS=Homo sapiens GN=PPP5C PE=1 SV=1
Smic33474	Smic33474_gR1601f	0	Smic_oneseq:628828011-628828033	100	0.104886	TGATCGGAAACCAGACTTGAGATCTTTCATGTGCGACTTCGAGAACTCACAAAGAACACAAAATGAGTATCCCTCCGCAGTCTCCTAGGATCCTGGACAATGCAAGCTGGACAGGGTCTGCATGCTGCAGGGAAGCGGCTTCTGTGGGCCAAGGCTATGAGATCGAGCATTCCGGCCGACTTGTCACAGTCTTTTCCGCCCCGAACTATTGTGACCAGATGGGCAACAAGGCCGCCGATTCTGACGGAGTGCTTCTCTCTAGGGAGCGGAGCTGATGCTGTGTTCTTATGCTCCTTGTCCAGCACGCATGTGAATGCTTCTTCACCTCGTAGCAAGTGAAGTTCGTGGACAGGGTGCTTTCATCAGACTGGACGGAAAAACGATGACGTCTGCGGCTTG…	smic	GO:0000280,GO:0003674,GO:0003676,GO:0003723,GO:0003824,GO:0004721,GO:0004722,GO:0004871,GO:0005488,GO:0005515,GO:0005575,GO:0005634,GO:0005737,GO:0005829,GO:0006139,GO:0006259,GO:0006281,GO:0006351,GO:0006461,GO:0006464,GO:0006470,GO:0006725,GO:0006793,GO:0006796,GO:0006807,GO:0006950,GO:0006974,GO:0006996,GO:0007067,GO:0007165,GO:0008150,GO:0008152,GO:0008219,GO:0008289,GO:0009058,GO:0009059,GO:…	yes	CCGAACTATTGTGACCAGATGGG	Serine/threonine-protein phosphatase 5 OS=Homo sapiens GN=PPP5C PE=1 SV=1
Smic33563	Smic33563_gR637f	0	Smic_oneseq:630072060-630072082	100	0.418736	CAAAGACTTTTGGAACACAAGGCATCTGCTGTGTTCACTGATGCACCGCCCTGGCTGCTATACAAGGTGCAAAAACTCCGACCGGCGTGCCAAGCAGGATGGGAAATGCTGCTTTTTGCTCGCCTCTGTGTCGAGGAGGCCGTTGCCTGCAGGGCGAATCGAGCCAAAGGGCGGGGTGGTGCACGGCCGCTGACAATCGGGGAAATCGAATGCAATTGGTTGGCACATCCCGGTGAATTCGGCCTGCGCGAGCTCTTGCTGATGCGGTGGGGAAATCTGAGCATTGCACAACTGCAGGACGCAATGGCAGATGCCAGGCGTCGTCACCGTTCAGAAGGTCTTCTCGTAGAGATAAAGTTCTACAGCGAAGTGTTGCGGGTCGTGTGGCTGGCAGTCGCG…	smic		yes	GGAAATCGAATGCAATTGGTTGG	hypothetical protein GUITHDRAFT_131635 [Guillardia theta CCMP2712] >gi|428186589|gb|EKX55439.1| hypothetical protein GUITHDRAFT_131635 [Guillardia theta CCMP2712]
Smic33563	Smic33563_gR637f	1	Kawagutii_onechromo:296920849-296920871	49.2	0.502211	TGGCAACAGCTTTTGGAACACCGATCCTCCAATCTCAGCCCAGCACCTCCCTGGTTGTTATACAAAGTTCAGCAGCTTCGTCCTGCATGTCGAGCAGAGTGGGAGCTCATTGTGTTTGCGCGGCTTTGTGTTGAAGAAGCCATGGCATGTCGGGCCAACAGAGCGAAGGGAAGAGCAGGGGCAAGACCGCTGACCGTGGGGGAAATCGAATCCAATTGGTCAGAGTCCTGTGGTTTGCGAGATCTCTTGTTGGCCCGCTGGGTACCAAATATCAAGGATTTGCAAGAAGCTATGGCGGATTCCCGGCGACAAAGTTGCAGCACCCTTCTGGAAGAAACCAAGTTCTTTGGGGAAGTTTTGGAAGTGGTTTATCTCGCAGTGTCCTGCGGTGCTGTTGAT…	skav		yes	GGAAATCGAATGCAATTGGTTGG	hypothetical protein GUITHDRAFT_131635 [Guillardia theta CCMP2712] >gi|428186589|gb|EKX55439.1| hypothetical protein GUITHDRAFT_131635 [Guillardia theta CCMP2712]
Smic33563	Smic33563_gR637f	1	symB_minutum_onechromo:289985686-289985708	49.2	0.597531	GATTGGCAACAACTTTTGGAGCATAGATCCTCTAATCTCACTCCAGCACCTCCATGGTTGCTATACAAAGTTCAGCAACTACGTCCCTCATGTCGAGCTGAGTGGGAGATGATTGTTTTTGCCCGGCTTTGTGTTGAAGAAGCTATGGCATGTCGTGCCAACAAAACTAAAGGCCTAGTCACTAGGCCACTGACTGTGGGGGAAATCGAATCCAATTGGTCAGATGGTCTTCGGGATCTTTTGTTAGCTCGTTGGGTTCCCAACATCAAAGATCTACAAGAAGCTATGGCTCAATCAAGGCGCCAAAGCAGTTGTAGTTTGCTTGAAGAAACCAAGTTCTTTGGTGAAATCTTGGAATTGGTTTATTTGACAGTGGCTGCAGGTGCAGTCGATGAGAGT…	smin		yes	GGAAATCGAATGCAATTGGTTGG	hypothetical protein GUITHDRAFT_131635 [Guillardia theta CCMP2712] >gi|428186589|gb|EKX55439.1| hypothetical protein GUITHDRAFT_131635 [Guillardia theta CCMP2712]
Smic3366	Smic3366_gR997f	4	Kawagutii_onechromo:17726316-17726338	0.9	0.332943	GTATCCGTTATTGCCTGATCACTGGCTGCGAAAGCACCACCATAATCCTCGGTGGAATCTGGGCACAGAAGCGGCGCAACTCATTGGAGCAGTGCAGATTGGTGCAGGGCAGTGCAGGGTCTTCCCTTGTTGGATCTTGCTGGCTCAGGAGTTTCCACGATTTGCACGACTCACAATTGTGAGAAAGTCTCCGTTCATGTAGCCGCCCACTGCTACAAGATGGAAAATTGCATAGACACATCTGCGTATGTGCCACTGAGCTGCAACTTTAGCTTAATGAAACAAATAAAATTTGCATTTCACTGAAGATCTGACCTCGGGTCAGTGCTCGAGGTATTGCCACATTCCTCCAATCATCACTGGAGACACCAGAGGCCACGTCCGTTCTGATTTCAGTGG…	skav	GO:0000902,GO:0000922,GO:0003674,GO:0003779,GO:0005488,GO:0005515,GO:0005575,GO:0005737,GO:0005813,GO:0005815,GO:0005856,GO:0006996,GO:0007010,GO:0008092,GO:0008150,GO:0008360,GO:0009653,GO:0009987,GO:0016043,GO:0022603,GO:0022604,GO:0030334,GO:0031616,GO:0032502,GO:0032879,GO:0032989,GO:0040012,GO:0043226,GO:0043228,GO:0043229,GO:0043232,GO:0044422,GO:0044424,GO:0044430,GO:0044446,GO:0044464,GO:…	yes	GGCAGCGCATTGCTACAAGATGG	TBCC domain-containing protein 1 OS=Mus musculus GN=Tbccd1 PE=1 SV=1
Smic3366	Smic3366_gR997f	3	symB_minutum_onechromo:334526614-334526636	1.6	0.389611	GAAGCTAACAGCTTGAAGGTTGAAAGGCAAGTGAAATCAACGCTTCAAGAAAGCTTTGCCCAATGATCGCGTTGATTAATGTGAACCTTGAGCAAAGCTTGATGTACGGTTGATTCGTGAGAACCTTGATCTGACATTTGGGGCTGAGGAGTCTCTACAATTTGCACAACTCACAACTGTGAGAAAGTCTCCATTCATGTGGCCGCTCACTGCTACAAGATGGAGAATTGCATTGATACATCTGCATACTTGCTGCTGGGCTCAACATTTCCAACGGCCAAGTATCCATGATGATACACCCTATGAACACTACCCACCCAGATGTTTACATTGGATAAAGCCATCACGAATCATGCACCATCTAAATCTAAACTTTTCAGATTGATGGACACTTTTCGT…	smin	GO:0000902,GO:0000922,GO:0003674,GO:0003779,GO:0005488,GO:0005515,GO:0005575,GO:0005737,GO:0005813,GO:0005815,GO:0005856,GO:0006996,GO:0007010,GO:0008092,GO:0008150,GO:0008360,GO:0009653,GO:0009987,GO:0016043,GO:0022603,GO:0022604,GO:0030334,GO:0031616,GO:0032502,GO:0032879,GO:0032989,GO:0040012,GO:0043226,GO:0043228,GO:0043229,GO:0043232,GO:0044422,GO:0044424,GO:0044430,GO:0044446,GO:0044464,GO:…	yes	GGCAGCGCATTGCTACAAGATGG	TBCC domain-containing protein 1 OS=Mus musculus GN=Tbccd1 PE=1 SV=1
Smic3366	Smic3366_gR997f	0	Smic_oneseq:73629904-73629926	100	0.429875	TCCTTGGAACTTAGAATGTGAAAAATGCTCCTCCGCGAGGCATGGCTAGTTTAGGCATTGTCCGGTCTGTATTTTTTTGTTCCGGTTTAGTATTTAGCCTTCGCAGGTTTGGCCAGCAGCAGTGTGTGTTTTGTTGCTTAGAGTCTTGACTGGCAAATGACCCCTGGCTTCACAGCCTCCCCACTCGGCCAGGTACATGTGGCAGCGCATTGCTACAAGATGGAAAACTGCATTGACACTTCCGCATACCTGTATTGCCACTTCGGCAGCAGCAAGGTGTACAGTCGTGGTAGTATTGTCGGCTCAACACGCAAGAAGAACTTCCACATAACTGCCGAAGCAATAGCCATGCATACCGCAGCACTCCCTGATGGAGATGGCACTGAAGATGCCAGCAGC…	smic	GO:0000902,GO:0000922,GO:0003674,GO:0003779,GO:0005488,GO:0005515,GO:0005575,GO:0005737,GO:0005813,GO:0005815,GO:0005856,GO:0006996,GO:0007010,GO:0008092,GO:0008150,GO:0008360,GO:0009653,GO:0009987,GO:0016043,GO:0022603,GO:0022604,GO:0030334,GO:0031616,GO:0032502,GO:0032879,GO:0032989,GO:0040012,GO:0043226,GO:0043228,GO:0043229,GO:0043232,GO:0044422,GO:0044424,GO:0044430,GO:0044446,GO:0044464,GO:…	yes	GGCAGCGCATTGCTACAAGATGG	TBCC domain-containing protein 1 OS=Mus musculus GN=Tbccd1 PE=1 SV=1
Smic33733	Smic33733_gR922f	3	symB_minutum_onechromo:352330829-352330851	0.7	0.206576	TCTGCGGTTTCTTACCTTTCGAGGAGTCATACAGTAATACAGTCCTTCTGGACCTCTTTCAATTGGTGATTGTTCTGTGTTTGTCCAGGTGCCGTTCCAACTGAGCATGCTCTTGCCCGTGTGTCCCAAGCTTGGTTGCAGGATTCCAACACGTCAGCTTTGTACAAGAAGATTTTGGCAGCAAACTATCAGCCACCTTCGTTCATCAGCGAGTCCGTGAAGGACCTGATTTCCGGACTTCTCACGGTTGATCCTGCCAAACGCTGCCTGCCCAAAATGATTAGCTTGTTTGCAGTCTGGTTGGCGCCAGCTGGATGATGGCTTTTATTTGGTTTTTCCTTGAATTCCGTGCGTTATACTGATTATACTGTGATGCATTTAGCTCAATGTCCTTGGTGA…	smin	GO:0000166,GO:0001882,GO:0001883,GO:0002682,GO:0002697,GO:0002831,GO:0003674,GO:0003824,GO:0004672,GO:0004674,GO:0005488,GO:0005515,GO:0005524,GO:0005975,GO:0006082,GO:0006464,GO:0006468,GO:0006629,GO:0006631,GO:0006633,GO:0006793,GO:0006796,GO:0006807,GO:0008150,GO:0008152,GO:0008610,GO:0009058,GO:0009987,GO:0016032,GO:0016053,GO:0016301,GO:0016310,GO:0016740,GO:0016772,GO:0016773,GO:0017076,GO:…	yes	CTTCATCACCGACTCCGTGAAGG	SNF1-related protein kinase catalytic subunit alpha KIN11 OS=Arabidopsis thaliana GN=KIN11 PE=1 SV=1
Smic33733	Smic33733_gR922f	3	Kawagutii_onechromo:639786691-639786713	0.6	0.187488	ACCGGTTCCAGAAGTGACCCAGTGATATTGGGGGGGAGATGGGGGGAGTATGCGTGTATGATTGCATGCAATGTACCTGCACTGTACATGCTCAATGTAGCGCCACGAAGCGCCACGTGCATGACCTGCGTGACAGCGCAGGATTCCAACACCTCAGCCTTGTACAAGAAGATTCTGGCGGCGTCCTATCAGCCGCCCTCCTTTATCAGCGAGTCCGTGAAGGAACTGATCGCTGGACTGCTGACAGTTGATCCTGTCAAGCGTTACTCGGCAGCTGATGCTCTAGGGTCTCTAGAGAATTTGTGCTGGTCGTGGTGACGGTGATGATGAGAACGAGTATGAACTATGACTATGAGGATGAGGATGATGATGATGATGATGATGATGATGATGATGATG…	skav	GO:0000166,GO:0001882,GO:0001883,GO:0002682,GO:0002697,GO:0002831,GO:0003674,GO:0003824,GO:0004672,GO:0004674,GO:0005488,GO:0005515,GO:0005524,GO:0005975,GO:0006082,GO:0006464,GO:0006468,GO:0006629,GO:0006631,GO:0006633,GO:0006793,GO:0006796,GO:0006807,GO:0008150,GO:0008152,GO:0008610,GO:0009058,GO:0009987,GO:0016032,GO:0016053,GO:0016301,GO:0016310,GO:0016740,GO:0016772,GO:0016773,GO:0017076,GO:…	yes	CTTCATCACCGACTCCGTGAAGG	SNF1-related protein kinase catalytic subunit alpha KIN11 OS=Arabidopsis thaliana GN=KIN11 PE=1 SV=1
[truncated: 316 more rows]

## Sheet: 1b
ortholog	sgRNA	mismatch	target.region	score	efficiency	flanking_sequence	species	GO.terms	transcribed	sgRNA sequence	Hit.description	Scaffold in Smic
[truncated: 2 more rows]
